# Supplementary material for: rac-N-(4-Eth­oxy­phen­yl)-3-hy­droxy­butanamide
Source: IUCrdata. 2023 Mar 15;8(Pt 3):x230231. doi: 10.1107/S2414314623002316 (PMC10171321; doi:10.1107/S2414314623002316)
Supplement: Supplementary file 1 [file x-08-x230231-sup1.cif]

##############################################################################
#                                                                            #
# This CIF contains the data for a data article accepted for                 #
# publication in IUCrData. It conforms to the requirements of                #
# Notes for Authors for IUCrData, and has been                               #
# peer reviewed under the auspices of IUCrData.                              #
#                                                                            #
# Full details of the Crystallographic Information File format               #
# are given in the paper "The Crystallographic Information File (CIF):       #
# a New Standard Archive File for Crystallography" by S. R. Hall, F. H.      #
# Allen and I. D. Brown [Acta Cryst. (1991), A47, 655-685].                  #
#                                                                            #
# The current version of the core CIF dictionary is obtainable from          #
# ftp://ftp.iucr.org/pub/cif_core.dic.                                       #
#                                                                            #
# Software is freely available for graphical display of the structure(s)     #
# in this CIF. For information consult the CIF software page                 #
# http://www.iucr.org/resources/cif/software.                                #
#                                                                            #
# This file may be used for bona fide research purposes within the           #
# scientific community so long as proper attribution is given to the data    # 
# article from which it was obtained.                                        #
#                                                                            #
##############################################################################
data_I
_audit_creation_method     'SHELXL-2017/1'
_journal_date_recd_electronic     2023-03-07
_journal_date_accepted     2023-03-08
_journal_name_full     'IUCrData'
_journal_year     2023
_journal_volume     8
_journal_issue      1
_journal_page_first     0
_journal_page_last     0
_journal_paper_category     HO
_journal_paper_doi     10.1107/S2414314623002316
_journal_coeditor_code     VM4059
_publ_contact_author_name     'Rao M. Uppu'
_publ_contact_author_address
;
Southern University and A&M College
Baton Rouge, LA 70813
USA
;
_publ_contact_author_email
;
rao_uppu@subr.edu
;
_publ_contact_author_fax     ?
_publ_contact_author_phone     ?
_publ_section_title
;
<i>rac</i>-<i>N</i>-(4-Ethoxyphenyl)-3-hydroxybutanamide
;
_publ_section_title_footnote     .
loop_
    _publ_author_name
    _publ_author_footnote
    _publ_author_address
    'Hines III, James E.' .
;
Department of Environmental Toxicology, Southern University and A&M College
Baton Rouge, LA 70813
USA
;
    'Myles, Zechariah' .
;
Department of Environmental Toxicology, Southern University and A&M College
Baton Rouge, LA 70813
USA
;
    'Breaux, Garrick' .
;
Department of Environmental Toxicology, Southern University and A&M College
Baton Rouge, LA 70813
USA
;
    'Fronczek, Frank R.' .
;
Department of Chemistry
Louisiana State University
Baton Rouge, LA 70803
USA
;
    'Uppu, Rao M.' .
;
Department of Environmental Toxicology, Southern University and A&M College
Baton Rouge, LA 70813
USA
;
_publ_section_synopsis
;
The crystal structure of bucetin, an analgesic and antipyric similar to
phenacetin, is presented.
;
_chemical_name_systematic
;
<i>N</i>-(4-Ethoxyphenyl)-3-hydroxybutanamide
;
_chemical_name_common     bucetin
_chemical_formula_moiety     'C12 H17 N O3'
_chemical_formula_sum     'C12 H17 N O3'
_chemical_formula_iupac     'C12 H17 N O3'
_chemical_formula_weight     223.26
_chemical_melting_point     ?
_space_group_crystal_system     monoclinic
_space_group_name_H-M_alt     'P 21/c'
_space_group_name_Hall     '-P 2ybc'
loop_
    _space_group_symop_operation_xyz
    'x, y, z'
    '-x, y+1/2, -z+1/2'
    '-x, -y, -z'
    'x, -y-1/2, z-1/2'
_cell_length_a     12.2343(4)
_cell_length_b     9.6404(3)
_cell_length_c     9.9098(3)
_cell_angle_alpha     90
_cell_angle_beta     93.295(2)
_cell_angle_gamma     90
_cell_volume     1166.86(6)
_cell_formula_units_Z     4
_cell_measurement_reflns_used     3666
_cell_measurement_theta_min     3.62
_cell_measurement_theta_max     68.45
_cell_measurement_temperature     100.0(5)
_exptl_crystal_description     'plate'
_exptl_crystal_colour     'colourless'
_exptl_crystal_size_max     0.140
_exptl_crystal_size_mid     0.140
_exptl_crystal_size_min     0.010
_exptl_crystal_density_diffrn     1.271
_exptl_crystal_density_meas     ?
_exptl_crystal_density_method     ?
_exptl_crystal_F_000     480
_exptl_absorpt_coefficient_mu     0.746
_exptl_absorpt_correction_type     multi-scan
_exptl_absorpt_process_details
;
(SADABS; Krause <i>et al.</i>, 2015)
;
_exptl_absorpt_correction_T_min     0.832
_exptl_absorpt_correction_T_max     0.993
_diffrn_ambient_temperature     100.0(5)
_diffrn_radiation_type     CuK\a
_diffrn_radiation_wavelength     1.54184
_diffrn_radiation_source     'I\mS microfocus'
_diffrn_radiation_monochromator     'QUAZAR multilayer optics'
_diffrn_measurement_device_type     'Bruker Kappa APEXII CCD DUO'
_diffrn_measurement_method     '\f and \w scans'
_diffrn_detector_area_resol_mean     ?
_diffrn_reflns_number     14229
_diffrn_reflns_av_R_equivalents     0.0611
_diffrn_reflns_av_unetI/netI     0.0386
_diffrn_reflns_theta_min     3.619
_diffrn_reflns_theta_max     68.455
_diffrn_reflns_theta_full     67.684
_diffrn_measured_fraction_theta_max     1.000
_diffrn_measured_fraction_theta_full     1.000
_diffrn_reflns_limit_h_min     -14
_diffrn_reflns_limit_h_max     14
_diffrn_reflns_limit_k_min     -11
_diffrn_reflns_limit_k_max     11
_diffrn_reflns_limit_l_min     -11
_diffrn_reflns_limit_l_max     11
_refine_special_details
;
All H atoms were located in difference maps and those on C were
thereafter treated as riding in geometrically idealized positions with C---H
distances 0.95 \%A for phenyl, 0.98 \%A for methyl, 0.99 \%A for CH~2~, and
1.00 \%A for methine. Coordinates of the N---H and O---H hydrogen atoms were
refined. <i>U</i>~iso~(H) values were assigned as 1.2<i>U</i>~eq~ for the
attached atom (1.5 for methyl and OH).
;
_reflns_number_total     2139
_reflns_number_gt     1739
_reflns_threshold_expression     'I > 2\s(I)'
_refine_ls_structure_factor_coef     Fsqd
_refine_ls_matrix_type     full
_refine_ls_R_factor_all     0.0569
_refine_ls_R_factor_gt     0.0448
_refine_ls_wR_factor_gt     0.1092
_refine_ls_wR_factor_ref     0.1156
_refine_ls_goodness_of_fit_ref     1.061
_refine_ls_restrained_S_all     1.061
_refine_ls_number_reflns     2139
_refine_ls_number_parameters     153
_refine_ls_number_restraints     0
_refine_ls_hydrogen_treatment     mixed
_refine_ls_weighting_scheme     calc
_refine_ls_weighting_details
              'w=1/[\s^2^(Fo^2^)+(0.0542P)^2^+0.4983P] where P=(Fo^2^+2Fc^2^)/3'
_atom_sites_solution_hydrogens     mixed
_atom_sites_solution_primary     ?
_atom_sites_solution_secondary     ?
_refine_ls_shift/su_max     0.000
_refine_ls_shift/su_mean     0.000
_refine_diff_density_max     0.403
_refine_diff_density_min     -0.233
_refine_ls_extinction_method     none
_refine_ls_extinction_coef     .
loop_
    _atom_type_symbol
    _atom_type_description
    _atom_type_scat_dispersion_real
    _atom_type_scat_dispersion_imag
    _atom_type_scat_source
    'C' 'C' 0.0181 0.0091
                         'International Tables Vol C Tables 4.2.6.8 and 6.1.1.4'
    'H' 'H' 0.0000 0.0000
                         'International Tables Vol C Tables 4.2.6.8 and 6.1.1.4'
    'N' 'N' 0.0311 0.0180
                         'International Tables Vol C Tables 4.2.6.8 and 6.1.1.4'
    'O' 'O' 0.0492 0.0322
                         'International Tables Vol C Tables 4.2.6.8 and 6.1.1.4'
_computing_data_collection
;
APEX2 (Bruker, 2016)
;
_computing_cell_refinement
;
SAINT (Bruker, 2016)
;
_computing_data_reduction
;
SAINT (Bruker, 2016)
;
_computing_structure_solution
;
<i>SHELXT2014/5</i> (Sheldrick, 2015a)
;
_computing_structure_refinement
;
<i>SHELXL2017/1</i> (Sheldrick, 2015b)
;
_computing_molecular_graphics
;
Mercury (Macrae <i>et al.</i>, 2020)
;
_computing_publication_material
;
publCIF (Westrip, 2010)
;
loop_
    _atom_site_type_symbol
    _atom_site_label
    _atom_site_fract_x
    _atom_site_fract_y
    _atom_site_fract_z
    _atom_site_U_iso_or_equiv
    _atom_site_adp_type
    _atom_site_calc_flag
    _atom_site_occupancy
    _atom_site_disorder_assembly
    _atom_site_disorder_group
    O O1 0.93903(10) 0.38529(13) 0.33811(12) 0.0251(3) Uani d 1 . .
    O O2 0.56520(10) 0.51646(12) 0.76720(12) 0.0250(3) Uani d 1 . .
    O O3 0.43094(10) 0.37235(13) 0.97956(12) 0.0225(3) Uani d 1 . .
    H H3O 0.4299(17) 0.421(2) 1.056(2) 0.034 Uiso d 1 . .
    N N1 0.54676(12) 0.35963(15) 0.59755(15) 0.0214(3) Uani d 1 . .
    H H1N 0.5043(17) 0.295(2) 0.559(2) 0.026 Uiso d 1 . .
    C C1 0.64870(14) 0.36976(17) 0.53789(17) 0.0203(4) Uani d 1 . .
    C C2 0.73038(14) 0.46664(17) 0.57328(17) 0.0204(4) Uani d 1 . .
    H H2 0.720136 0.531692 0.643445 0.024 Uiso calc 1 . .
    C C3 0.82674(14) 0.46737(17) 0.50532(17) 0.0214(4) Uani d 1 . .
    H H3A 0.882226 0.533130 0.529774 0.026 Uiso calc 1 . .
    C C4 0.84298(14) 0.37343(18) 0.40232(17) 0.0211(4) Uani d 1 . .
    C C5 0.76284(15) 0.27562(18) 0.36878(18) 0.0247(4) Uani d 1 . .
    H H5 0.773553 0.209619 0.299592 0.030 Uiso calc 1 . .
    C C6 0.66716(15) 0.27482(18) 0.43681(18) 0.0236(4) Uani d 1 . .
    H H6 0.612697 0.207359 0.413541 0.028 Uiso calc 1 . .
    C C7 0.51039(14) 0.42701(17) 0.70506(17) 0.0204(4) Uani d 1 . .
    C C8 0.39683(15) 0.38164(18) 0.74180(18) 0.0238(4) Uani d 1 . .
    H H8A 0.342927 0.412240 0.669554 0.029 Uiso calc 1 . .
    H H8B 0.394699 0.279044 0.744956 0.029 Uiso calc 1 . .
    C C9 0.36269(15) 0.43784(18) 0.87556(18) 0.0237(4) Uani d 1 . .
    H H9 0.375158 0.540341 0.878649 0.028 Uiso calc 1 . .
    C C10 0.24341(15) 0.4077(2) 0.8973(2) 0.0291(4) Uani d 1 . .
    H H10A 0.231907 0.307161 0.899454 0.044 Uiso calc 1 . .
    H H10B 0.197425 0.448185 0.823174 0.044 Uiso calc 1 . .
    H H10C 0.223748 0.448333 0.983239 0.044 Uiso calc 1 . .
    C C11 0.95150(15) 0.29641(19) 0.22356(19) 0.0267(4) Uani d 1 . .
    H H11A 0.886016 0.302629 0.160352 0.032 Uiso calc 1 . .
    H H11B 0.960301 0.198852 0.253434 0.032 Uiso calc 1 . .
    C C12 1.05153(16) 0.3435(2) 0.1548(2) 0.0336(5) Uani d 1 . .
    H H12A 1.042081 0.440295 0.126142 0.050 Uiso calc 1 . .
    H H12B 1.061736 0.285085 0.075633 0.050 Uiso calc 1 . .
    H H12C 1.115910 0.335942 0.217943 0.050 Uiso calc 1 . .
loop_
    _atom_site_aniso_label
    _atom_site_aniso_U_11
    _atom_site_aniso_U_22
    _atom_site_aniso_U_33
    _atom_site_aniso_U_12
    _atom_site_aniso_U_13
    _atom_site_aniso_U_23
    O1 0.0241(7) 0.0297(7) 0.0221(7) -0.0038(5) 0.0063(5) -0.0055(5)
    O2 0.0345(7) 0.0209(7) 0.0204(6) -0.0026(5) 0.0082(5) -0.0018(5)
    O3 0.0279(7) 0.0242(7) 0.0153(6) 0.0032(5) 0.0013(5) 0.0005(5)
    N1 0.0241(8) 0.0217(8) 0.0186(8) -0.0041(6) 0.0036(6) -0.0017(6)
    C1 0.0244(9) 0.0196(9) 0.0171(9) -0.0003(6) 0.0026(7) 0.0022(6)
    C2 0.0266(9) 0.0177(8) 0.0168(8) -0.0010(7) 0.0020(7) -0.0006(6)
    C3 0.0250(9) 0.0204(9) 0.0188(9) -0.0035(7) 0.0004(7) 0.0002(6)
    C4 0.0217(9) 0.0241(9) 0.0177(9) 0.0000(7) 0.0029(7) 0.0025(7)
    C5 0.0302(10) 0.0227(9) 0.0219(9) -0.0027(7) 0.0070(7) -0.0054(7)
    C6 0.0282(9) 0.0209(9) 0.0222(9) -0.0070(7) 0.0050(7) -0.0032(7)
    C7 0.0280(9) 0.0167(8) 0.0168(8) 0.0024(7) 0.0024(7) 0.0025(7)
    C8 0.0261(10) 0.0247(9) 0.0208(9) -0.0002(7) 0.0016(7) 0.0012(7)
    C9 0.0272(10) 0.0220(9) 0.0220(9) 0.0025(7) 0.0024(7) 0.0029(7)
    C10 0.0267(10) 0.0327(10) 0.0283(10) 0.0003(8) 0.0053(8) 0.0033(8)
    C11 0.0304(10) 0.0260(10) 0.0245(10) 0.0005(7) 0.0082(8) -0.0048(7)
    C12 0.0330(11) 0.0381(11) 0.0312(11) -0.0024(8) 0.0135(9) -0.0070(8)
_geom_special_details
;
 All esds (except the esd in the dihedral angle between two l.s. planes)
 are estimated using the full covariance matrix.  The cell esds are taken
 into account individually in the estimation of esds in distances, angles
 and torsion angles; correlations between esds in cell parameters are only
 used when they are defined by crystal symmetry.  An approximate (isotropic)
 treatment of cell esds is used for estimating esds involving l.s. planes.
;
loop_
    _geom_bond_atom_site_label_1
    _geom_bond_atom_site_label_2
    _geom_bond_site_symmetry_2
    _geom_bond_distance
    _geom_bond_publ_flag
    O1 C4 . 1.373(2) ?
    O1 C11 . 1.437(2) ?
    O2 C7 . 1.235(2) ?
    O3 C9 . 1.435(2) ?
    O3 H3O . 0.89(2) ?
    N1 C7 . 1.345(2) ?
    N1 C1 . 1.414(2) ?
    N1 H1N . 0.88(2) ?
    C1 C6 . 1.385(2) ?
    C1 C2 . 1.398(2) ?
    C2 C3 . 1.391(2) ?
    C2 H2 . 0.9500 ?
    C3 C4 . 1.387(2) ?
    C3 H3A . 0.9500 ?
    C4 C5 . 1.387(3) ?
    C5 C6 . 1.384(2) ?
    C5 H5 . 0.9500 ?
    C6 H6 . 0.9500 ?
    C7 C8 . 1.521(2) ?
    C8 C9 . 1.513(2) ?
    C8 H8A . 0.9900 ?
    C8 H8B . 0.9900 ?
    C9 C10 . 1.515(3) ?
    C9 H9 . 1.0000 ?
    C10 H10A . 0.9800 ?
    C10 H10B . 0.9800 ?
    C10 H10C . 0.9800 ?
    C11 C12 . 1.505(3) ?
    C11 H11A . 0.9900 ?
    C11 H11B . 0.9900 ?
    C12 H12A . 0.9800 ?
    C12 H12B . 0.9800 ?
    C12 H12C . 0.9800 ?
loop_
    _geom_angle_atom_site_label_1
    _geom_angle_atom_site_label_2
    _geom_angle_atom_site_label_3
    _geom_angle_site_symmetry_1
    _geom_angle_site_symmetry_3
    _geom_angle
    _geom_angle_publ_flag
    C4 O1 C11 . . 116.67(13) ?
    C9 O3 H3O . . 110.2(14) ?
    C7 N1 C1 . . 129.62(15) ?
    C7 N1 H1N . . 118.0(14) ?
    C1 N1 H1N . . 112.2(14) ?
    C6 C1 C2 . . 118.62(16) ?
    C6 C1 N1 . . 116.18(15) ?
    C2 C1 N1 . . 125.20(16) ?
    C3 C2 C1 . . 119.71(16) ?
    C3 C2 H2 . . 120.1 ?
    C1 C2 H2 . . 120.1 ?
    C4 C3 C2 . . 120.94(16) ?
    C4 C3 H3A . . 119.5 ?
    C2 C3 H3A . . 119.5 ?
    O1 C4 C5 . . 123.90(16) ?
    O1 C4 C3 . . 116.69(15) ?
    C5 C4 C3 . . 119.40(16) ?
    C6 C5 C4 . . 119.55(16) ?
    C6 C5 H5 . . 120.2 ?
    C4 C5 H5 . . 120.2 ?
    C5 C6 C1 . . 121.75(16) ?
    C5 C6 H6 . . 119.1 ?
    C1 C6 H6 . . 119.1 ?
    O2 C7 N1 . . 122.49(16) ?
    O2 C7 C8 . . 123.98(15) ?
    N1 C7 C8 . . 113.52(15) ?
    C9 C8 C7 . . 114.13(15) ?
    C9 C8 H8A . . 108.7 ?
    C7 C8 H8A . . 108.7 ?
    C9 C8 H8B . . 108.7 ?
    C7 C8 H8B . . 108.7 ?
    H8A C8 H8B . . 107.6 ?
    O3 C9 C8 . . 107.05(14) ?
    O3 C9 C10 . . 109.82(15) ?
    C8 C9 C10 . . 111.86(15) ?
    O3 C9 H9 . . 109.4 ?
    C8 C9 H9 . . 109.4 ?
    C10 C9 H9 . . 109.4 ?
    C9 C10 H10A . . 109.5 ?
    C9 C10 H10B . . 109.5 ?
    H10A C10 H10B . . 109.5 ?
    C9 C10 H10C . . 109.5 ?
    H10A C10 H10C . . 109.5 ?
    H10B C10 H10C . . 109.5 ?
    O1 C11 C12 . . 107.67(15) ?
    O1 C11 H11A . . 110.2 ?
    C12 C11 H11A . . 110.2 ?
    O1 C11 H11B . . 110.2 ?
    C12 C11 H11B . . 110.2 ?
    H11A C11 H11B . . 108.5 ?
    C11 C12 H12A . . 109.5 ?
    C11 C12 H12B . . 109.5 ?
    H12A C12 H12B . . 109.5 ?
    C11 C12 H12C . . 109.5 ?
    H12A C12 H12C . . 109.5 ?
    H12B C12 H12C . . 109.5 ?
loop_
    _geom_torsion_atom_site_label_1
    _geom_torsion_atom_site_label_2
    _geom_torsion_atom_site_label_3
    _geom_torsion_atom_site_label_4
    _geom_torsion_site_symmetry_1
    _geom_torsion_site_symmetry_2
    _geom_torsion_site_symmetry_3
    _geom_torsion_site_symmetry_4
    _geom_torsion
    _geom_torsion_publ_flag
    C7 N1 C1 C6 . . . . 172.74(17) ?
    C7 N1 C1 C2 . . . . -7.1(3) ?
    C6 C1 C2 C3 . . . . 1.1(2) ?
    N1 C1 C2 C3 . . . . -178.98(16) ?
    C1 C2 C3 C4 . . . . 0.2(3) ?
    C11 O1 C4 C5 . . . . 4.6(2) ?
    C11 O1 C4 C3 . . . . -174.53(15) ?
    C2 C3 C4 O1 . . . . 177.82(15) ?
    C2 C3 C4 C5 . . . . -1.4(3) ?
    O1 C4 C5 C6 . . . . -177.96(16) ?
    C3 C4 C5 C6 . . . . 1.2(3) ?
    C4 C5 C6 C1 . . . . 0.2(3) ?
    C2 C1 C6 C5 . . . . -1.4(3) ?
    N1 C1 C6 C5 . . . . 178.76(16) ?
    C1 N1 C7 O2 . . . . 2.5(3) ?
    C1 N1 C7 C8 . . . . -177.24(16) ?
    O2 C7 C8 C9 . . . . -9.6(2) ?
    N1 C7 C8 C9 . . . . 170.08(15) ?
    C7 C8 C9 O3 . . . . -68.25(18) ?
    C7 C8 C9 C10 . . . . 171.41(15) ?
    C4 O1 C11 C12 . . . . 170.14(15) ?
loop_
    _geom_hbond_atom_site_label_D
    _geom_hbond_atom_site_label_H
    _geom_hbond_atom_site_label_A
    _geom_hbond_site_symmetry_A
    _geom_hbond_distance_DH
    _geom_hbond_distance_HA
    _geom_hbond_distance_DA
    _geom_hbond_angle_DHA
    _geom_hbond_publ_flag
    O3 H3O O2 3_667 0.89(2) 1.85(2) 2.7268(17) 167(2) yes
    N1 H1N O3 4_565 0.88(2) 1.99(2) 2.8611(19) 169.7(19) yes
    C2 H2 O2 . 0.95 2.32 2.908(2) 119 yes
    C3 H3A O1 3_766 0.95 2.60 3.482(2) 154 yes
    C6 H6 O2 4_565 0.95 2.65 3.468(2) 145 yes
    C6 H6 O3 4_565 0.95 2.48 3.269(2) 141 yes
    C8 H8B O2 2_646 0.99 2.58 3.553(2) 167 yes
_shelx_space_group_comment
;
The symmetry employed for this shelxl refinement is uniquely defined
by the following loop, which should always be used as a source of
symmetry information in preference to the above space-group names.
They are only intended as comments.
;
_shelx_estimated_absorpt_T_min     0.903
_shelx_estimated_absorpt_T_max     0.993
_shelx_hkl_file
;
   0   0   1    0.60    0.60
   0   0   1    0.90    0.70
   0   0   2    5.60    1.30
   0   0   2    5.20    1.10
   0   0   3    1.20    1.70
   0   0   3   -0.60    1.40
   0   0   4    0.30    1.90
   0   0   5   -1.20    2.40
   0   0  -5   -1.40    1.70
   0   0   5    1.40    2.30
   0   0   6   88.89    6.80
   0   0  -6   83.99    5.90
   0   0   6   81.69    6.60
   0   0  -6   87.89    5.50
   0   0  -7    0.00    1.70
   0   0  -8  112.19    7.10
   0   0   8  112.09    7.90
   0   0  -8  109.49    7.80
   0   0  -9    0.00    1.40
   0   0  -9    2.00    2.70
   0   0 -10    1.80    2.60
   0   0 -10   -1.10    2.60
   0   0 -11   -6.30    2.90
   0   0 -11   -0.50    2.60
   0   1   0    0.00    0.50
   0   1   0    1.10    0.90
   0   1   0   -0.20    0.60
   0  -1   0   -0.90    0.50
   0  -1   0    0.20    0.60
   0   1   1  327.67   18.60
   0   1   1  313.67   18.70
   0   1  -1  310.27   18.70
   0   1   1  331.77   18.70
   0  -1   1  317.57   18.50
   0  -1   1  313.07   18.60
   0   1   2  195.38   11.70
   0   1   2  200.68   11.80
   0  -1   2  193.18   11.70
   0   1   3   26.30    2.90
   0   1   3   27.60    2.90
   0  -1   3   25.50    2.70
   0  -1   3   25.70    2.70
   0   1   4  122.99    7.90
   0   1   4  116.29    7.80
   0  -1   4  125.79    7.80
   0  -1  -4  112.89    7.30
   0  -1   4  118.89    7.70
   0   1   5    2.60    2.40
   0   1  -5    0.10    2.60
   0   1   5   -0.10    2.10
   0  -1   5   -0.30    2.00
   0  -1   5    1.70    2.50
   0  -1  -5   -0.20    1.10
   0   1   6  117.59    8.50
   0   1  -6  118.29    9.00
   0   1   6  117.79    8.60
   0  -1  -6  125.89    7.90
   0  -1  -6  125.99    7.60
   0   1   7   28.70    4.60
   0   1   7   24.50    4.40
   0  -1  -7   25.70    2.40
   0  -1  -7   23.90    2.80
   0   1   8   37.30    5.10
   0   1  -8   56.39    4.90
   0   1  -8   43.10    4.80
   0   1   8   56.19    4.80
   0  -1  -8   49.00    3.90
   0  -1  -8   47.60    4.70
   0  -1  -8   49.99    4.00
   0   1   9   34.50    3.90
   0   1  -9   35.20    4.40
   0   1  -9   38.60    3.90
   0  -1  -9   29.30    3.10
   0  -1  -9   26.40    3.50
   0   1 -10   -0.60    3.60
   0   1  10    2.10    1.90
   0   1 -10    5.30    2.70
   0  -1 -10    2.40    1.70
   0  -1 -10   -0.30    1.90
   0  -1 -11   34.50    3.90
   0  -1 -11   36.50    3.40
   0   2   0  239.28   13.90
   0   2   0  234.38   14.00
   0  -2   0  225.98   13.80
   0  -2   0  239.78   13.90
   0   2   1   18.10    1.90
   0   2  -1   20.30    2.20
   0   2   1   22.60    2.10
   0   2   1   17.80    2.10
   0  -2   1   17.70    1.60
   0  -2   1   21.60    2.00
   0   2   2    4.10    1.40
   0   2  -2    3.60    1.80
   0   2   2    3.80    1.60
   0  -2   2    4.20    1.00
   0  -2   2    4.10    1.40
   0   2  -3  138.79    9.20
   0   2   3  137.19    8.80
   0   2   3  144.29    9.20
   0  -2   3  143.19    8.80
   0   2  -4  136.59    9.10
   0   2   4  134.79    8.60
   0   2   4  132.79    8.90
   0  -2  -4  130.19    8.10
   0  -2   4  135.69    8.50
   0  -2   4  142.29    8.70
   0   2  -5  598.94   36.10
   0   2   5  611.34   35.80
   0   2   5  605.64   35.50
   0  -2  -5  577.24   35.10
   0  -2   5  619.34   35.70
   0   2  -6   -0.90    3.20
   0   2   6    0.20    3.40
   0   2   6   -0.70    2.20
   0  -2  -6    0.00    1.30
   0  -2  -6   -0.70    1.10
   0   2   7    6.40    3.20
   0   2   7    8.50    2.60
   0   2  -7    5.90    2.40
   0   2   7   15.00    4.20
   0  -2  -7    7.70    1.80
   0  -2  -7    7.50    1.60
   0  -2  -7    5.90    1.90
   0  -2   7    2.80    2.90
   0  -2  -7    4.50    2.40
   0   2   8   14.40    4.10
   0   2   8   24.10    3.70
   0   2  -8   22.00    3.20
   0  -2  -8   18.80    2.50
   0  -2  -8   17.90    2.30
   0  -2  -8   16.90    2.10
   0  -2  -8   16.20    2.80
   0  -2   8   19.90    4.30
   0  -2   8   17.70    3.30
   0   2   9    9.40    3.20
   0   2  -9    7.20    2.80
   0  -2  -9    7.70    2.70
   0  -2  -9    5.70    1.80
   0  -2  -9    7.90    1.90
   0   2  10   25.30    2.90
   0   2 -10   29.30    3.10
   0  -2 -10   25.50    2.90
   0  -2 -10   22.00    2.30
   0   2  11   82.39    6.00
   0  -2 -11   78.99    6.70
   0  -2 -11   96.79    6.40
   0   3   0    0.40    1.80
   0   3   0    1.00    1.60
   0  -3   0   -1.50    1.10
   0  -3   0    1.30    1.40
   0   3   1    4.00    2.10
   0   3  -1    3.20    1.90
   0   3   1    3.20    2.00
   0   3   1    2.60    1.90
   0  -3   1    2.80    1.10
   0  -3  -1    1.00    1.70
   0  -3   1    2.60    1.50
   0   3   2   -0.90    1.70
   0   3  -2    1.10    0.40
   0   3   2    0.80    1.60
   0   3   2    0.40    1.90
   0   3  -2   -0.40    2.20
   0  -3   2    2.00    1.80
   0  -3   2    1.10    0.90
   0   3  -3  205.68   13.20
   0   3   3  207.88   12.90
   0   3   3  200.48   12.50
   0  -3   3  209.38   12.50
   0  -3   3  199.78   12.20
   0   3   4   37.80    4.10
   0   3  -4   36.10    4.10
   0   3   4   39.00    3.70
   0  -3   4   33.30    3.20
   0  -3  -4   32.80    2.60
   0  -3   4   37.70    3.90
   0   3   5  224.28   14.00
   0   3   5  234.88   14.50
   0   3  -5  226.78   14.80
   0  -3  -5  217.88   13.40
   0  -3   5  228.98   14.10
   0   3   6   83.69    7.20
   0   3   6   81.39    7.00
   0  -3   6   95.69    7.20
   0  -3  -6   88.39    5.80
   0  -3  -6   92.29    5.70
   0   3   7   27.40    4.30
   0   3  -7   22.30    3.20
   0   3   7   34.00    3.20
   0   3   7   38.80    3.40
   0  -3  -7   36.40    2.90
   0  -3  -7   21.20    2.50
   0  -3   7   41.30    4.10
   0  -3  -7   35.20    3.20
   0  -3   7   30.00    4.50
   0   3   8   13.90    2.70
   0   3   8   13.00    4.30
   0   3   8   16.00    2.30
   0   3  -8   11.30    2.80
   0  -3  -8   19.90    2.80
   0  -3   8   13.10    3.80
   0  -3  -8   13.20    3.00
   0  -3   8   13.20    3.30
   0  -3  -8   11.70    1.90
   0  -3  -8   17.90    2.50
   0   3   9   -1.10    3.10
   0   3  -9    3.90    2.70
   0   3   9    0.50    4.00
   0  -3   9    0.60    3.40
   0  -3  -9    1.50    1.70
   0  -3  -9    1.90    1.70
   0  -3   9    0.90    2.80
   0  -3  -9    1.80    2.20
   0  -3  -9   -1.80    3.00
   0   3  10    2.20    2.10
   0  -3 -10   -0.10    2.40
   0  -3 -10    2.40    1.50
   0  -3 -10    1.50    1.50
   0   3  11   12.90    2.00
   0  -3 -11   13.50    1.70
   0  -3 -11   13.30    2.40
   0  -3 -11   13.30    2.40
   0   4   0  486.95   28.70
   0   4   0  491.85   28.30
   0  -4   0  456.75   28.10
   0  -4   0  482.45   28.30
   0   4  -1  388.66   23.30
   0   4   1  384.16   23.20
   0   4   1  405.56   23.00
   0  -4  -1  390.66   22.90
   0  -4  -1  392.56   23.00
   0  -4   1  351.96   22.70
   0  -4   1  390.16   22.90
   0   4   2   85.09    5.80
   0   4   2   77.29    6.10
   0   4  -2   76.79    6.20
   0   4   2   81.19    5.90
   0  -4  -2   82.49    6.10
   0  -4   2   79.99    5.50
   0  -4   2   71.69    4.90
   0   4   3   51.79    4.80
   0   4   3   49.30    4.40
   0   4  -3   54.29    5.20
   0  -4   3   48.20    3.70
   0  -4   3   51.09    4.50
   0   4   4   96.69    7.00
   0   4   4  106.39    7.60
   0   4  -4  100.99    7.90
   0  -4   4  101.09    6.30
   0  -4   4  103.29    6.90
   0  -4  -4   94.39    6.00
   0   4   5    2.70    2.90
   0   4  -5   -0.60    2.80
   0   4   5    6.40    2.60
   0  -4   5    2.50    2.10
   0  -4   5    2.70    1.60
   0  -4   5    4.20    1.60
   0  -4  -5    6.30    1.30
   0   4   6   50.39    5.00
   0   4   6   52.59    5.80
   0   4   6   54.09    4.60
   0   4  -6   49.80    5.90
   0  -4   6   45.00    5.10
   0  -4   6   54.19    5.20
   0  -4   6   48.60    3.90
   0  -4  -6   51.99    3.70
   0  -4  -6   59.89    4.10
   0   4   7   -1.70    3.70
   0   4   7    3.80    2.20
   0   4   7    4.30    2.40
   0  -4  -7    4.90    2.20
   0  -4   7    3.50    4.10
   0  -4   7    1.60    3.00
   0  -4  -7    4.60    1.80
   0   4   8    5.40    3.30
   0   4   8    2.10    4.20
   0   4   8    1.00    2.40
   0  -4  -8    1.30    1.70
   0  -4  -8   -0.40    2.10
   0  -4  -8    1.20    1.50
   0  -4   8    2.40    3.30
   0  -4   8    1.00    2.80
   0   4   9    2.90    2.50
   0   4   9    6.90    3.00
   0   4   9    1.80    2.30
   0  -4   9   -2.30    3.00
   0  -4  -9    0.70    1.60
   0  -4   9    2.80    3.60
   0  -4  -9    3.70    2.30
   0  -4  -9    2.30    1.70
   0   4  10    7.00    2.10
   0  -4  10    0.10    3.20
   0  -4  10    2.50    2.50
   0  -4 -10    2.90    1.60
   0  -4 -10    5.00    1.50
   0  -4 -10    3.70    1.60
   0   4  11    3.50    1.90
   0  -4 -11    2.80    2.80
   0   5   0    1.10    2.30
   0   5   0   -3.00    2.40
   0  -5   0    3.40    2.50
   0   5  -1   38.70    4.60
   0   5   1   40.40    3.70
   0   5   1   32.70    4.10
   0  -5   1   32.20    2.50
   0  -5  -1   30.10    3.70
   0  -5  -1   37.40    3.60
   0  -5   1   29.50    3.50
   0   5  -2   71.39    6.10
   0   5   2   65.19    5.70
   0   5   2   63.89    5.20
   0  -5  -2   56.19    5.20
   0  -5   2   58.59    4.90
   0  -5  -2   62.69    5.70
   0  -5   2   63.29    4.10
   0   5   3  353.16   20.60
   0   5   3  352.46   21.10
   0   5  -3  360.96   21.50
   0  -5  -3  343.37   20.80
   0  -5   3  318.67   19.90
   0  -5   3  315.27   20.40
   0  -5   3  340.17   20.00
   0   5  -4    6.10    3.50
   0   5   4    6.00    2.90
   0   5   4   10.70    2.80
   0  -5  -4   13.20    3.40
   0  -5   4   12.00    1.40
   0  -5   4    8.40    1.60
   0   5   5  106.09    7.80
   0   5   5  108.59    7.10
   0   5   5  101.99    8.20
   0   5  -5  102.39    8.80
   0   5   5  101.39    7.60
   0  -5  -5  108.39    6.60
   0  -5  -5  100.69    8.10
   0  -5   5   97.59    7.30
   0  -5   5  100.39    6.60
   0  -5   5  105.99    6.60
   0   5   6   82.39    6.10
   0   5   6   87.09    6.80
   0   5  -6   79.19    6.10
   0   5   6   91.39    7.40
   0  -5  -6   95.59    5.90
   0  -5   6   92.49    7.10
   0  -5   6   90.79    5.90
   0  -5   6   81.49    5.80
   0   5   7   81.69    6.50
   0   5   7   83.99    7.60
   0   5   7   84.49    6.80
   0  -5   7   75.79    5.40
   0  -5  -7   81.69    6.10
   0  -5   7   74.89    8.10
   0  -5   7   85.59    7.10
   0  -5  -7   83.79    5.60
   0   5   8    7.60    4.50
   0   5   8    3.50    2.70
   0   5   8    5.70    2.50
   0  -5  -8    5.10    2.20
   0  -5  -8    3.80    1.90
   0  -5   8    4.20    2.50
   0  -5   8    6.20    4.20
   0  -5  -8    6.00    1.80
   0   5   9    0.50    1.80
   0   5   9   -1.20    3.90
   0   5   9    2.10    2.20
   0  -5  -9    0.40    1.60
   0  -5  -9   -1.80    1.50
   0  -5   9    2.40    2.50
   0  -5   9    0.40    3.00
   0   5  10    3.00    1.70
   0  -5 -10   -0.40    1.30
   0  -5  10   -0.30    2.10
   0  -5  10    0.80    2.20
   0  -5 -10    0.70    2.20
   0   6   0    1.90    2.90
   0  -6   0    5.90    2.40
   0   6  -1   31.80    4.40
   0   6   1   50.89    4.50
   0   6   1   37.90    4.70
   0  -6   1   25.90    3.30
   0  -6  -1   33.70    4.30
   0  -6   1   35.20    2.60
   0   6   2   -4.50    2.50
   0   6  -2    1.50    3.20
   0  -6   2    0.50    1.20
   0  -6   2    0.60    1.30
   0  -6  -2   -2.10    2.90
   0  -6  -2   -2.00    2.50
   0   6   3   14.70    3.20
   0   6  -3    9.10    3.70
   0  -6   3   14.90    1.90
   0  -6   3   17.70    1.80
   0  -6  -3   10.90    3.20
   0  -6  -3    7.50    3.20
   0   6  -4   48.10    5.00
   0   6   4   50.19    5.30
   0   6   4   55.29    4.80
   0   6   4   72.09    5.60
   0   6   4   53.89    4.70
   0   6  -4   49.30    5.30
   0  -6   4   59.19    4.50
   0  -6   4   50.39    3.90
   0  -6   4   57.19    4.00
   0  -6  -4   56.29    6.60
   0  -6  -4   35.60    5.40
   0   6   5  224.18   13.60
   0   6   5  214.48   14.10
   0   6   5  211.58   13.60
   0   6  -5  212.78   13.50
   0   6  -5  202.98   13.60
   0  -6   5  223.78   13.90
   0  -6   5  215.98   13.10
   0  -6   5  227.28   13.70
   0  -6   5  237.88   13.30
   0  -6  -5  216.78   13.10
   0   6   6    3.20    3.80
   0   6   6   -0.40    2.60
   0   6   6   -1.20    2.80
   0   6  -6   -1.80    2.60
   0  -6  -6    0.40    1.70
   0  -6   6    1.60    3.20
   0  -6   6    0.50    3.00
   0  -6   6    2.70    2.10
   0  -6   6   -0.10    1.60
   0   6  -7    4.70    2.60
   0   6   7    4.40    2.30
   0   6   7    0.10    2.80
   0   6   7    4.20    3.10
   0  -6   7    1.20    4.40
   0  -6  -7    2.50    2.10
   0  -6   7    6.70    2.50
   0  -6  -7    2.90    1.50
   0  -6   7    1.40    1.40
   0   6   8    2.20    2.80
   0   6   8    4.70    4.40
   0   6   8    6.20    3.30
   0  -6   8    5.20    2.40
   0  -6  -8    3.10    2.40
   0  -6  -8    1.30    1.60
   0  -6   8    1.00    4.10
   0   6   9   48.20    4.20
   0   6   9   52.99    5.70
   0  -6   9   63.59    5.10
   0  -6  -9   49.00    3.70
   0  -6   9   62.09    5.30
   0  -6  -9   59.69    3.90
   0   6 -10    3.70    2.00
   0   6  10    2.50    1.40
   0   6  10    2.50    1.40
   0  -6  10    1.00    2.00
   0  -6 -10    1.30    1.10
   0  -6  10    0.80    1.70
   0   7   0   -4.00    3.10
   0   7   0    1.00    2.60
   0   7   0   -4.30    2.90
   0  -7   0   -1.10    1.10
   0   7  -1   20.80    2.70
   0   7  -1   16.50    3.50
   0   7   1   16.80    3.50
   0   7  -1   15.80    4.30
   0  -7   1   19.80    2.00
   0   7  -2  197.28   12.60
   0   7  -2  186.38   12.80
   0   7   2  194.28   12.80
   0  -7   2  209.38   12.00
   0  -7   2  197.18   11.80
   0   7   3    3.20    2.10
   0   7   3    1.60    2.20
   0   7  -3   -2.30    3.50
   0   7  -3   -3.20    2.70
   0  -7   3    0.40    1.80
   0  -7   3    2.50    1.30
   0   7  -4    4.80    2.80
   0   7  -4    6.90    4.10
   0   7   4    1.00    2.30
   0   7   4    9.20    3.50
   0  -7   4    1.40    1.80
   0  -7   4   -1.90    2.20
   0  -7   4   -1.90    1.50
   0  -7   4    3.60    2.70
   0   7  -5  104.49    7.90
   0   7  -5  109.09    8.00
   0   7   5  106.09    7.70
   0   7   5  118.29    8.70
   0   7   5  100.79    7.30
   0  -7   5   95.79    7.50
   0  -7   5  115.99    7.30
   0  -7   5  110.79    7.50
   0  -7  -5  108.89    6.90
   0  -7   5  116.79    7.00
   0   7   6   -0.70    2.90
   0   7   6    5.00    4.20
   0   7   6    5.00    2.90
   0  -7   6    0.70    1.60
   0  -7   6    1.30    3.10
   0  -7   6    3.40    2.30
   0  -7   6    4.30    3.20
   0  -7  -6   -0.10    1.60
   0   7   7    0.80    2.00
   0   7   7    2.40    3.00
   0   7   7    3.60    4.20
   0  -7   7    1.20    4.30
   0  -7  -7   -0.30    1.50
   0  -7   7    3.20    2.30
   0  -7   7   -0.70    1.80
   0  -7  -7    0.90    1.60
   0   7  -8   -0.80    3.70
   0   7   8    0.50    1.90
   0   7   8    1.10    2.80
   0  -7  -8   -1.50    1.30
   0  -7   8    2.50    2.10
   0  -7   8    0.70    3.80
   0   7   9    3.50    2.90
   0   7  -9   13.80    2.50
   0   7   9   15.50    2.00
   0  -7  -9   13.10    1.50
   0  -7   9   12.90    2.40
   0   8   0  167.98   11.30
   0   8   0  173.88   11.90
   0  -8   0  191.48   10.80
   0   8   1   -2.70    3.20
   0   8  -1    0.30    2.40
   0   8   1    1.50    3.10
   0   8  -1    0.30    3.10
   0  -8   1    0.70    1.80
   0   8   2   36.10    4.40
   0   8  -2   39.60    4.10
   0   8  -2   46.60    4.50
   0  -8   2   39.00    3.80
   0  -8   2   32.30    3.30
   0   8  -3  110.39    8.30
   0   8   3  106.89    8.50
   0   8   3  101.89    7.60
   0   8  -3  106.89    8.70
   0  -8   3  117.29    7.30
   0  -8   3  116.89    7.60
   0   8   4   15.90    3.10
   0   8  -4   16.80    4.60
   0   8   4   19.10    3.00
   0   8  -4   11.60    3.30
   0  -8   4   13.10    2.40
   0  -8   4   15.00    2.40
   0  -8   4   11.80    2.10
   0   8  -5    7.10    2.30
   0   8   5    6.60    4.00
   0   8  -5    9.00    4.60
   0   8   5    6.10    2.90
   0  -8   5    4.20    2.00
   0  -8   5    6.00    2.20
   0  -8   5    8.40    2.30
   0  -8   5    7.00    3.30
   0  -8   5    6.50    1.80
   0  -8  -5    3.40    1.50
   0   8  -6    1.70    3.00
   0   8   6    2.90    2.00
   0   8   6    7.10    2.80
   0   8  -6    4.10    2.20
   0   8   6    8.30    2.90
   0  -8   6    8.70    1.90
   0  -8   6    7.30    3.20
   0  -8   6    1.20    2.90
   0  -8   6    4.40    1.70
   0   8   7    3.70    2.60
   0   8   7    1.50    3.70
   0   8  -7    5.80    3.70
   0   8   7    5.70    2.70
   0  -8   7    6.70    4.00
   0  -8  -7    6.00    1.20
   0  -8   7    8.00    3.10
   0  -8   7    6.20    1.40
   0   8   8    5.60    2.10
   0   8   8    9.40    1.80
   0   8  -8    4.00    3.10
   0   8   8    7.90    1.70
   0  -8   8    6.80    3.10
   0   9   0    0.20    3.20
   0   9   0   -1.60    3.70
   0  -9   0   -2.10    1.50
   0   9   1   45.00    4.80
   0   9  -1   29.80    4.80
   0   9  -1   47.40    4.00
   0   9   1   30.10    4.20
   0  -9   1   36.30    3.20
   0  -9   1   41.30    3.30
   0  -9  -1   34.10    3.20
   0   9  -2   22.30    3.00
   0   9  -2   23.90    3.60
   0   9   2   19.80    3.20
   0  -9   2   21.20    2.20
   0  -9   2   21.00    2.70
   0   9   3   42.90    4.70
   0   9  -3   52.19    4.80
   0   9  -3   48.20    5.10
   0  -9   3   49.80    4.60
   0  -9   3   51.49    4.30
   0  -9   3   51.69    4.00
   0   9   4   35.00    3.10
   0   9  -4   28.30    4.00
   0   9   4   36.00    3.80
   0   9  -4   28.70    5.00
   0  -9   4   39.40    4.30
   0  -9   4   34.60    3.20
   0  -9   4   32.60    3.40
   0  -9   4   37.60    3.10
   0   9   5   32.90    3.50
   0   9  -5   26.80    3.90
   0   9  -5   38.50    4.90
   0   9   5   31.80    4.50
   0  -9   5   41.60    3.30
   0  -9   5   39.70    5.10
   0  -9   5   39.20    3.40
   0   9  -6    4.10    1.80
   0   9  -6    5.60    2.70
   0   9   6    1.60    2.40
   0   9   6    7.60    2.40
   0  -9   6    3.70    2.60
   0  -9   6    4.20    1.50
   0  -9   6    4.00    2.70
   0  -9   6    7.30    2.50
   0   9   7   24.20    2.30
   0   9   7   15.10    2.40
   0   9  -7   25.50    2.70
   0  -9   7   18.80    2.70
   0  -9   7   18.70    3.60
   0  10   0    2.30    3.70
   0  10   0    3.70    2.40
   0  10  -1   55.59    5.50
   0  10   1   50.99    5.40
   0  10  -1   50.59    4.60
   0  10   1   50.09    5.10
   0 -10   1   39.70    3.40
   0  10   2   51.09    4.80
   0  10  -2   61.59    6.00
   0  10  -2   60.89    5.70
   0 -10   2   53.29    4.00
   0  10   3    0.30    2.30
   0  10  -3   -1.30    3.80
   0  10  -3    2.00    2.20
   0 -10   3    1.80    1.50
   0 -10   3   -0.30    1.60
   0  10  -4   15.70    3.80
   0  10   4   12.10    2.50
   0  10  -4   14.50    3.20
   0 -10   4   18.50    2.10
   0 -10   4   19.70    1.70
   0 -10   4   10.20    2.80
   0  10   5   37.60    4.20
   0  10  -5   41.40    3.60
   0  10  -5   42.60    3.70
   0 -10   5   41.70    3.10
   0 -10   5   31.90    3.70
   0  10  -6    2.40    2.10
   0  11   0   -3.10    2.10
   0  11   0    3.90    1.90
   0  11  -1   71.69    5.20
   0  11  -1   74.59    5.10
   0  11   1   66.89    5.20
   0  11   2    3.70    2.80
   0  11  -2    7.00    2.00
   0  11  -2    3.80    2.10
   0 -11   2    4.30    1.30
   0  11  -3   -0.40    2.60
   0  11   3    0.20    3.10
   0  11  -3   -1.10    2.60
   0 -11   3    0.60    1.20
   1   0 -11    0.30    2.50
   1   0 -11   -3.60    3.10
   1   0 -10   23.60    4.10
   1   0 -10   18.00    3.10
   1   0  -9   -0.90    2.60
   1   0  -9   -1.50    1.80
   1   0  -9   -3.40    2.50
   1   0  -8   24.60    2.50
   1   0  -8   22.50    3.10
  -1   0   7   -2.80    3.30
   1   0  -7   -0.10    1.40
  -1   0   6  227.08   14.50
   1   0  -6  225.58   13.60
   1   0  -6  233.08   13.90
  -1   0   5    0.00    2.10
  -1   0   5    1.10    2.50
   1   0  -5    0.70    1.70
   1   0  -4 1618.34   95.99
  -1   0   4 1694.93   96.39
  -1   0   4 1663.73   96.39
  -1   0   3    0.20    1.50
  -1   0   3   -0.80    1.50
  -1   0   2  223.38   13.20
  -1   0   2  221.58   13.30
  -1   0   1    0.00    0.90
  -1   0   1   -0.60    0.70
  -1   0   0 1015.20   56.99
  -1   0   0  957.00   57.09
  -1   0  -1   -0.30    0.70
   1   0   1    0.40    0.50
  -1   0  -1   -0.70    0.60
   1   0   2   41.90    2.90
   1   0   3   -0.10    1.30
   1   0   4   28.30    2.80
   1   0   5    0.60    2.00
  -1   0  -5   -0.50    1.60
  -1   0  -5   -1.60    1.80
   1   0   6  437.46   27.10
  -1   0  -6  446.06   26.50
  -1   0  -6  477.25   26.80
  -1   0  -7    1.50    2.50
  -1   0  -7   -1.20    1.90
   1   0   7   -0.60    3.20
  -1   0  -7    1.60    1.40
   1   0   7   -0.60    2.80
  -1   0  -8    2.30    1.70
  -1   0  -8    8.40    2.00
   1   0   9    1.20    3.00
  -1   0  -9   -1.50    2.60
  -1   0 -10   -1.10    3.90
  -1   0 -10    1.70    2.60
  -1   0 -11    0.20    1.80
   1   1 -11    8.30    2.30
   1   1 -11   10.30    2.20
   1  -1 -11   10.10    2.40
   1  -1 -11   10.90    2.10
   1   1 -10    4.20    2.70
   1   1 -10   -2.40    3.60
   1  -1 -10    3.30    2.70
   1  -1 -10    3.80    1.50
   1  -1 -10    9.10    3.90
  -1   1   9   17.50    2.50
   1   1  -9   19.30    2.60
   1   1  -9   13.10    3.90
   1  -1  -9   18.20    2.30
   1  -1  -9   10.30    2.00
   1  -1  -9   17.90    2.50
   1   1  -8    2.20    2.50
   1   1  -8   -0.50    3.20
  -1   1   8   -1.00    1.90
   1  -1  -8   -1.40    2.30
   1  -1  -8   -3.10    1.60
   1  -1  -8    0.20    2.30
   1  -1  -8    2.10    1.50
  -1   1   7    9.30    3.40
   1   1  -7    2.30    2.90
   1  -1  -7   11.10    1.70
   1  -1  -7   14.40    2.60
  -1   1   6    4.40    3.30
   1  -1  -6    6.50    1.90
  -1  -1   6    3.00    2.70
   1  -1  -6    5.80    1.50
  -1   1   5   41.20    4.20
  -1   1   5   39.40    3.80
  -1  -1   5   40.10    4.00
  -1  -1   5   38.40    3.90
   1  -1  -5   41.40    3.30
  -1   1   4   73.39    5.00
  -1   1   4   75.19    5.80
  -1  -1   4   73.29    5.60
   1  -1  -4   70.89    4.70
  -1  -1   4   72.39    5.30
  -1   1   3  155.38    9.40
  -1   1   3  159.68    9.80
  -1  -1   3  150.68    9.70
  -1  -1   3  160.38    9.80
  -1   1   2   21.80    1.80
  -1   1   2   22.70    2.50
  -1  -1   2   24.20    2.30
  -1  -1   2   25.70    2.40
  -1   1   1  418.56   23.90
  -1   1   1  415.86   24.00
  -1  -1   1  403.36   24.00
  -1  -1   1  406.46   24.00
  -1   1   0  538.85   30.60
  -1   1   0  520.55   30.80
   1   1   0  515.05   30.70
   1   1   0  524.65   30.70
  -1  -1   0  533.75   30.70
  -1  -1   0  537.45   30.70
  -1   1  -1    1.20    1.10
   1   1   1    0.50    1.20
   1   1   1    1.90    1.10
   1  -1   1    1.90    0.70
  -1  -1  -1    1.10    1.00
   1   1   2  259.57   15.60
   1   1   2  258.07   15.60
  -1   1  -2  268.77   15.70
   1  -1   2  252.27   15.30
   1  -1   2  276.37   15.50
   1   1   3    4.40    1.70
  -1   1  -3    3.90    1.90
   1   1   3    4.00    1.50
   1  -1   3    5.40    1.20
   1  -1   3    5.10    1.40
   1   1   4   64.59    5.20
  -1   1  -4   64.99    5.10
   1   1   4   64.09    5.10
   1  -1   4   64.89    4.60
  -1  -1  -4   61.59    4.30
   1   1   5  325.27   19.10
   1   1   5  325.47   19.10
  -1   1  -5  292.47   19.20
  -1  -1  -5  314.67   18.60
   1   1   6   44.90    4.70
   1   1   6   54.19    5.20
  -1  -1  -6   53.09    4.20
  -1  -1  -6   53.49    3.90
   1   1   7  221.58   14.60
  -1   1  -7  226.48   14.10
   1  -1   7  208.48   14.50
  -1  -1  -7  240.08   14.10
  -1  -1  -7  224.68   13.60
  -1  -1  -7  247.08   13.80
  -1   1  -8   62.09    5.60
   1   1   8   68.39    5.90
   1   1   8   67.19    5.80
  -1  -1  -8   61.19    5.50
  -1  -1  -8   64.69    5.00
  -1  -1  -8   66.09    4.60
  -1   1  -9    4.10    2.80
   1   1   9    4.50    3.20
  -1  -1  -9   -0.90    1.80
  -1  -1  -9    1.80    1.50
   1   1  10   17.80    3.10
  -1   1 -10   13.30    3.00
  -1  -1 -10   15.60    2.40
   1   1  11    7.50    2.40
  -1  -1 -11    3.40    3.10
  -1   2  11    0.00    1.50
   1  -2 -11   -1.50    1.60
   1  -2 -11   -0.20    2.30
   1   2 -10    7.30    2.20
   1   2 -10    4.20    2.50
  -1   2  10    2.90    2.80
   1  -2 -10    2.60    2.50
   1  -2 -10   10.60    1.70
   1   2  -9    3.40    2.80
   1   2  -9    8.60    3.60
  -1   2   9    6.80    3.10
  -1  -2   9    3.60    3.50
   1  -2  -9    5.20    2.60
   1  -2  -9    3.70    1.70
   1  -2  -9    4.10    1.80
   1   2  -8   24.10    3.30
  -1   2   8   27.70    3.70
  -1   2   8   18.40    4.10
   1   2  -8   16.10    3.70
   1  -2  -8   23.40    3.20
   1  -2  -8   34.40    2.90
   1  -2  -8   26.30    2.40
   1  -2  -8   22.50    3.10
  -1  -2   8   28.00    3.50
  -1  -2   8   23.00    4.20
  -1   2   7   -3.00    2.20
  -1   2   7    1.70    2.80
  -1   2   7   -2.40    3.70
   1   2  -7   -1.50    3.70
   1   2  -7    1.90    3.90
   1   2  -7    1.80    2.30
  -1  -2   7    0.40    2.60
  -1  -2   7    0.70    3.30
   1  -2  -7    4.70    1.80
   1  -2  -7    1.70    2.10
   1  -2  -7    0.70    1.40
  -1   2   6  131.29    8.90
   1   2  -6  109.79    9.10
   1  -2  -6  121.99    7.60
   1  -2  -6  126.49    7.80
  -1  -2   6  119.69    8.50
   1   2  -5   69.29    5.90
  -1   2   5   65.89    6.00
  -1   2   5   62.09    4.90
  -1  -2   5   69.49    5.30
  -1  -2   5   57.49    4.90
   1  -2  -5   61.79    4.30
   1   2  -4  449.56   26.50
  -1   2   4  432.46   25.80
  -1   2   4  455.95   26.20
  -1  -2   4  458.45   26.00
   1  -2  -4  397.36   25.50
  -1  -2   4  442.06   26.00
  -1   2   3  216.28   13.10
   1   2  -3  216.18   13.80
  -1   2   3  223.98   13.40
  -1  -2   3  218.58   13.30
  -1   2   2   25.90    2.50
  -1   2   2   24.90    2.60
   1   2  -2   29.50    3.70
  -1  -2   2   28.60    2.40
  -1  -2   2   30.40    2.90
   1   2  -1   10.60    2.20
  -1   2   1    7.60    1.70
  -1   2   1    8.30    1.80
  -1   2   1    6.80    1.50
   1   2  -1    9.00    1.60
   1   2  -1    8.90    1.90
   1   2  -1    9.60    0.80
  -1  -2   1    8.20    1.70
  -1  -2   1    7.50    1.50
  -1   2   0  549.45   32.60
  -1   2   0  546.45   32.30
   1   2   0  562.54   32.40
   1   2   0  549.74   32.50
   1  -2   0  563.34   32.30
  -1  -2   0  553.84   32.40
  -1  -2   0  563.64   32.40
   1   2   1 9999.00  551.64
   1   2   1 9356.66  552.24
   1   2   1 9058.49  551.84
  -1   2  -1 9722.73  552.24
   1  -2   1 9473.35  552.14
  -1  -2  -1 9674.13  553.04
  -1   2  -2 3613.64  213.18
   1   2   2 3642.24  213.08
   1   2   2 3687.33  212.98
   1  -2   2 3783.32  212.88
  -1   2  -3  173.28   10.70
   1   2   3  162.88   10.30
   1   2   3  165.08   10.60
   1  -2   3  172.28   10.20
   1  -2   3  165.28   10.10
  -1   2  -4   31.60    3.90
   1   2   4   38.00    3.70
   1   2   4   44.20    4.40
   1  -2   4   39.60    3.30
  -1  -2  -4   33.00    2.70
  -1   2  -5   78.69    6.60
   1   2   5   89.19    6.40
   1   2   5   90.49    6.50
  -1  -2  -5   81.99    5.40
   1  -2   5   87.59    6.30
  -1   2  -6    4.70    3.10
   1   2   6    3.10    2.60
   1   2   6    8.00    3.00
  -1  -2  -6    2.10    1.20
  -1  -2  -6    5.00    1.60
   1   2   7   19.90    4.10
   1   2   7   38.40    4.50
   1   2   7   16.90    6.00
  -1   2  -7   38.80    4.20
  -1  -2  -7   33.00    3.30
   1  -2   7   39.90    4.00
  -1  -2  -7   37.00    3.60
  -1  -2  -7   34.20    4.60
  -1  -2  -7   42.80    3.60
  -1   2  -8    2.00    2.60
   1   2   8    8.50    3.60
   1   2   8    8.30    4.10
  -1  -2  -8    6.20    2.50
  -1  -2  -8    5.30    1.70
   1  -2   8   11.20    3.20
  -1  -2  -8    6.40    2.30
  -1  -2  -8    9.70    2.20
  -1   2  -9   37.40    4.00
   1   2   9   44.40    4.40
   1   2   9   34.10    4.20
  -1  -2  -9   35.00    3.80
  -1  -2  -9   38.70    3.40
  -1  -2  -9   35.70    3.50
  -1   2 -10   -3.60    2.70
   1   2  10   -1.90    2.00
  -1  -2 -10    1.90    2.60
  -1  -2 -10   -0.70    1.40
   1   2  11   17.30    2.70
  -1  -2 -11   25.60    2.50
  -1  -2 -11   14.10    2.50
  -1   3  11    2.90    2.10
   1  -3 -11    5.40    1.60
   1  -3 -11    6.30    2.20
  -1   3  10   26.20    2.80
   1  -3 -10   20.50    2.10
   1  -3 -10   17.90    2.20
  -1  -3  10   23.50    3.10
   1  -3 -10   22.10    2.50
  -1   3   9   28.40    4.60
   1   3  -9   30.50    3.70
  -1   3   9   33.20    3.40
  -1  -3   9   32.20    3.30
   1  -3  -9   34.30    2.70
   1  -3  -9   29.00    3.00
  -1  -3   9   32.60    3.90
   1  -3  -9   24.90    2.80
   1  -3  -9   24.70    3.40
   1   3  -8    7.70    3.60
  -1   3   8   -7.60    3.00
  -1   3   8   -0.20    3.70
  -1   3   8    4.20    2.30
   1   3  -8   -2.60    2.50
   1  -3  -8   -0.90    1.70
   1  -3  -8   -0.20    1.50
  -1  -3   8   -0.70    3.70
  -1  -3   8   -1.00    2.80
   1  -3  -8    3.30    2.30
   1  -3  -8    0.90    2.70
   1   3  -7   10.00    3.20
  -1   3   7   10.80    3.20
   1   3  -7   11.90    2.70
  -1   3   7    9.70    3.60
  -1   3   7   12.00    2.40
  -1  -3   7   19.00    3.20
  -1  -3   7   11.10    3.90
   1  -3  -7   15.60    2.10
   1  -3  -7   19.10    2.50
  -1   3   6   21.60    3.80
   1   3  -6   17.70    3.90
  -1  -3   6   19.00    3.30
   1  -3  -6   19.90    2.00
   1  -3  -6   29.30    2.40
  -1   3   5   39.20    3.70
   1   3  -5   36.70    4.60
  -1   3   5   45.90    4.80
   1  -3  -5   41.00    3.10
  -1  -3   5   40.60    4.30
  -1   3   4  168.28   10.40
   1   3  -4  186.58   11.50
  -1   3   4  176.18   11.20
  -1  -3   4  178.28   10.70
  -1  -3   4  160.88   10.20
   1  -3  -4  150.88    9.90
   1   3  -3  163.98   10.80
  -1   3   3  161.48    9.80
  -1   3   3  161.78   10.20
  -1  -3   3  165.28   10.10
  -1  -3   3  152.38    9.60
  -1  -3   3  153.18    9.70
   1   3  -2  136.29    8.90
  -1   3   2  130.29    8.50
  -1   3   2  134.49    8.30
  -1   3   2  129.49    8.90
   1   3  -2  134.09    7.80
  -1  -3   2  127.69    8.20
  -1  -3   2  141.09    8.70
   1   3  -1   41.20    3.50
  -1   3   1   42.70    3.50
  -1   3   1   40.30    4.20
   1   3  -1   41.20    3.80
  -1   3   1   41.30    3.50
  -1  -3   1   42.00    4.00
  -1  -3   1   39.70    3.30
  -1   3   0  366.56   21.70
   1   3   0  367.16   21.60
  -1   3   0  352.36   21.30
   1   3   0  365.96   21.40
   1  -3   0  358.76   21.20
  -1  -3   0  365.26   21.40
  -1  -3   0  356.16   21.40
   1   3   1  658.53   36.70
   1   3   1  624.44   36.80
  -1   3  -1  637.44   37.00
  -1  -3  -1  636.04   36.80
   1  -3   1  566.34   36.40
   1  -3   1  647.24   36.60
   1   3   2  661.23   40.50
   1   3   2  686.03   40.70
   1   3   2  714.13   40.60
  -1   3  -2  701.93   40.90
   1  -3   2  708.03   40.40
   1  -3   2  697.63   40.30
  -1  -3  -2  682.73   40.60
  -1   3  -3   27.50    3.30
   1   3   3   28.30    3.20
   1   3   3   24.20    2.90
   1  -3   3   27.30    2.60
  -1  -3  -3   29.00    3.00
   1  -3   3   28.50    2.60
   1   3   4    3.50    2.20
   1   3   4    9.60    2.90
  -1   3  -4    2.40    2.30
   1  -3   4    3.70    1.30
   1  -3   4    7.10    2.10
  -1  -3  -4    2.10    2.60
  -1  -3  -4    4.60    1.20
  -1   3  -5   40.70    4.70
   1   3   5   39.60    4.50
   1   3   5   40.50    4.50
  -1  -3  -5   37.00    3.00
   1  -3   5   34.10    2.90
  -1  -3  -5   36.40    4.30
   1  -3   5   37.60    4.10
  -1   3  -6  114.89    9.50
   1   3   6  121.09    8.70
   1   3   6  111.49    8.90
  -1  -3  -6  110.49    8.70
  -1  -3  -6  132.89    7.90
  -1  -3  -6  129.59    7.60
   1   3   7  119.49    8.80
  -1   3  -7   99.19    7.60
   1   3   7  105.99    7.50
   1   3   7  116.69    8.20
   1  -3   7  104.39    8.70
  -1  -3  -7  131.49    7.30
  -1  -3  -7  104.69    7.50
  -1  -3  -7  103.39    7.00
  -1  -3  -7  122.09    7.70
   1  -3   7  118.69    8.30
   1   3   8  185.28   11.60
   1   3   8  180.48   11.60
  -1  -3  -8  168.58   11.00
   1  -3   8  158.58   11.90
   1  -3   8  178.68   11.60
  -1  -3  -8  175.28   10.80
   1   3   9   27.90    3.70
  -1   3  -9   14.20    3.10
   1   3   9   24.10    3.80
  -1  -3  -9   25.90    2.30
  -1  -3  -9   17.20    3.00
   1  -3   9   25.30    3.10
  -1  -3  -9   22.30    3.20
  -1  -3  -9   19.70    2.40
   1   3  10    2.00    2.00
  -1  -3 -10    2.70    1.80
  -1  -3 -10   -1.50    1.60
  -1  -3 -10    2.90    1.50
   1   3  11   31.40    3.60
  -1  -3 -11   40.80    3.80
  -1  -3 -11   38.40    3.70
  -1   4  11    0.60    1.80
   1  -4 -11   -0.30    2.00
   1  -4 -11   -1.30    1.30
  -1   4  10   82.99    6.20
   1  -4 -10   96.29    6.00
  -1  -4  10   84.19    6.20
  -1  -4  10   88.09    7.50
   1  -4 -10  100.29    5.80
  -1   4   9   44.20    4.70
  -1   4   9   43.90    4.90
  -1   4   9   49.99    5.20
   1  -4  -9   50.09    3.90
  -1  -4   9   52.49    6.50
  -1  -4   9   42.70    4.40
   1  -4  -9   49.10    3.80
   1  -4  -9   54.09    4.30
  -1   4   8   34.80    3.50
  -1   4   8   27.50    4.80
  -1   4   8   39.80    3.70
  -1  -4   8   39.00    5.00
   1  -4  -8   41.40    3.90
  -1  -4   8   34.00    4.20
   1  -4  -8   35.30    3.20
   1  -4  -8   30.00    3.10
  -1   4   7   15.60    2.70
  -1   4   7   14.20    3.90
  -1   4   7   22.10    3.50
   1  -4  -7   16.00    2.10
   1  -4  -7   20.60    2.60
  -1  -4   7   17.10    3.40
  -1  -4   7   20.30    4.40
   1   4  -6    1.90    3.40
  -1   4   6    7.50    2.20
  -1   4   6    4.70    3.10
  -1   4   6    5.10    2.70
   1  -4  -6    2.40    1.90
  -1  -4   6    4.50    2.70
   1  -4  -6    2.60    1.20
  -1  -4   6    4.20    1.30
  -1  -4   6   -0.50    2.60
  -1  -4   6    6.20    3.90
  -1   4   5   18.30    3.60
   1   4  -5   16.80    3.90
  -1  -4   5   27.40    2.30
   1  -4  -5   23.10    2.00
  -1  -4   5   18.60    3.10
   1   4  -4  408.36   24.20
  -1   4   4  377.56   23.20
  -1   4   4  406.56   23.80
  -1  -4   4  392.76   23.40
  -1  -4   4  375.76   22.90
  -1  -4   4  379.16   22.80
  -1   4   3    0.00    2.20
   1   4  -3    0.90    2.60
  -1   4   3    1.90    2.30
  -1  -4   3   -0.50    2.50
  -1  -4   3    1.00    1.30
  -1   4   2  535.75   31.40
   1   4  -2  532.05   31.70
  -1   4   2  515.15   31.60
  -1   4   2  534.55   31.20
  -1  -4   2  549.15   31.30
  -1  -4   2  506.95   30.80
  -1   4   1  150.28    9.40
  -1   4   1  143.59    9.20
   1   4  -1  144.89    9.70
  -1   4   1  146.09    9.10
  -1  -4   1  130.89    8.80
  -1  -4   1  151.48    9.10
  -1  -4   1  127.89    8.30
   1  -4  -1  138.89    8.90
   1   4   0   16.40    2.90
   1   4   0   14.30    2.40
  -1   4   0   19.10    2.90
   1  -4   0   11.40    1.80
  -1  -4   0   14.60    2.40
  -1  -4   0   12.80    2.30
   1  -4   0   13.80    1.70
   1   4   1   23.50    3.00
   1   4   1   23.10    2.80
  -1   4  -1   25.30    3.60
   1  -4   1   18.30    2.30
  -1  -4  -1   19.70    2.60
  -1  -4  -1   23.10    3.00
   1   4   2  205.68   13.90
  -1   4  -2  233.88   14.40
   1   4   2  244.68   14.10
   1   4   2  236.28   14.10
  -1  -4  -2  230.58   14.00
   1  -4   2  224.38   13.60
   1  -4   2  219.18   13.30
  -1   4  -3    5.70    3.10
   1   4   3    6.60    2.80
   1   4   3   11.60    2.90
  -1  -4  -3    3.70    2.40
   1  -4   3    6.30    1.90
   1  -4   3    4.30    1.30
   1   4   4   37.00    3.80
   1   4   4   35.50    4.00
  -1   4  -4   38.90    4.50
  -1  -4  -4   45.10    4.70
   1  -4   4   35.90    2.90
  -1  -4  -4   29.80    2.60
   1  -4   4   38.40    3.00
   1   4   5    4.40    2.90
  -1   4  -5    3.50    2.90
   1   4   5    5.50    2.80
   1  -4   5    7.50    1.60
   1  -4   5    1.90    2.00
  -1  -4  -5   10.10    3.60
  -1  -4  -5    6.10    1.30
  -1   4  -6   13.00    2.80
   1   4   6   13.80    2.40
   1   4   6    7.70    3.30
   1   4   6   11.00    3.10
  -1   4  -6    9.90    3.70
   1   4   6    9.30    3.50
  -1  -4  -6   11.20    2.00
  -1  -4  -6   11.40    1.70
   1  -4   6   13.50    1.90
   1  -4   6    9.60    2.90
  -1   4  -7    1.20    2.50
   1   4   7   -2.70    2.30
   1   4   7   -1.50    2.70
   1   4   7   -1.10    3.10
  -1  -4  -7    4.30    1.80
  -1  -4  -7    3.60    1.90
   1  -4   7    1.60    4.00
   1  -4   7    1.80    3.10
   1   4   8    4.90    4.50
   1   4   8    2.10    3.30
  -1  -4  -8    3.30    2.60
   1  -4   8    3.90    3.70
  -1  -4  -8    2.40    2.20
  -1  -4  -8   -1.90    1.60
   1  -4   8    7.50    3.40
   1   4   9    6.00    3.20
   1   4   9    3.80    4.10
  -1  -4  -9    3.90    1.70
   1  -4   9    4.40    3.10
  -1  -4  -9    2.00    2.30
  -1  -4  -9    2.80    2.30
  -1  -4  -9   -3.40    1.70
   1  -4   9    0.80    3.40
   1   4  10    0.40    2.60
  -1  -4 -10    0.00    1.50
  -1  -4 -10   -0.70    1.40
  -1  -4 -10   -0.70    2.20
   1   4  11   11.60    1.60
  -1  -4 -11   15.40    2.20
  -1   5  10    8.30    2.20
  -1   5  10   10.10    2.00
  -1  -5  10   13.20    2.00
  -1  -5  10   13.40    2.50
   1  -5 -10    9.80    1.50
   1  -5 -10    8.30    1.80
  -1   5   9   25.80    3.40
  -1   5   9   33.20    3.30
  -1   5   9   15.40    4.30
   1  -5  -9   33.10    3.00
   1  -5  -9   27.70    2.90
  -1  -5   9   36.90    3.90
  -1  -5   9   36.30    3.40
  -1   5   8   19.10    4.60
  -1   5   8   20.80    3.20
  -1   5   8   20.60    3.00
   1  -5  -8   19.90    2.20
  -1  -5   8   19.40    3.80
   1  -5  -8   22.20    3.20
  -1  -5   8   20.30    3.70
  -1   5   7    1.50    2.60
  -1   5   7   -1.50    3.10
  -1   5   7   -1.00    3.80
   1  -5  -7   -1.40    2.10
  -1  -5   7    1.20    4.40
   1  -5  -7   -2.90    1.60
  -1  -5   7    1.40    3.30
  -1   5   6   28.00    4.10
  -1   5   6   39.00    3.90
  -1   5   6   34.60    3.40
   1  -5  -6   34.40    3.20
  -1  -5   6   38.10    5.00
  -1  -5   6   20.30    2.90
  -1  -5   6   34.70    3.90
  -1  -5   6   33.10    3.20
   1   5  -5   -0.40    3.40
  -1   5   5    4.80    3.70
  -1   5   5    2.00    2.60
  -1   5   5   -0.90    2.10
  -1  -5   5    0.30    2.50
  -1  -5   5    2.20    1.80
  -1  -5   5    1.50    1.70
  -1  -5   5    3.60    1.50
   1  -5  -5   -0.20    3.90
   1  -5  -5    2.30    1.50
  -1  -5   5    1.20    3.00
  -1   5   4  210.08   13.80
   1   5  -4  227.58   15.00
  -1   5   4  211.48   14.30
  -1  -5   4  224.58   13.30
  -1  -5   4  226.98   13.10
  -1   5   3    5.30    2.30
  -1   5   3   -1.50    2.40
   1   5  -3    9.10    3.50
  -1  -5   3    1.20    2.30
   1  -5  -3    4.00    3.40
  -1  -5   3    4.20    1.50
  -1  -5   3    5.50    1.30
   1   5  -2  142.29   10.50
  -1   5   2  141.89    9.40
  -1   5   2  144.49   10.20
  -1   5   2  152.88   10.00
  -1  -5   2  143.39    8.70
   1  -5  -2  140.49    9.60
  -1  -5   2  144.59    9.50
   1  -5  -2  136.59    9.60
   1   5  -1  301.57   18.20
  -1   5   1  303.47   17.70
  -1   5   1  291.37   18.10
  -1  -5   1  284.47   17.70
  -1  -5   1  285.77   17.00
   1  -5  -1  271.47   17.50
   1  -5  -1  294.27   17.50
   1   5   0   13.10    2.80
   1   5   0   18.70    2.90
  -1   5   0   15.60    3.20
  -1  -5   0   13.20    2.50
   1  -5   0   13.10    2.40
  -1  -5   0   12.40    1.30
  -1  -5   0   12.80    2.70
   1   5   1    1.80    2.50
  -1   5  -1    4.30    2.80
   1   5   1    3.60    2.40
   1  -5   1    2.40    1.90
  -1  -5  -1    3.60    2.30
  -1  -5  -1    5.50    2.60
   1  -5   1    3.00    0.80
   1   5   2    4.90    2.70
  -1   5  -2    1.50    2.80
  -1  -5  -2    3.30    3.10
   1  -5   2    4.00    1.20
  -1  -5  -2    1.40    2.40
  -1   5  -3    5.20    3.10
   1   5   3    8.50    2.80
   1  -5   3    7.00    1.40
   1  -5   3    5.40    1.30
  -1  -5  -3    6.00    3.40
   1   5   4    3.70    2.80
   1   5   4    6.50    2.90
  -1   5  -4    3.70    3.20
  -1  -5  -4    6.50    1.10
   1  -5   4    4.90    1.80
  -1  -5  -4    7.30    3.80
   1  -5   4    3.90    1.50
  -1   5  -5    1.40    2.60
  -1   5  -5    1.80    3.50
   1   5   5    1.50    3.00
   1   5   5    0.90    3.30
   1   5   5    4.00    2.50
   1   5   5    2.70    2.20
   1  -5   5    1.50    1.80
   1  -5   5    3.70    1.70
  -1  -5  -5    1.20    1.50
   1  -5   5    3.30    2.60
   1  -5   5    2.70    1.50
  -1  -5  -5    2.50    4.60
   1   5   6   96.19    7.60
   1   5   6   84.39    6.70
   1   5   6   86.79    6.50
  -1   5  -6   82.59    6.60
   1  -5   6   86.89    7.00
   1  -5   6   83.69    5.60
   1  -5   6   83.59    5.90
  -1  -5  -6   86.59    5.70
  -1  -5  -6   81.69    5.60
  -1   5  -7   77.29    6.10
   1   5   7   86.29    7.90
   1   5   7   94.69    6.70
   1   5   7   94.59    7.00
   1  -5   7   83.89    7.40
  -1  -5  -7   79.59    5.90
  -1  -5  -7   88.19    5.90
   1  -5   7   80.59    5.60
   1  -5   7   82.49    8.20
   1   5   8    3.10    2.50
   1   5   8    5.80    4.60
   1   5   8    5.20    2.80
  -1  -5  -8    5.20    2.70
  -1  -5  -8    3.60    1.80
   1  -5   8   -2.00    3.40
  -1  -5  -8    4.20    1.60
   1  -5   8    6.60    2.90
   1   5   9   11.10    2.10
   1   5   9   10.90    3.10
   1   5   9    7.70    3.10
   1  -5   9    7.80    2.70
  -1  -5  -9    9.00    1.90
  -1  -5  -9    9.20    1.70
   1  -5   9   10.90    3.20
   1   5  10    1.30    2.30
   1  -5  10   -1.90    4.60
  -1  -5 -10   -0.30    0.90
   1  -5  10   -1.10    2.20
  -1   6  10    7.10    2.00
   1   6 -10    5.20    2.10
  -1   6  10    2.80    1.90
  -1  -6  10    3.70    2.20
  -1  -6  10    0.50    2.60
   1  -6 -10    6.70    1.20
  -1   6   9   25.70    2.90
  -1   6   9   23.90    3.90
  -1   6   9   25.40    3.10
   1  -6  -9   23.10    2.20
  -1  -6   9   26.80    4.10
  -1  -6   9   38.60    3.20
   1  -6  -9   33.20    2.70
  -1   6   8   25.50    3.30
  -1   6   8   21.00    3.70
  -1   6   8   21.70    4.50
  -1  -6   8   31.60    4.80
   1  -6  -8   23.60    2.60
   1  -6  -8   20.30    2.20
  -1  -6   8   24.50    3.80
  -1   6   7    2.80    2.90
  -1   6   7    4.80    2.40
  -1   6   7    1.30    2.80
   1  -6  -7    1.50    1.60
  -1  -6   7   -2.60    4.40
   1  -6  -7    1.80    2.00
  -1  -6   7    0.60    3.40
  -1  -6   7    5.40    1.80
  -1   6   6    4.20    3.70
  -1   6   6    3.20    1.90
  -1   6   6   -1.10    2.90
  -1  -6   6    0.80    1.50
  -1  -6   6    4.00    3.10
  -1  -6   6   -1.50    2.00
   1  -6  -6    0.30    1.60
  -1  -6   6    2.20    4.40
  -1   6   5    9.10    2.60
   1   6  -5    7.00    2.60
   1   6  -5    6.60    2.50
  -1   6   5    6.60    3.30
  -1   6   5    4.40    2.70
  -1  -6   5    9.90    1.70
  -1  -6   5   10.80    3.00
  -1  -6   5    4.30    2.10
  -1  -6   5    9.90    2.20
   1  -6  -5    9.10    1.50
   1   6  -4   23.70    3.20
  -1   6   4   21.80    2.90
  -1   6   4   15.80    3.40
  -1   6   4   16.50    2.90
   1   6  -4   24.60    2.70
  -1  -6   4   23.60    2.20
  -1  -6   4   29.20    2.90
  -1  -6   4   28.80    2.50
  -1  -6   4   34.60    4.00
   1  -6  -4   33.20    5.40
   1   6  -3   69.29    7.10
  -1   6   3   62.69    5.70
   1  -6  -3   71.09    6.60
  -1  -6   3   72.79    4.70
  -1  -6   3   75.89    4.80
   1  -6  -3   55.09    5.70
  -1  -6   3   63.69    6.10
  -1   6   2    2.80    2.80
   1   6  -2    4.30    3.30
  -1   6   2    1.40    3.50
  -1  -6   2    3.50    1.40
  -1  -6   2    2.20    1.20
   1  -6  -2    6.30    2.40
  -1  -6   2    0.70    2.40
   1   6  -1  147.59   10.40
  -1   6   1  144.89   10.30
  -1  -6   1  129.79    9.70
  -1  -6   1  151.48    8.70
   1   6   0   10.00    3.50
  -1   6   0    2.80    3.00
  -1  -6   0    2.90    3.20
  -1  -6   0    4.60    1.10
   1   6   1  102.39    7.40
  -1   6  -1   88.49    7.50
   1  -6   1   87.39    5.30
  -1  -6  -1   87.79    6.90
  -1  -6  -1   68.59    6.70
   1   6   2    0.10    3.60
  -1   6  -2    1.90    3.30
  -1  -6  -2    3.20    2.80
  -1  -6  -2    2.30    2.80
   1  -6   2    0.50    1.20
  -1   6  -3   49.10    5.60
   1   6   3   37.00    4.30
   1  -6   3   36.60    2.90
  -1  -6  -3   27.80    4.40
   1  -6   3   38.10    3.30
  -1  -6  -3   35.20    4.40
   1   6   4    2.20    2.30
  -1   6  -4    4.20    2.80
   1   6   4    1.60    3.20
  -1   6  -4    5.00    2.60
   1  -6   4    4.40    2.50
   1  -6   4    4.10    1.70
  -1  -6  -4    1.80    1.30
   1  -6   4    3.50    1.60
   1  -6   4    1.90    1.40
  -1   6  -5   29.00    3.70
   1   6   5   25.90    3.40
   1   6   5   32.80    4.40
   1   6   5   32.60    3.40
   1  -6   5   31.30    3.00
   1  -6   5   35.40    3.00
  -1  -6  -5   29.60    2.90
   1  -6   5   29.30    3.10
   1  -6   5   33.30    3.80
   1   6   6   45.10    4.20
   1   6   6   48.30    4.90
   1   6   6   45.30    5.00
  -1   6  -6   32.50    4.10
  -1  -6  -6   48.00    3.80
   1  -6   6   50.89    4.80
  -1  -6  -6   40.70    3.60
   1  -6   6   41.00    3.70
   1  -6   6   42.00    3.60
  -1   6  -7    9.40    3.10
   1   6   7    5.50    4.60
   1   6   7    5.60    3.20
   1   6   7    5.00    3.00
  -1  -6  -7    7.90    2.00
   1  -6   7    7.80    3.30
   1  -6   7    6.00    1.50
   1  -6   7    7.60    3.50
  -1  -6  -7    5.00    1.70
   1   6   8    5.40    3.20
  -1   6  -8    1.10    2.70
   1   6   8    2.30    2.20
   1   6   8    1.10    2.00
   1  -6   8   -1.00    3.30
  -1  -6  -8    0.30    1.60
   1  -6   8   -2.40    3.80
  -1  -6  -8   -3.00    1.80
  -1  -6  -8    0.70    1.50
   1   6   9   18.30    2.50
   1   6   9   18.70    2.30
   1   6   9   17.50    3.10
   1  -6   9   18.30    3.20
  -1  -6  -9   14.60    2.00
  -1  -6  -9   19.40    1.90
   1  -6   9   24.50    3.10
  -1   6 -10   -3.20    1.80
   1   6  10   -0.40    1.80
   1  -6  10   -0.60    1.20
  -1  -6 -10   -0.80    1.00
   1   7  -9   -0.50    3.00
  -1   7   9    1.50    2.20
  -1   7   9    1.30    1.80
   1  -7  -9    1.50    1.10
  -1  -7   9   -0.20    2.30
  -1  -7   9    1.40    1.90
  -1   7   8    3.00    3.50
  -1   7   8    8.70    2.30
  -1   7   8    3.90    1.90
   1   7  -8    8.90    2.90
  -1  -7   8   11.90    3.00
   1  -7  -8    6.40    1.40
  -1  -7   8    9.30    2.30
  -1   7   7   16.40    2.70
   1   7  -7   15.40    3.30
  -1   7   7   12.90    4.20
  -1   7   7   14.50    3.00
  -1  -7   7   15.00    3.60
  -1  -7   7    7.10    4.40
   1  -7  -7   15.50    1.70
  -1  -7   7   17.00    1.80
   1  -7  -7   13.10    1.90
  -1   7   6   11.30    3.30
  -1   7   6   19.20    3.20
   1   7  -6   26.20    3.70
  -1   7   6   13.10    4.20
   1   7  -6   19.30    3.30
  -1  -7   6   17.80    4.70
   1  -7  -6   16.90    2.10
  -1  -7   6   17.10    2.10
  -1  -7   6   12.90    2.20
  -1  -7   6   18.90    3.60
   1   7  -5  100.69    7.60
  -1   7   5   94.59    7.40
   1   7  -5  107.69    8.60
  -1   7   5  110.09    7.60
  -1   7   5  107.79    7.50
  -1  -7   5   97.59    7.80
  -1  -7   5   88.19    9.00
   1  -7  -5  112.69    6.80
  -1  -7   5  112.49    7.00
  -1  -7   5  100.09    7.30
  -1  -7   5  102.29    6.70
   1   7  -4    2.00    2.70
   1   7  -4   -0.70    4.00
  -1   7   4    2.00    3.20
  -1   7   4    0.90    2.50
  -1   7   4    1.80    2.30
  -1  -7   4   -0.60    1.90
  -1  -7   4    0.70    1.50
  -1  -7   4    2.10    2.70
  -1  -7   4   -0.20    1.60
   1   7  -3   41.70    4.80
  -1   7   3   27.80    4.00
   1   7  -3   43.10    4.00
  -1   7   3   42.50    3.60
  -1  -7   3   41.60    4.00
  -1  -7   3   42.70    3.40
  -1   7   2  112.19    8.60
   1   7  -2  119.39    8.80
   1   7  -2  121.19    8.50
  -1   7   2  127.19    8.40
  -1  -7   2  134.39    7.80
  -1  -7   2  114.89    7.50
   1   7  -1   48.50    4.20
  -1   7   1   43.00    4.50
  -1   7   1   43.30    4.30
   1   7  -1   41.10    4.50
  -1  -7   1   43.30    3.60
  -1   7   0    1.20    2.90
  -1   7   0    1.80    3.30
   1   7   0    2.70    2.80
   1   7   0    4.00    3.20
  -1  -7   0    1.20    1.40
  -1  -7   0    0.10    2.80
  -1   7  -1   75.29    7.70
  -1   7  -1   87.19    6.90
   1   7   1   89.89    7.30
  -1   7  -1   85.39    6.90
   1   7   1   92.29    7.80
  -1  -7  -1   91.49    5.60
  -1  -7  -1   76.69    7.90
   1  -7   1   96.69    5.70
   1   7   2   16.30    3.70
  -1   7  -2   13.30    2.50
  -1   7  -2   12.40    3.50
   1   7   2   12.80    2.30
   1  -7   2   15.80    1.90
   1  -7   2   10.90    1.60
  -1   7  -3   47.60    4.80
  -1   7  -3   40.10    4.10
   1   7   3   32.60    4.40
   1   7   3   43.00    3.70
  -1   7  -3   42.50    4.30
   1  -7   3   47.30    3.90
   1  -7   3   39.30    3.30
   1   7   4  102.59    7.50
  -1   7  -4  112.99    8.00
  -1   7  -4  107.29    8.60
   1   7   4  108.99    8.60
  -1   7  -4  106.19    7.90
  -1  -7  -4  103.79    6.60
   1  -7   4  102.39    7.00
   1  -7   4  110.49    7.10
   1  -7   4  105.89    6.90
  -1   7  -5  101.89    7.80
   1   7   5  102.39    8.70
  -1   7  -5  113.79    7.90
  -1   7  -5  109.39    8.10
   1   7   5  110.89    7.90
   1  -7   5  114.09    7.00
   1  -7   5  104.99    6.90
   1  -7   5   97.79    7.40
  -1  -7  -5  111.89    7.00
   1  -7   5  105.19    7.40
  -1   7  -6   -1.70    2.90
   1   7   6    3.70    2.90
   1   7   6    8.20    4.40
   1   7   6    3.50    2.20
   1  -7   6    4.40    2.40
   1  -7   6    2.20    1.60
  -1  -7  -6    2.80    1.70
   1  -7   6    2.70    1.90
   1   7   7   43.90    4.10
   1   7   7   42.40    4.90
   1   7   7   40.70    3.90
  -1  -7  -7   39.00    3.30
  -1  -7  -7   34.80    3.50
   1  -7   7   49.30    4.70
   1  -7   7   38.10    3.20
   1  -7   7   38.10    4.50
  -1   7  -8   -6.20    3.60
   1   7   8    3.70    4.00
   1   7   8   -0.40    2.70
   1  -7   8    0.50    3.60
  -1  -7  -8   -1.60    1.30
  -1  -7  -8   -0.30    1.30
   1  -7   8    0.00    3.00
  -1   7  -9   18.20    3.20
   1   7   9   22.00    2.70
   1   7   9   27.70    2.20
   1   7   9   25.60    2.40
   1  -7   9   14.80    3.10
  -1  -7  -9   16.20    1.70
  -1   8   8   49.50    4.00
  -1   8   8   51.89    4.00
   1   8  -8   53.59    4.30
  -1  -8   8   51.99    4.70
  -1  -8   8   59.49    4.80
  -1   8   7    3.10    2.40
   1   8  -7    3.10    2.70
  -1   8   7    1.20    1.80
  -1   8   7   -1.80    2.70
  -1  -8   7    5.40    2.20
  -1  -8   7    1.40    4.00
  -1  -8   7    6.40    1.60
   1   8  -6    0.20    4.10
  -1   8   6    2.80    2.70
   1   8  -6    0.80    2.10
  -1   8   6    0.40    2.60
  -1   8   6    3.70    2.80
  -1  -8   6   -1.60    1.50
  -1  -8   6    6.30    3.10
  -1  -8   6    3.40    1.80
  -1  -8   6    1.40    2.10
  -1   8   5   50.79    5.40
   1   8  -5   56.39    5.40
  -1   8   5   59.49    5.20
   1   8  -5   54.59    4.90
  -1   8   5   50.39    4.90
  -1  -8   5   52.29    4.60
  -1  -8   5   60.19    6.90
  -1  -8   5   57.59    4.30
  -1  -8   5   53.79    5.30
  -1  -8   5   53.59    4.30
  -1   8   4  185.18   11.50
  -1   8   4  174.58   12.10
   1   8  -4  180.38   11.90
   1   8  -4  178.78   11.50
  -1  -8   4  192.38   11.20
  -1  -8   4  170.98   11.00
  -1  -8   4  187.88   11.60
   1   8  -3   30.00    4.00
   1   8  -3   35.10    4.00
  -1   8   3   28.70    4.40
  -1  -8   3   42.70    3.70
  -1  -8   3   37.50    3.20
  -1   8   2   16.10    3.30
   1   8  -2   15.80    4.00
  -1   8   2   13.10    2.70
   1   8  -2   14.20    3.30
  -1  -8   2   14.00    2.10
  -1  -8   2   16.60    2.10
  -1   8   1   32.50    4.30
   1   8  -1   45.60    4.70
  -1   8   1   40.20    3.70
   1   8  -1   41.20    4.30
  -1  -8   1   37.60    3.60
   1   8   0   38.40    4.20
  -1   8   0   49.20    4.70
   1   8   0   38.30    4.80
  -1   8   0   47.50    4.60
  -1  -8   0   46.80    3.60
   1  -8   0   43.30    3.50
  -1   8  -1   14.00    3.60
   1   8   1   14.50    3.80
  -1   8  -1   20.80    3.70
   1   8   1   13.10    3.20
  -1  -8  -1   15.00    2.00
   1  -8   1   13.70    2.10
  -1   8  -2   83.59    6.90
   1   8   2   72.09    7.00
  -1   8  -2   74.39    7.00
   1  -8   2   79.49    5.50
  -1  -8  -2   70.89    5.10
   1  -8   2   77.79    5.20
  -1   8  -3  203.38   13.80
  -1   8  -3  208.58   13.10
   1   8   3  207.98   13.70
   1   8   3  198.88   13.00
  -1  -8  -3  204.68   12.40
   1  -8   3  216.08   12.90
   1  -8   3  216.38   12.60
  -1   8  -4   80.69    6.80
   1   8   4   81.19    6.40
  -1   8  -4   79.69    6.50
   1   8   4   90.79    7.40
   1  -8   4   75.19    5.40
  -1  -8  -4   74.69    5.20
   1  -8   4   74.59    5.40
   1  -8   4   83.69    6.10
  -1   8  -5   12.10    3.40
  -1   8  -5    5.10    2.90
   1   8   5    7.50    3.10
   1   8   5   10.00    3.00
   1  -8   5   10.70    2.10
   1  -8   5    9.80    1.90
   1  -8   5    9.30    2.90
   1  -8   5    8.10    2.30
  -1  -8  -5    7.10    1.70
   1   8   6   74.19    7.10
   1   8   6   64.59    5.40
  -1   8  -6   79.69    6.90
   1  -8   6   78.59    7.70
   1  -8   6   75.69    5.00
   1  -8   6   71.89    5.70
   1  -8   6   67.39    5.10
   1   8   7    1.70    1.80
   1   8   7   -2.50    3.40
   1   8   7    3.30    2.70
  -1   8  -7    1.80    2.50
   1  -8   7    0.20    1.30
  -1  -8  -7    1.50    1.40
   1  -8   7    1.10    2.70
   1   8   8    1.50    1.90
  -1   8  -8    4.00    2.10
   1   8   8    3.30    2.20
   1   8   8    1.60    1.60
  -1  -8  -8    3.60    1.10
   1  -8   8    3.30    2.90
   1   9  -7    0.70    2.00
  -1   9   7    1.50    1.60
  -1  -9   7    1.20    2.30
  -1  -9   7    1.70    2.30
  -1   9   6   -0.50    2.30
   1   9  -6   -1.40    2.30
  -1   9   6   -2.20    2.40
   1   9  -6    0.20    3.40
  -1  -9   6    3.60    1.50
  -1  -9   6    1.90    1.80
  -1  -9   6    1.30    2.60
   1   9  -5   14.90    3.40
  -1   9   5   18.90    2.30
   1   9  -5   16.40    4.20
  -1   9   5   12.60    3.70
  -1  -9   5   20.80    3.40
  -1  -9   5   21.60    2.50
  -1  -9   5   19.40    1.90
  -1  -9   5   16.50    2.30
   1   9  -4   27.30    4.10
  -1   9   4   42.10    4.20
   1   9  -4   34.30    5.00
  -1   9   4   35.20    4.10
  -1  -9   4   41.10    3.50
  -1  -9   4   42.60    3.90
  -1  -9   4   43.00    4.90
  -1  -9   4   43.00    3.60
  -1   9   3    0.60    3.60
   1   9  -3   -2.60    2.20
   1   9  -3    3.40    2.90
  -1  -9   3    1.70    2.00
  -1  -9   3   -0.60    2.10
  -1  -9   3    0.50    1.60
   1   9  -2   16.40    3.60
  -1   9   2   14.40    3.90
  -1   9   2   20.20    3.70
   1   9  -2   18.10    3.40
  -1  -9   2   24.10    2.30
  -1  -9   2   21.50    2.50
  -1   9   1   57.29    6.00
   1   9  -1   59.99    6.40
   1   9  -1   68.89    6.10
  -1   9   1   57.39    6.10
  -1  -9   1   63.89    4.70
  -1  -9   1   53.19    4.10
  -1   9   0   82.29    6.90
   1   9   0   66.89    5.70
  -1   9   0   74.59    6.80
   1   9   0   70.49    6.90
  -1  -9   0   79.89    5.30
   1  -9   0   72.49    5.20
  -1   9  -1    4.50    3.50
   1   9   1    7.90    2.80
  -1   9  -1    8.90    4.00
   1   9   1    8.60    3.10
   1  -9   1    8.90    1.90
  -1  -9  -1    7.90    1.70
  -1   9  -2  158.08   10.30
   1   9   2  156.98   10.80
  -1   9  -2  165.48   11.00
   1  -9   2  154.28    9.90
  -1  -9  -2  146.99    9.60
   1  -9   2  159.98    9.60
  -1   9  -3   65.89    5.30
   1   9   3   56.29    6.40
  -1   9  -3   71.09    6.70
  -1  -9  -3   53.99    4.60
   1  -9   3   61.59    4.80
   1  -9   3   65.99    4.50
   1   9   4    5.90    2.80
  -1   9  -4    5.40    3.10
   1   9   4    9.00    4.00
  -1   9  -4    3.10    4.50
   1  -9   4   11.00    2.00
   1  -9   4   10.50    1.90
   1  -9   4    5.40    2.00
   1   9   5    8.20    2.80
  -1   9  -5   13.50    2.40
  -1   9  -5   12.50    3.10
   1   9   5   11.40    2.20
   1  -9   5    8.70    2.10
   1  -9   5   11.20    3.30
   1  -9   5    7.60    1.80
   1   9   6   15.60    3.70
   1   9   6   15.50    2.80
  -1   9  -6   18.70    2.90
   1  -9   6   19.80    2.00
   1  -9   6   22.40    3.40
   1  -9   6   21.00    3.10
   1  -9   6   20.70    3.00
   1   9   7    8.80    2.20
  -1   9  -7    7.70    2.80
   1   9   7    5.30    2.80
   1  -9   7    7.40    2.30
   1  -9   7    8.70    2.30
   1  10  -6   -2.40    1.70
   1  10  -5    2.30    2.50
   1  10  -5    3.10    2.20
  -1 -10   5    2.20    1.00
   1  10  -4    1.70    3.50
   1  10  -4    7.00    3.10
  -1 -10   4    2.90    1.70
  -1 -10   4    2.60    1.60
   1  10  -3    1.70    3.80
  -1  10   3    2.00    2.20
   1  10  -3    2.80    2.20
  -1 -10   3    3.40    1.70
  -1 -10   3    1.90    1.60
   1  10  -2    5.10    3.90
  -1  10   2    6.80    2.50
   1  10  -2    3.50    2.20
  -1 -10   2    7.10    1.70
  -1  10   1  108.29    7.80
  -1  10   1   95.59    7.10
   1  10  -1  102.29    7.20
   1  10  -1  105.99    8.00
  -1 -10   1  105.39    6.70
   1  10   0   13.50    3.40
  -1  10   0   13.90    3.80
   1  10   0   17.70    3.90
  -1  10   0   11.20    2.60
  -1 -10   0   12.20    1.70
  -1  10  -1   98.09    7.40
  -1  10  -1   99.09    7.30
   1  10   1   94.99    6.90
   1  10   1   92.59    7.40
   1 -10   1   80.49    5.70
  -1  10  -2    0.00    2.70
  -1  10  -2    0.80    3.10
   1  10   2   -0.60    2.40
   1 -10   2    2.40    1.40
  -1  10  -3   63.49    5.50
   1  10   3   73.59    6.10
   1 -10   3   67.89    4.70
   1 -10   3   68.59    4.70
  -1  10  -4   10.80    2.30
  -1  10  -4   11.00    2.60
   1  10   4    4.20    3.20
   1 -10   4    6.50    1.80
   1 -10   4    6.70    2.70
   1 -10   4   11.40    1.70
   1  10   5    0.80    1.90
  -1  10  -5    0.80    2.40
   1  10   5   -1.10    1.90
  -1  10  -5    2.40    2.90
   1 -10   5    1.50    1.40
   1 -10   5   -1.00    2.20
   1  11  -3    0.00    1.90
   1  11  -3    0.40    2.60
  -1 -11   3    0.90    1.20
   1  11  -2    1.00    2.00
   1  11  -2    4.10    3.00
  -1 -11   2    3.30    1.30
  -1  11   1    2.20    2.40
   1  11  -1    4.00    3.10
   1  11  -1    4.60    2.00
  -1  11   0   31.20    3.50
   1  11   0   23.00    3.20
   1  11   0   30.10    3.00
  -1  11  -1    4.90    2.10
   1  11   1    2.00    2.00
  -1  11  -1    6.10    2.20
  -1  11  -2   39.30    3.60
  -1  11  -2   37.80    3.60
   1  11   2   37.80    3.50
   1 -11   2   38.10    2.90
  -1  11  -3    2.90    1.80
   1  11   3    2.10    1.70
   1 -11   3    0.60    1.20
   2   0 -11    2.20    3.10
   2   0 -11    1.00    1.90
   2   0 -10    1.70    1.90
   2   0 -10   -1.10    3.80
   2   0  -9   -1.00    1.40
   2   0  -9    0.80    3.80
   2   0  -9   -0.40    1.80
   2   0  -8  116.49    8.00
   2   0  -8  115.89    7.60
   2   0  -8  113.79    7.20
   2   0  -7    0.40    1.60
   2   0  -7   -0.60    2.40
  -2   0   7    2.20    3.60
   2   0  -7   -0.10    1.40
  -2   0   6   51.29    5.10
   2   0  -6   54.99    4.00
   2   0  -6   49.20    4.20
  -2   0   5    1.20    2.10
   2   0  -5    1.10    1.70
  -2   0   5   -0.90    2.50
  -2   0   4  786.82   47.10
  -2   0   4  825.62   47.40
  -2   0   4  822.22   47.50
   2   0  -4  804.62   47.00
  -2   0   3    0.60    2.00
  -2   0   3   -1.70    1.50
  -2   0   2   31.20    3.30
  -2   0   2   34.20    2.90
  -2   0   2   35.00    2.90
  -2   0   1    1.30    1.10
  -2   0   1    0.20    1.10
  -2   0   0  355.06   20.50
  -2   0   0  350.26   20.60
  -2   0  -1    0.40    1.10
  -2   0  -1    0.10    0.80
  -2   0  -2 5207.08  293.17
   2   0   2 5193.08  293.17
  -2   0  -2 4817.62  293.27
   2   0   3    0.60    1.20
  -2   0  -3    1.50    1.20
  -2   0  -3    2.50    1.50
  -2   0  -4  125.99    9.00
   2   0   4  144.79    8.70
  -2   0  -4  142.99    8.80
  -2   0  -4  140.09    8.70
  -2   0  -5   -0.10    1.90
  -2   0  -5    3.00    1.40
   2   0   5   -2.70    2.20
   2   0   6  262.27   16.10
  -2   0  -6  256.57   15.40
  -2   0  -7    1.60    2.30
   2   0   7   -4.70    3.20
   2   0   7    0.50    2.90
  -2   0  -7    0.70    1.30
  -2   0  -8   59.99    4.10
  -2   0  -8   60.69    4.80
  -2   0  -9    0.20    2.70
   2   0   9   -0.40    3.10
   2   0  10    2.30    2.80
  -2   0 -10    3.70    2.00
  -2   0 -11    0.50    1.80
   2   1 -11   -0.80    3.10
   2   1 -11   -2.00    2.70
   2  -1 -11    1.00    1.80
   2  -1 -11   -0.50    2.20
   2   1 -10   23.10    3.40
   2   1 -10   19.50    4.10
   2  -1 -10   20.90    2.20
   2  -1 -10   22.30    3.20
   2  -1 -10   33.50    3.50
   2   1  -9   34.00    4.60
   2   1  -9   32.70    3.80
   2  -1  -9   33.30    3.20
  -2  -1   9   26.10    4.50
   2  -1  -9   31.50    3.20
   2  -1  -9   40.60    3.50
   2   1  -8    1.40    1.90
  -2   1   8    2.30    2.80
   2   1  -8    4.60    3.50
   2   1  -8    3.70    2.50
   2  -1  -8   -0.70    1.90
   2  -1  -8    3.30    2.40
  -2  -1   8    5.30    3.60
   2  -1  -8    0.00    1.60
   2  -1  -8    5.00    2.90
   2   1  -7   -0.20    2.20
   2   1  -7    3.10    4.20
  -2   1   7    3.40    3.00
   2  -1  -7    3.60    1.70
   2  -1  -7    4.00    1.50
   2  -1  -7    4.80    2.00
  -2  -1   7    3.90    2.80
   2   1  -6    2.60    1.80
  -2   1   6   -1.60    2.50
   2  -1  -6    0.50    1.50
  -2  -1   6    0.80    3.00
  -2  -1   6    6.30    3.00
   2  -1  -6    2.50    1.50
  -2   1   5    2.00    2.30
   2  -1  -5    5.50    1.60
  -2  -1   5    3.80    2.30
  -2  -1   5    7.10    2.30
  -2   1   4   49.30    3.70
  -2   1   4   60.79    5.10
   2  -1  -4   53.89    3.80
  -2  -1   4   58.89    4.50
  -2  -1   4   54.49    4.40
  -2   1   3  285.57   17.40
  -2   1   3  308.47   17.80
  -2  -1   3  299.67   17.70
  -2   1   2  183.08   11.00
  -2   1   2  180.28   10.90
  -2   1   2  179.08   10.60
  -2  -1   2  180.38   11.00
  -2  -1   2  183.38   11.00
  -2   1   1    6.40    1.40
   2   1  -1    5.00    1.00
  -2  -1   1    5.50    1.40
  -2  -1   1    5.20    1.50
  -2   1   0  191.78   11.30
  -2   1   0  184.48   11.10
  -2   1   0  183.88   11.00
   2   1   0  190.28   11.20
  -2  -1   0  193.68   11.30
   2  -1   0  182.18   10.90
  -2  -1   0  195.78   11.30
   2   1   1  380.16   22.40
  -2   1  -1  369.36   22.20
  -2   1  -1  381.26   22.50
  -2  -1  -1  400.06   22.50
   2   1   2 2200.08  129.69
  -2   1  -2 2126.79  129.49
   2   1   2 2313.17  129.69
  -2   1  -2 2255.37  129.79
   2  -1   2 2222.48  129.69
  -2  -1  -2 2321.67  129.79
   2   1   3  331.37   19.10
   2   1   3  341.87   19.10
  -2   1  -3  337.97   19.10
  -2   1  -3  305.17   18.80
   2  -1   3  312.17   18.70
   2  -1   3  312.27   19.00
  -2  -1  -3  288.97   18.70
  -2  -1  -3  337.47   19.10
   2   1   4   59.29    4.40
  -2   1  -4   61.69    4.70
  -2   1  -4   57.89    4.10
   2   1   4   58.09    5.10
  -2  -1  -4   61.29    4.80
  -2  -1  -4   56.59    4.00
   2   1   5   68.29    5.40
   2   1   5   79.69    5.80
  -2  -1  -5   74.29    5.10
  -2  -1  -5   73.29    5.80
   2   1   6   74.79    6.10
  -2  -1  -6   69.69    5.80
  -2  -1  -6   77.59    5.40
  -2  -1  -6   79.79    5.00
   2   1   7    1.10    3.40
   2   1   7    1.80    2.90
  -2   1  -7    0.60    2.40
  -2  -1  -7    0.80    2.30
   2  -1   7    0.60    2.90
  -2  -1  -7    1.10    1.80
  -2  -1  -7    0.10    2.40
   2  -1   7    0.00    3.50
  -2  -1  -7    1.20    1.40
   2   1   8  372.56   22.20
  -2  -1  -8  365.76   21.70
  -2  -1  -8  359.26   22.00
  -2  -1  -8  361.96   21.50
  -2   1  -9   36.50    3.90
   2   1   9   41.50    4.40
  -2  -1  -9   32.20    3.40
  -2  -1  -9   34.00    3.80
   2   1  10    0.30    2.90
  -2   1 -10    1.30    2.00
  -2  -1 -10    0.80    2.60
   2   1  11   17.50    2.80
  -2   1 -11   26.70    2.70
   2   2 -11   80.69    6.40
   2  -2 -11   84.29    6.20
   2  -2 -11   94.29    6.30
   2   2 -10   24.00    4.20
  -2   2  10   24.60    3.40
   2   2 -10   37.20    3.50
  -2  -2  10   31.80    3.50
   2  -2 -10   28.50    3.00
   2  -2 -10   29.10    2.90
   2  -2 -10   41.30    3.80
   2   2  -9   19.00    3.30
   2   2  -9   13.70    3.90
  -2   2   9   20.40    3.30
   2  -2  -9   18.70    2.20
   2  -2  -9   13.40    3.00
   2  -2  -9   18.90    5.00
   2  -2  -9   16.90    2.10
  -2  -2   9   11.70    3.90
  -2   2   8    3.60    3.50
  -2   2   8    4.90    3.00
   2   2  -8    1.50    3.30
   2   2  -8    0.80    1.80
   2  -2  -8    2.90    2.80
   2  -2  -8    1.50    2.10
   2  -2  -8    2.40    1.60
  -2  -2   8   -0.60    3.60
   2  -2  -8    1.50    2.40
  -2   2   7    3.70    2.80
   2   2  -7   -1.80    3.00
  -2   2   7    0.20    3.10
  -2   2   7    1.40    2.20
   2   2  -7   -0.30    4.10
   2   2  -7   -3.60    2.20
   2  -2  -7    1.40    1.40
   2  -2  -7    1.70    2.20
   2  -2  -7    0.10    1.70
  -2  -2   7   -3.60    2.50
  -2  -2   7    1.00    3.40
   2  -2  -7    0.80    2.40
  -2   2   6    6.10    2.90
   2   2  -6    9.20    3.80
   2  -2  -6    5.50    1.50
  -2  -2   6    7.10    2.80
   2  -2  -6    6.80    1.60
  -2  -2   6   10.10    3.10
  -2   2   5   53.49    5.10
  -2  -2   5   53.29    5.10
   2  -2  -5   54.69    3.90
  -2  -2   5   50.19    4.80
  -2   2   4   41.20    3.90
  -2   2   4   32.40    2.80
   2  -2  -4   32.60    2.70
  -2  -2   4   38.50    3.70
  -2  -2   4   33.00    3.60
  -2   2   3  494.45   29.10
  -2   2   3  467.85   28.70
  -2  -2   3  510.95   28.90
  -2  -2   3  492.65   29.00
  -2   2   2   53.99    4.40
   2   2  -2   49.90    4.60
  -2   2   2   51.79    3.50
  -2  -2   2   51.59    4.50
  -2  -2   2   55.09    4.10
   2   2  -1  407.66   25.00
  -2   2   1  431.66   25.20
   2   2  -1  431.96   24.90
  -2   2   1  420.26   24.80
  -2   2   1  439.26   25.00
  -2  -2   1  432.96   25.10
  -2  -2   1  416.66   25.10
   2   2   0    6.10    1.60
   2   2   0    7.50    1.70
   2   2   0    6.10    1.50
  -2   2   0    7.30    1.90
  -2   2   0    6.00    1.10
  -2  -2   0   10.50    2.10
   2  -2   0    6.20    0.90
  -2  -2   0    5.90    1.70
  -2   2  -1    8.60    1.90
   2   2   1    6.80    2.00
   2   2   1    6.60    1.10
   2   2   1    7.30    2.00
   2  -2   1    7.90    0.90
  -2  -2  -1    8.50    2.10
   2   2   2  518.95   30.10
  -2   2  -2  535.75   30.30
   2   2   2  476.55   30.00
   2   2   2  516.15   30.10
   2  -2   2  510.55   29.80
  -2  -2  -2  517.45   30.20
   2   2   3  414.46   24.00
   2   2   3  403.76   23.90
  -2   2  -3  408.56   24.10
   2  -2   3  405.46   23.60
  -2  -2  -3  391.36   23.50
  -2  -2  -3  394.16   24.00
   2   2   4   22.80    2.80
   2   2   4   29.10    3.00
  -2   2  -4   23.40    3.20
  -2  -2  -4   22.90    2.30
  -2  -2  -4   25.80    3.20
   2  -2   4   19.20    2.00
   2   2   5  123.39    8.60
   2   2   5  125.09    8.80
  -2   2  -5  123.79    8.90
  -2  -2  -5  120.69    7.80
  -2  -2  -5  137.69    7.90
  -2  -2  -5  125.29    8.70
   2   2   6    3.40    3.10
   2   2   6    6.50    3.00
  -2  -2  -6    8.50    1.70
  -2  -2  -6    7.30    1.50
  -2  -2  -6    8.30    2.90
  -2   2  -7   31.90    3.40
   2   2   7   25.50    4.30
  -2  -2  -7   27.70    2.90
  -2  -2  -7   25.00    3.10
  -2  -2  -7   31.70    2.70
   2  -2   7   31.10    3.80
  -2  -2  -7   23.60    2.50
  -2   2  -8    3.80    2.60
   2   2   8    3.50    3.60
   2   2   8    1.30    2.90
  -2  -2  -8    3.10    1.70
  -2  -2  -8    4.50    1.80
  -2  -2  -8    3.50    2.00
  -2  -2  -8    3.60    2.40
   2  -2   8    3.50    3.10
   2   2   9    6.60    3.50
  -2   2  -9   -0.40    2.70
   2   2   9    0.30    3.00
  -2  -2  -9    1.30    1.70
  -2  -2  -9   -0.90    2.00
  -2  -2  -9   -2.50    2.50
   2   2  10    2.00    2.90
  -2   2 -10   -2.80    1.90
  -2  -2 -10    1.20    1.80
  -2  -2 -10    1.20    1.40
  -2   2 -11    8.30    1.90
   2   2  11    5.50    1.70
  -2  -2 -11    3.80    1.80
  -2   3  11   55.89    4.10
   2  -3 -11   72.09    4.70
   2  -3 -11   53.59    4.20
   2   3 -10   -0.90    3.00
   2   3 -10   -1.30    2.70
  -2   3  10    0.30    2.80
   2  -3 -10    1.10    1.50
   2  -3 -10    1.10    1.50
  -2  -3  10   -3.60    2.40
   2  -3 -10    1.60    1.70
   2   3  -9    3.00    2.80
   2   3  -9    2.80    3.50
  -2   3   9    3.80    3.10
   2  -3  -9    3.90    2.40
   2  -3  -9    2.00    1.70
   2  -3  -9    1.70    2.60
   2  -3  -9    6.30    2.20
  -2  -3   9    2.00    3.90
  -2  -3   9    4.30    2.10
  -2   3   8   31.40    2.80
  -2   3   8   28.90    3.50
  -2   3   8   27.00    3.80
   2   3  -8   22.00    3.40
   2   3  -8   32.50    4.10
   2  -3  -8   35.60    3.30
   2  -3  -8   22.80    2.40
  -2  -3   8   24.60    3.60
   2  -3  -8   39.90    3.10
  -2  -3   8   28.70    4.60
  -2   3   7   27.60    3.10
  -2   3   7   29.80    3.40
   2   3  -7   32.50    3.50
   2   3  -7   22.90    3.80
  -2   3   7   39.00    4.10
  -2  -3   7   35.10    4.60
   2  -3  -7   32.30    3.10
   2  -3  -7   35.10    3.20
  -2  -3   7   32.70    3.80
  -2   3   6    6.40    3.20
   2   3  -6    7.70    3.60
   2  -3  -6    6.10    1.80
   2  -3  -6    6.50    1.40
  -2  -3   6    2.10    2.70
   2   3  -5  221.28   14.40
  -2   3   5  218.68   14.10
  -2  -3   5  215.58   13.60
  -2  -3   5  207.58   13.70
   2  -3  -5  213.98   12.80
  -2   3   4    8.80    2.10
   2   3  -4   13.10    3.60
  -2   3   4    9.40    2.60
  -2  -3   4    7.10    1.70
   2  -3  -4   10.80    1.10
  -2  -3   4    6.40    2.40
  -2   3   3  299.37   18.00
  -2   3   3  283.17   17.50
   2   3  -3  316.97   18.60
  -2  -3   3  286.87   17.40
  -2  -3   3  284.97   17.70
  -2  -3   3  304.87   17.90
   2   3  -2    0.20    0.50
  -2   3   2    0.50    1.80
  -2   3   2    1.30    1.50
   2   3  -2    1.80    2.20
  -2  -3   2    2.40    1.80
  -2  -3   2    0.00    1.90
  -2  -3   2    1.40    1.20
  -2   3   1   -0.20    1.40
  -2   3   1   -0.40    2.40
  -2   3   1    2.20    1.60
   2   3  -1   -1.40    2.40
   2   3  -1    1.90    1.70
   2   3  -1    2.50    2.00
  -2  -3   1    0.10    1.80
  -2  -3   1    1.80    1.70
  -2   3   0  660.53   40.00
  -2   3   0  699.93   40.50
   2   3   0  671.23   40.20
   2   3   0  725.93   40.10
   2   3   0  668.13   40.20
  -2  -3   0  690.73   40.20
   2  -3   0  660.83   39.90
  -2  -3   0  714.83   40.20
   2   3   1   35.50    3.00
   2   3   1   40.20    4.00
  -2   3  -1   40.80    3.90
   2   3   1   37.90    3.80
  -2  -3  -1   35.40    3.80
  -2  -3  -1   37.80    3.40
   2  -3   1   35.30    2.60
  -2   3  -2   36.90    3.80
   2   3   2   37.10    3.10
   2   3   2   26.70    2.90
  -2  -3  -2   30.00    3.40
   2  -3   2   28.30    2.50
   2  -3   2   27.70    2.50
   2   3   3  363.46   21.80
  -2   3  -3  373.66   22.10
   2   3   3  351.16   21.70
  -2  -3  -3  348.07   21.10
  -2  -3  -3  375.56   21.80
   2  -3   3  363.96   21.20
   2   3   4   13.00    2.70
   2   3   4   11.70    2.50
  -2   3  -4   14.60    2.90
   2  -3   4   11.70    1.90
  -2  -3  -4    8.60    2.50
  -2  -3  -4   13.20    1.50
   2   3   5    4.20    2.80
   2   3   5    4.90    3.20
  -2   3  -5    6.40    2.70
  -2  -3  -5    2.90    2.40
   2  -3   5    5.10    1.50
  -2  -3  -5    6.40    1.20
  -2  -3  -5    6.60    1.50
   2   3   6   10.00    3.40
   2   3   6   12.00    3.20
  -2  -3  -6   12.80    1.70
  -2  -3  -6   10.40    2.80
  -2  -3  -6   20.60    2.30
   2   3   7   12.30    4.10
  -2   3  -7   18.50    2.80
  -2   3  -7   20.60    3.10
   2   3   7   17.10    2.70
   2   3   7   22.60    4.00
   2  -3   7   12.30    4.20
  -2  -3  -7   18.30    2.20
  -2  -3  -7   20.20    2.80
  -2  -3  -7   16.10    2.30
  -2  -3  -7   21.50    2.80
   2  -3   7   23.10    3.60
   2   3   8  223.18   14.10
   2   3   8  214.48   13.20
  -2   3  -8  200.88   13.20
  -2  -3  -8  209.18   13.20
  -2  -3  -8  213.08   13.30
  -2  -3  -8  208.38   12.70
   2  -3   8  204.48   13.60
   2   3   9   19.10    3.40
   2   3   9   21.70    3.00
  -2   3  -9   16.10    3.10
  -2  -3  -9   16.20    2.10
  -2  -3  -9   15.60    3.00
  -2  -3  -9   19.60    2.30
   2  -3   9   16.80    2.80
   2   3  10    0.60    2.70
  -2  -3 -10    0.60    1.40
  -2  -3 -10    1.10    1.80
   2   3  11    1.90    1.40
  -2  -3 -11    2.40    1.50
  -2  -3 -11    2.70    1.80
  -2   4  11   15.70    1.80
   2  -4 -11   16.10    2.30
   2  -4 -11   21.20    1.90
  -2   4  10    5.60    2.70
  -2  -4  10    0.30    2.40
   2  -4 -10    3.10    1.50
   2  -4 -10    0.70    1.40
  -2   4   9    8.80    3.70
  -2   4   9   -1.80    3.10
  -2   4   9   -1.40    1.70
   2  -4  -9    0.80    2.30
  -2  -4   9    2.40    2.10
  -2  -4   9   -1.60    3.90
   2  -4  -9    1.20    1.60
   2  -4  -9    1.40    1.60
  -2   4   8    7.70    2.60
  -2   4   8    7.30    3.80
  -2   4   8    4.50    3.30
   2   4  -8    4.60    3.20
  -2  -4   8    6.90    3.20
  -2  -4   8    2.60    4.20
   2  -4  -8   10.90    1.90
   2  -4  -8    8.60    1.60
   2  -4  -8   10.70    2.30
  -2   4   7   17.20    2.80
   2   4  -7    9.80    3.00
  -2   4   7   12.50    3.30
  -2   4   7   14.20    3.70
  -2  -4   7   20.80    3.50
   2  -4  -7   18.30    2.10
  -2  -4   7   19.00    3.60
   2  -4  -7   17.10    2.60
  -2   4   6  229.88   16.50
  -2   4   6  284.27   16.20
  -2   4   6  282.67   16.40
  -2  -4   6  270.17   17.00
   2  -4  -6  307.87   16.00
  -2  -4   6  278.47   16.60
   2  -4  -6  245.18   15.80
  -2  -4   6  244.48   15.70
   2   4  -5   10.70    3.90
  -2   4   5   12.00    3.20
  -2  -4   5   14.20    3.00
   2  -4  -5   15.50    1.70
  -2  -4   5   17.10    1.70
  -2   4   4    2.00    2.40
   2   4  -4   -2.70    3.80
  -2  -4   4    1.30    1.50
  -2  -4   4    1.40    2.40
  -2  -4   4   -0.40    1.60
  -2   4   3  141.99    9.80
   2   4  -3  147.19   10.30
  -2   4   3  138.09    9.00
  -2  -4   3  147.19    9.80
  -2  -4   3  144.69    8.80
  -2   4   2 1237.08   71.19
  -2   4   2 1204.28   70.99
   2   4  -2 1276.77   71.59
  -2   4   2 1185.98   71.49
  -2  -4   2 1158.18   70.99
  -2  -4   2 1202.38   70.69
  -2  -4   2 1276.27   71.19
  -2   4   1    4.90    1.80
  -2   4   1    1.80    2.30
   2   4  -1    3.00    2.70
   2   4  -1    6.90    2.10
  -2  -4   1    7.70    2.40
  -2  -4   1    4.40    1.10
   2  -4  -1    5.60    1.60
  -2  -4   1    6.00    2.20
   2   4   0  549.45   33.90
   2   4   0  592.04   33.70
  -2   4   0  597.74   34.10
   2  -4   0  532.25   33.40
  -2  -4   0  561.54   33.20
  -2  -4   0  590.54   33.70
  -2  -4   0  587.04   33.80
   2   4   1   30.20    3.30
   2   4   1   37.60    3.70
  -2   4  -1   33.70    3.80
   2  -4   1   27.30    2.10
  -2  -4  -1   31.90    3.50
  -2  -4  -1   28.60    2.00
  -2  -4  -1   39.10    3.70
  -2   4  -2  130.09    9.00
   2   4   2  136.89    8.50
  -2  -4  -2  138.49    8.60
  -2  -4  -2  116.99    7.50
  -2  -4  -2  130.29    8.80
   2  -4   2  122.49    7.70
   2   4   3  537.65   30.80
  -2   4  -3  523.45   31.20
   2  -4   3  514.65   30.20
  -2  -4  -3  526.75   30.90
  -2  -4  -3  487.65   30.00
   2   4   4  180.68   12.20
  -2   4  -4  191.98   12.80
   2   4   4  190.78   12.40
   2  -4   4  184.38   11.40
  -2  -4  -4  190.58   11.40
  -2  -4  -4  199.88   12.40
   2  -4   4  194.38   11.60
  -2   4  -5   42.20    5.30
   2   4   5   32.40    4.50
   2   4   5   43.40    5.00
   2  -4   5   46.10    3.40
  -2  -4  -5   49.30    3.50
   2  -4   5   45.20    4.20
  -2  -4  -5   44.40    3.50
  -2  -4  -5   47.70    4.90
  -2   4  -6    6.10    2.70
   2   4   6    6.70    3.30
   2   4   6    2.70    3.50
   2   4   6    2.00    2.20
  -2  -4  -6    4.70    1.70
   2  -4   6    1.60    2.80
   2  -4   6    1.90    1.40
  -2  -4  -6    3.30    1.80
   2   4   7   42.90    4.30
  -2   4  -7   37.40    3.50
   2   4   7   39.10    3.90
   2   4   7   36.30    3.70
  -2  -4  -7   39.80    3.70
  -2  -4  -7   35.10    3.50
   2  -4   7   39.60    5.20
  -2  -4  -7   30.90    3.30
   2  -4   7   44.30    4.40
   2   4   8   17.80    3.70
   2   4   8   13.50    4.90
  -2   4  -8   10.70    3.00
  -2  -4  -8   12.40    2.60
  -2  -4  -8   18.30    2.90
   2  -4   8   20.80    4.00
   2  -4   8   24.40    3.20
  -2  -4  -8   16.50    2.10
  -2  -4  -8   23.80    2.80
   2   4   9    2.90    4.10
   2   4   9   -2.20    2.10
  -2  -4  -9   -3.20    1.60
  -2  -4  -9    1.00    1.70
  -2  -4  -9   -0.10    1.70
   2  -4   9   -3.80    3.10
   2   4  10    8.70    2.00
  -2  -4 -10    9.80    1.50
  -2  -4 -10    9.30    2.40
  -2   5  10   40.10    3.80
  -2   5  10   36.10    3.40
   2  -5 -10   40.10    3.10
  -2  -5  10   38.90    3.90
  -2  -5  10   45.20    5.10
  -2   5   9    0.70    1.80
  -2   5   9    1.80    2.10
  -2   5   9    1.80    2.40
   2  -5  -9    0.50    1.40
  -2  -5   9    3.30    2.00
  -2  -5   9   -2.70    2.60
   2  -5  -9    0.90    1.10
  -2   5   8   63.79    5.70
  -2   5   8   53.19    5.40
  -2   5   8   54.79    6.10
   2  -5  -8   54.39    4.70
  -2  -5   8   61.39    5.90
  -2  -5   8   54.69    5.90
   2  -5  -8   57.79    4.40
  -2   5   7    1.40    2.60
  -2   5   7    4.00    2.30
  -2   5   7   -0.80    3.70
   2  -5  -7    0.90    1.30
  -2  -5   7    5.70    2.40
  -2  -5   7   -1.80    4.30
   2  -5  -7   -1.60    1.70
  -2   5   6   52.99    5.20
  -2   5   6   45.40    4.80
   2   5  -6   56.69    5.80
  -2   5   6   51.19    4.90
  -2  -5   6   59.79    5.80
  -2  -5   6   42.00    4.60
   2  -5  -6   61.69    4.30
  -2  -5   6   45.20    4.00
  -2   5   5   25.50    2.90
   2   5  -5   25.80    5.50
  -2   5   5   26.40    3.40
   2  -5  -5   26.30    2.30
  -2  -5   5   16.40    2.70
  -2  -5   5   22.50    4.40
  -2  -5   5   28.10    3.50
  -2  -5   5   29.60    2.50
  -2  -5   5   28.00    2.40
  -2   5   4   53.89    5.40
   2   5  -4   52.89    6.30
  -2  -5   4   54.19    3.90
  -2  -5   4   56.79    4.60
  -2  -5   4   48.40    5.10
  -2   5   3    3.00    2.00
   2   5  -3    6.70    3.50
  -2   5   3    5.10    2.60
  -2  -5   3    3.20    1.60
  -2  -5   3    4.40    1.40
  -2  -5   3    3.80    2.50
  -2   5   2   -1.70    2.00
   2   5  -2    5.50    3.10
  -2   5   2   -0.80    2.60
  -2   5   2    1.70    2.80
  -2  -5   2    0.70    2.30
  -2  -5   2    0.60    1.30
   2   5  -1   57.69    5.40
  -2   5   1   56.69    5.50
  -2  -5   1   54.79    3.90
  -2  -5   1   54.59    5.00
  -2  -5   1   51.09    4.90
   2   5   0   14.40    2.90
   2   5   0    9.80    2.50
  -2   5   0   12.10    3.10
  -2  -5   0   11.60    3.00
  -2  -5   0   13.60    3.30
  -2  -5   0   11.30    1.30
   2   5   1  287.77   16.50
  -2   5  -1  280.27   17.10
  -2  -5  -1  255.47   15.50
  -2  -5  -1  267.97   16.60
  -2  -5  -1  269.47   16.80
   2  -5   1  248.78   15.50
   2   5   2   12.00    3.00
  -2   5  -2   13.00    3.40
  -2  -5  -2   11.40    3.00
  -2  -5  -2   13.40    2.90
  -2  -5  -2   10.30    1.10
   2  -5   2    9.80    1.40
  -2   5  -3  823.12   48.90
  -2  -5  -3  775.42   47.50
   2  -5   3  790.12   47.50
  -2  -5  -3  871.61   48.50
   2  -5   3  839.42   47.60
  -2   5  -4   13.10    3.70
   2   5   4   23.20    3.70
  -2  -5  -4   21.30    3.70
  -2  -5  -4   21.10    1.80
   2  -5   4   23.20    2.20
   2  -5   4   18.60    2.40
   2   5   5   29.40    3.40
  -2   5  -5   30.50    3.40
   2   5   5   29.90    3.30
   2   5   5   33.00    4.10
   2  -5   5   27.60    2.80
   2  -5   5   26.30    3.60
  -2  -5  -5   30.00    2.60
   2  -5   5   29.80    2.90
  -2  -5  -5   26.20    2.60
   2  -5   5   28.90    3.20
   2   5   6    6.20    2.90
   2   5   6    5.10    4.00
  -2   5  -6    3.50    2.80
   2   5   6   10.70    2.60
  -2  -5  -6    7.00    1.90
  -2  -5  -6    8.80    2.10
   2  -5   6    9.40    2.00
   2  -5   6    8.70    3.10
   2  -5   6    8.30    2.10
   2   5   7   94.69    6.90
  -2   5  -7  100.29    7.00
   2   5   7  111.69    7.70
   2   5   7  110.79    7.80
   2  -5   7   94.59    6.30
  -2  -5  -7   96.29    6.60
   2  -5   7   95.39    7.30
  -2  -5  -7  105.09    7.10
   2  -5   7   93.39    8.70
  -2   5  -8    3.50    2.90
   2   5   8    5.70    3.40
   2   5   8    5.10    2.00
   2   5   8    4.80    4.60
   2  -5   8   -0.70    2.60
   2  -5   8    1.60    3.50
  -2  -5  -8    0.80    1.80
  -2  -5  -8   -3.30    2.00
  -2  -5  -8    2.10    1.60
   2   5   9   61.99    4.70
   2   5   9   60.79    5.40
   2   5   9   52.79    4.30
  -2  -5  -9   60.79    4.30
   2  -5   9   58.39    5.90
  -2  -5  -9   60.59    4.20
   2  -5   9   47.00    4.80
  -2  -5 -10   26.60    2.40
   2  -5  10   24.60    2.80
   2   6 -10   16.20    2.40
  -2   6  10   20.40    2.60
  -2   6  10   10.60    2.20
   2  -6 -10   20.60    1.70
  -2  -6  10   22.10    2.50
  -2   6   9    4.30    2.50
  -2   6   9    1.00    2.60
   2  -6  -9    2.10    1.30
   2  -6  -9    3.40    1.40
  -2  -6   9    5.30    2.80
  -2  -6   9    4.20    2.60
  -2   6   8   31.80    4.10
  -2   6   8   38.90    3.70
  -2   6   8   25.10    5.20
   2  -6  -8   37.40    3.10
   2  -6  -8   36.40    3.40
  -2  -6   8   42.70    4.30
  -2  -6   8   34.90    4.00
  -2   6   7  133.89    8.60
  -2   6   7  128.09    8.70
  -2   6   7  114.49    9.00
   2  -6  -7  107.79    7.50
  -2  -6   7  128.49    9.00
   2  -6  -7  120.39    7.90
  -2  -6   7  129.69   10.10
  -2   6   6    8.70    4.00
   2   6  -6   17.30    2.60
  -2   6   6   19.50    3.50
  -2   6   6   19.40    3.10
  -2  -6   6   18.60    4.60
  -2  -6   6   20.80    2.40
   2  -6  -6   18.80    2.30
  -2  -6   6   21.60    3.70
  -2   6   5   48.00    5.40
  -2   6   5   41.00    4.10
   2   6  -5   52.89    4.40
  -2   6   5   43.50    4.00
  -2  -6   5   47.10    4.50
  -2  -6   5   56.49    5.40
  -2  -6   5   41.80    4.10
  -2  -6   5   47.80    3.60
   2  -6  -5   42.60    3.30
   2   6  -4   -0.40    1.70
  -2   6   4    0.10    1.70
  -2   6   4    0.90    2.10
  -2  -6   4    2.50    2.60
  -2  -6   4    2.40    1.50
  -2  -6   4   -1.10    2.10
  -2  -6   4   -0.90    1.70
  -2  -6   3  248.48   15.20
  -2  -6   3  251.77   16.20
  -2  -6   3  267.67   15.40
   2   6  -2    3.00    3.50
  -2   6   2    1.90    4.00
  -2  -6   2   -0.40    1.50
  -2  -6   2    0.20    2.60
  -2  -6   2    1.40    1.20
   2   6  -1    1.80    3.50
  -2   6   1    0.20    3.60
  -2  -6   1    2.30    2.60
  -2  -6   1    0.30    1.40
   2   6   0   76.29    6.50
  -2   6   0   85.19    7.10
  -2  -6   0   68.79    6.40
  -2  -6   0   81.19    5.10
   2   6   1   33.20    4.20
  -2   6  -1   32.20    4.70
   2  -6   1   31.30    2.50
  -2  -6  -1   45.50    4.70
  -2  -6  -1   33.80    4.30
  -2  -6  -1   33.40    2.60
   2   6   2    1.50    3.10
  -2   6  -2    1.90    3.30
  -2  -6  -2    5.00    3.10
   2  -6   2   -0.50    1.40
  -2  -6  -2   -1.80    3.40
  -2  -6  -2    1.20    0.90
  -2   6  -3  230.48   16.00
  -2   6  -3  244.38   17.00
   2   6   3  279.97   16.00
   2   6   3  253.87   16.20
  -2  -6  -3  256.07   15.00
   2  -6   3  268.87   15.20
  -2  -6  -3  232.88   16.30
   2  -6   3  255.37   15.00
  -2   6  -4  109.09    7.70
   2   6   4  101.69    7.30
  -2   6  -4   99.39    7.50
   2   6   4  111.69    8.10
  -2  -6  -4  108.09    6.60
   2  -6   4   91.39    7.50
   2  -6   4  112.99    6.80
   2  -6   4  108.29    6.90
   2  -6   4   93.49    6.60
  -2   6  -5  303.17   17.90
   2   6   5  306.47   18.40
   2   6   5  258.17   17.60
   2   6   5  264.77   17.50
   2  -6   5  300.87   17.40
   2  -6   5  294.87   18.00
  -2  -6  -5  301.47   17.30
   2  -6   5  291.97   17.30
   2  -6   5  298.87   17.70
   2   6   6   34.70    3.20
  -2   6  -6   23.60    3.80
   2   6   6   32.90    4.10
   2   6   6   35.10    3.30
  -2  -6  -6   27.70    2.90
   2  -6   6   32.20    2.90
   2  -6   6   27.10    3.90
   2  -6   6   26.90    2.80
  -2  -6  -6   28.90    3.00
  -2   6  -7    1.40    2.20
   2   6   7    5.40    3.00
   2   6   7    4.70    2.30
   2   6   7    3.20    4.70
   2  -6   7    4.60    3.10
  -2  -6  -7    1.50    2.10
  -2  -6  -7    6.00    2.00
   2  -6   7   -0.80    3.40
   2  -6   7    2.60    1.80
   2   6   8   10.00    3.40
   2   6   8   11.70    3.20
   2   6   8   11.90    2.30
  -2   6  -8    9.50    3.00
  -2  -6  -8    9.40    1.90
   2  -6   8    8.70    2.60
  -2  -6  -8   11.10    1.80
   2  -6   8    5.40    3.70
   2   6   9    4.40    1.70
   2   6   9    5.40    2.70
   2   6   9    0.50    1.80
  -2  -6  -9    3.20    1.50
   2  -6   9    4.80    2.00
  -2  -6  -9    3.20    1.00
   2  -6   9    2.70    3.10
   2   6  10    3.90    1.50
  -2  -6 -10    4.30    1.20
  -2   7   9   11.20    2.20
   2   7  -9   10.00    3.00
  -2   7   9    9.30    1.80
   2  -7  -9    9.60    1.30
  -2  -7   9   12.80    2.00
  -2  -7   9    8.60    2.30
  -2   7   8   26.00    3.40
   2   7  -8   30.90    4.40
  -2   7   8   39.10    3.40
  -2  -7   8   38.30    3.90
  -2  -7   8   31.70    3.80
   2  -7  -8   28.10    2.90
   2   7  -7    9.10    3.10
  -2   7   7   11.90    2.90
  -2   7   7   11.10    2.50
  -2  -7   7    6.10    4.40
   2  -7  -7    8.20    1.90
  -2  -7   7   10.80    2.60
   2   7  -6   -0.10    2.90
   2   7  -6    7.40    4.60
  -2   7   6    3.80    2.80
  -2   7   6    2.50    3.10
  -2  -7   6    3.70    1.70
  -2  -7   6    6.40    4.30
  -2  -7   6    6.20    1.90
   2  -7  -6    6.80    1.90
  -2  -7   6   -0.60    3.10
  -2   7   5   33.30    3.50
   2   7  -5   26.60    3.70
   2   7  -5   26.40    5.00
  -2   7   5   27.80    3.80
  -2  -7   5   35.50    2.80
  -2  -7   5   34.00    4.00
  -2  -7   5   27.90    3.80
  -2  -7   5   32.90    3.70
  -2  -7   5   26.50    2.80
  -2   7   4   23.10    3.30
   2   7  -4   30.10    3.00
   2   7  -4   24.30    4.50
  -2   7   4   18.30    2.90
  -2  -7   4   23.00    4.30
  -2  -7   4   24.80    2.50
  -2  -7   4   26.10    3.40
  -2  -7   4   25.40    2.60
  -2  -7   4   19.40    2.70
  -2   7   3   44.40    4.50
   2   7  -3   45.90    5.00
   2   7  -3   50.59    5.70
  -2   7   3   42.00    4.30
  -2  -7   3   48.10    4.10
  -2  -7   3   42.10    3.70
  -2  -7   3   51.09    4.00
  -2   7   2    2.60    2.90
   2   7  -2   -0.50    3.30
   2   7  -2    4.20    2.60
  -2  -7   2   -0.30    1.80
  -2  -7   2    3.20    1.50
   2   7  -1   15.80    2.90
  -2   7   1   10.20    3.20
   2   7  -1   10.80    2.70
   2   7  -1    8.60    3.50
  -2  -7   1   17.00    2.00
  -2  -7   1   11.20    1.60
   2   7   0    7.50    2.60
  -2   7   0    9.50    3.20
   2   7   0    9.90    2.70
   2   7   0    8.30    3.40
  -2  -7   0    3.60    3.40
  -2  -7   0    9.10    1.70
  -2   7  -1   45.00    5.20
   2   7   1   47.40    4.90
  -2   7  -1   54.99    4.80
   2   7   1   56.69    5.10
  -2  -7  -1   52.09    3.90
   2  -7   1   51.19    3.80
  -2   7  -2   22.20    3.50
   2   7   2   21.70    3.80
  -2   7  -2   25.50    3.60
  -2   7  -2   21.00    3.20
   2   7   2   18.50    2.60
   2  -7   2   20.00    2.20
   2  -7   2   19.50    2.00
  -2  -7  -2   19.20    2.00
   2   7   3   96.59    7.40
   2   7   3  109.69    7.60
  -2   7  -3   95.39    7.40
  -2   7  -3   99.39    7.80
  -2   7  -3  105.29    7.80
  -2  -7  -3  105.59    6.60
   2  -7   3  110.59    6.80
   2  -7   3  106.59    6.80
  -2   7  -4  167.78   10.50
   2   7   4  167.98   10.60
  -2   7  -4  159.48   10.80
   2   7   4  173.98   11.40
  -2   7  -4  151.48   11.20
   2  -7   4  164.68   10.00
  -2  -7  -4  163.28    9.90
   2  -7   4  152.58   10.00
   2  -7   4  158.58   10.20
  -2   7  -5   59.69    5.90
  -2   7  -5   70.29    6.90
   2   7   5   66.49    6.00
  -2   7  -5   73.99    5.60
   2   7   5   68.49    6.00
   2  -7   5   67.39    5.30
   2  -7   5   65.29    4.80
   2  -7   5   68.19    4.80
   2  -7   5   63.79    6.30
  -2  -7  -5   62.59    4.80
  -2   7  -6   10.90    3.40
  -2   7  -6   13.20    3.40
   2   7   6   11.40    2.40
   2   7   6    8.60    4.60
   2   7   6   16.40    3.30
  -2  -7  -6   11.20    2.10
  -2  -7  -6   12.80    1.90
   2  -7   6    7.40    2.00
   2  -7   6   12.20    1.90
   2  -7   6   11.50    3.50
   2   7   7   24.00    3.70
   2   7   7   20.00    2.60
  -2   7  -7   17.00    3.30
  -2   7  -7   17.40    2.70
   2   7   7   14.60    3.30
   2  -7   7   17.70    1.90
   2  -7   7   22.20    3.60
  -2  -7  -7   15.60    2.30
   2  -7   7   14.30    3.70
   2   7   8   17.80    2.30
  -2   7  -8   18.50    2.90
   2   7   8    8.00    2.70
   2   7   8   14.20    4.10
  -2  -7  -8   11.90    1.70
   2  -7   8   24.00    2.80
  -2  -7  -8   15.10    1.90
   2  -7   8   13.80    3.60
   2   7   9    1.00    1.30
  -2   7  -9   -1.70    2.70
   2   7   9   -0.80    1.80
   2   7   9    1.20    2.00
   2  -7   9   -0.20    1.80
  -2  -7  -9    1.20    1.00
   2  -7   9    0.90    1.60
  -2   8   8   40.70    3.30
   2   8  -8   36.60    4.30
  -2   8   8   39.80    3.30
  -2  -8   8   38.60    3.50
  -2  -8   8   39.10    4.00
   2   8  -7    1.30    3.60
  -2   8   7   -1.10    2.60
  -2   8   7    2.70    1.80
  -2  -8   7   -2.40    2.80
  -2  -8   7    1.00    3.80
  -2   8   6   17.10    2.30
   2   8  -6    6.10    3.10
  -2   8   6   13.40    2.40
   2   8  -6   16.20    2.50
  -2  -8   6    9.10    4.30
  -2  -8   6   14.70    2.60
  -2  -8   6   11.80    1.90
  -2   8   5   -2.10    2.40
   2   8  -5   11.30    4.40
   2   8  -5    0.60    3.10
  -2   8   5    1.00    2.70
  -2  -8   5    0.80    1.80
  -2  -8   5   -3.90    1.90
  -2  -8   5   -2.40    2.10
  -2  -8   5    0.60    2.30
  -2  -8   5    1.20    2.80
  -2   8   4   15.40    3.20
  -2   8   4   18.60    2.80
   2   8  -4   22.80    3.50
   2   8  -4   14.20    3.40
  -2  -8   4   16.40    2.30
  -2  -8   4   16.70    2.60
  -2  -8   4   23.70    4.20
  -2  -8   4   21.20    2.50
  -2  -8   4   25.10    3.30
   2   8  -3    6.40    4.10
   2   8  -3   13.20    3.20
  -2  -8   3    4.90    1.70
  -2  -8   3    7.00    1.90
  -2  -8   3   13.90    2.70
   2   8  -2   46.20    4.60
   2   8  -2   47.80    4.80
  -2   8   2   41.80    4.60
  -2  -8   2   47.70    3.90
  -2  -8   2   48.10    4.10
   2   8  -1    5.70    3.00
   2   8  -1    5.50    3.60
  -2   8   1   10.10    3.40
  -2  -8   1    7.90    1.70
  -2  -8   1    4.70    1.70
   2   8   0   14.30    3.00
  -2   8   0   10.20    4.00
  -2   8   0   11.30    3.60
   2   8   0   11.70    3.10
   2  -8   0   15.50    1.70
  -2  -8   0   16.30    2.10
   2   8   1   30.50    3.70
  -2   8  -1   25.20    4.10
   2   8   1   27.40    4.30
  -2   8  -1   36.90    3.50
   2  -8   1   26.40    2.50
  -2  -8  -1   25.00    2.60
  -2   8  -2    3.60    3.60
  -2   8  -2    4.10    3.40
   2   8   2    5.50    3.70
  -2  -8  -2    4.80    2.00
   2  -8   2    8.80    1.80
   2  -8   2    4.60    1.90
  -2   8  -3    3.00    4.10
   2   8   3    8.60    2.70
  -2   8  -3   10.00    2.70
   2   8   3    1.90    3.90
   2  -8   3    9.30    2.40
  -2  -8  -3   11.00    2.10
   2  -8   3   10.10    2.20
  -2   8  -4   22.40    4.70
   2   8   4   21.10    4.50
   2   8   4   26.60    3.40
  -2   8  -4   32.80    3.30
   2  -8   4   22.90    2.50
  -2  -8  -4   21.50    2.40
   2  -8   4   25.30    3.10
   2  -8   4   20.60    2.40
   2   8   5   12.90    3.30
  -2   8  -5   14.40    3.20
  -2   8  -5   20.90    4.50
   2   8   5    7.60    3.10
   2  -8   5   12.90    2.40
   2  -8   5   16.10    2.00
   2  -8   5    8.40    2.00
  -2  -8  -5   12.60    2.00
   2  -8   5   14.70    2.50
   2   8   6    2.10    2.10
  -2   8  -6    2.60    2.90
   2   8   6    3.80    4.10
   2  -8   6    1.30    3.10
   2  -8   6    3.30    2.20
   2  -8   6    2.00    1.80
  -2  -8  -6    0.70    1.30
   2  -8   6    2.60    1.60
  -2   8  -7   10.50    3.50
   2   8   7    8.40    2.10
   2   8   7   14.60    3.00
  -2  -8  -7    7.50    1.50
   2  -8   7   13.30    1.80
   2  -8   7   12.60    2.80
   2   8   8   -0.60    1.40
   2   8   8   -2.30    2.10
  -2   8  -8    1.90    1.90
   2  -8   8    0.80    1.60
   2  -8   8    1.30    1.80
  -2  -8  -8   -1.20    0.90
  -2   9   7    2.40    1.80
   2   9  -7    1.90    1.80
  -2   9   7    3.80    2.10
  -2  -9   7    1.40    1.60
  -2  -9   7    4.80    3.10
   2   9  -6   15.20    2.20
  -2   9   6   13.00    2.10
   2   9  -6   17.60    2.80
  -2  -9   6   19.30    1.80
  -2  -9   6   18.70    2.90
  -2  -9   6   15.00    3.80
   2   9  -5   47.60    4.60
   2   9  -5   31.90    4.20
  -2   9   5   44.00    4.30
  -2  -9   5   36.30    4.50
  -2  -9   5   45.90    3.60
  -2  -9   5   46.80    3.60
  -2  -9   5   47.70    4.60
   2   9  -4   23.80    3.40
   2   9  -4   16.50    3.60
  -2  -9   4   21.00    2.30
  -2  -9   4   18.40    2.40
   2   9  -3    6.00    3.20
   2   9  -3   -1.20    4.00
  -2  -9   3    3.30    2.20
  -2  -9   3    0.40    2.00
  -2  -9   3    2.20    1.70
   2   9  -2   11.90    2.60
   2   9  -2    9.80    4.20
  -2   9   2    8.50    2.50
  -2  -9   2    9.30    1.90
  -2  -9   2   10.70    2.20
   2   9  -1    2.00    3.10
   2   9  -1    1.10    2.80
  -2   9   1    3.00    3.40
  -2  -9   1    2.30    1.80
  -2  -9   1    3.30    1.90
  -2   9   0    0.50    3.40
   2   9   0    4.30    3.10
   2   9   0    3.50    2.80
  -2  -9   0    7.10    1.70
  -2  -9   0    3.80    1.70
   2  -9   0    4.20    1.40
   2   9   1   43.60    4.40
  -2   9  -1   52.49    5.50
   2   9   1   40.00    5.00
  -2   9  -1   41.90    4.80
  -2  -9  -1   43.40    3.80
   2  -9   1   44.00    3.70
   2   9   2    8.80    2.80
  -2   9  -2    8.30    2.70
  -2   9  -2    2.80    3.90
   2  -9   2    2.30    1.50
   2  -9   2    5.20    2.10
  -2  -9  -2    3.40    1.80
  -2   9  -3   13.40    4.20
   2   9   3   13.60    4.00
  -2   9  -3   12.50    2.80
   2   9   3   10.40    2.80
   2  -9   3    9.60    2.40
  -2  -9  -3    7.40    1.90
   2  -9   3    8.50    2.10
   2   9   4   28.40    3.60
   2   9   4   29.50    4.60
  -2   9  -4   34.30    4.80
  -2   9  -4   36.90    3.50
   2  -9   4   30.00    2.70
   2  -9   4   31.70    2.90
   2   9   5   29.10    3.40
  -2   9  -5   21.80    3.40
  -2   9  -5   29.50    3.40
   2   9   5   21.90    2.80
   2  -9   5   30.10    2.30
   2  -9   5   26.10    2.60
  -2   9  -6   36.50    3.50
   2   9   6   36.70    3.10
   2  -9   6   41.30    3.10
   2  -9   6   35.10    3.60
   2  -9   6   32.90    4.20
   2   9   7    8.30    1.60
   2   9   7    4.40    2.80
   2  -9   7    3.70    2.00
   2  -9   7    3.50    2.30
   2  10  -5   13.20    2.60
   2  10  -5   13.50    3.00
   2  10  -4   14.40    2.50
   2  10  -4   17.20    2.80
  -2 -10   4   17.80    2.10
  -2 -10   4   19.50    2.00
   2  10  -3    0.40    2.50
   2  10  -3    5.20    3.50
  -2 -10   3   -1.80    1.70
  -2 -10   3    0.90    1.60
   2  10  -2   35.80    4.10
  -2  10   2   34.50    3.60
   2  10  -2   38.70    4.20
  -2 -10   2   39.30    3.20
  -2 -10   2   39.80    3.30
   2  10  -1   15.70    2.90
  -2  10   1   11.40    2.60
   2  10  -1   11.30    3.40
  -2 -10   1   12.80    1.90
  -2  10   0    2.50    2.40
   2  10   0    5.80    3.20
   2  10   0    3.90    3.60
  -2 -10   0    3.90    1.50
   2  10   1   -4.60    3.40
  -2  10  -1    2.40    3.10
   2 -10   1    0.40    1.40
  -2 -10  -1   -1.50    1.30
   2  10   2    4.00    2.50
  -2  10  -2    8.90    2.30
   2 -10   2    7.10    1.50
  -2  10  -3  126.49    8.00
   2  10   3  115.69    8.50
   2 -10   3  119.19    7.50
   2 -10   3  118.19    7.50
  -2  10  -4   22.90    2.70
   2  10   4   17.70    3.50
   2 -10   4   19.90    3.30
   2 -10   4   29.00    2.60
   2 -10   4   26.30    2.40
   2  10   5   -1.50    1.90
  -2  10  -5    0.50    2.20
   2  10   5    0.30    1.90
   2 -10   5   -0.20    1.30
   2 -10   5    1.80    2.40
   2  11  -3    6.00    2.60
   2  11  -3    0.30    1.70
  -2 -11   3    2.50    0.90
   2  11  -2   54.29    4.30
  -2 -11   2   55.09    3.80
  -2  11   1   44.30    4.00
   2  11  -1   40.70    3.50
   2  11  -1   35.10    3.60
  -2 -11   1   38.20    3.00
   2  11   0   49.10    4.00
  -2  11   0   46.90    3.90
   2  11   0   45.80    4.40
  -2  11  -1   19.00    2.60
   2  11   1   24.50    2.70
   2  11   2    1.40    1.90
  -2  11  -2   -2.30    2.60
  -2  11  -3    7.30    1.80
   2  11   3    6.50    1.80
   2 -11   3    9.50    1.20
   3   0 -11    0.40    2.70
   3   0 -11    3.10    3.10
   3   0 -10  524.15   31.70
   3   0 -10  547.85   31.80
   3   0  -9    2.10    1.90
   3   0  -9    0.50    1.90
   3   0  -9   -1.30    4.00
  -3   0   9   -0.60    4.60
   3   0  -8   70.49    7.10
   3   0  -8   74.79    5.20
   3   0  -8   76.49    6.00
  -3   0   8   70.99    6.20
   3   0  -8   73.49    5.50
   3   0  -7    2.20    1.60
  -3   0   7   -3.10    4.20
   3   0  -7   -2.20    1.70
   3   0  -7   -1.60    1.40
  -3   0   7    0.50    2.70
   3   0  -6    0.40    2.10
  -3   0   6   -1.00    2.50
   3   0  -6    0.60    1.30
   3   0  -5   -1.20    1.40
  -3   0   5    0.70    2.20
  -3   0   5    2.90    2.30
  -3   0   4  301.17   18.00
  -3   0   4  305.47   18.20
   3   0  -4  288.37   17.60
  -3   0   3   -0.90    1.60
  -3   0   3    1.50    2.20
  -3   0   2   57.29    4.20
  -3   0   2   56.59    4.20
   3   0  -2   51.99    4.20
   3   0  -1   -0.30    0.40
   3   0  -1    0.30    1.70
  -3   0   1    0.30    1.80
  -3   0   1    1.30    1.00
   3   0   0   10.70    1.40
  -3   0   0    9.90    2.00
   3   0   0    8.80    2.00
  -3   0   0   10.90    1.30
   3   0   1    0.00    1.80
  -3   0  -1    0.50    0.90
  -3   0  -1    1.00    1.60
   3   0   2  270.17   15.90
  -3   0  -2  254.47   15.70
  -3   0  -2  279.57   15.90
   3   0   3    1.80    1.60
  -3   0  -3   -0.70    1.50
  -3   0  -3   -0.10    1.00
  -3   0  -4    4.00    1.50
  -3   0  -4    3.60    1.80
   3   0   5   -0.90    2.40
   3   0   6   -0.50    2.70
  -3   0  -7    2.20    1.20
  -3   0  -7   -1.40    2.40
  -3   0  -7    2.80    5.10
   3   0   7    2.90    3.40
  -3   0  -8   -0.40    2.60
  -3   0  -9   -1.60    2.70
  -3   0 -10   31.30    3.20
   3   0  10   30.50    3.20
  -3   0 -11   -3.20    1.70
   3   0  11    6.20    2.90
   3   1 -11   45.70    3.70
   3   1 -11   47.80    4.80
   3  -1 -11   39.30    3.70
   3  -1 -11   33.30    3.50
   3   1 -10   87.99    6.80
   3   1 -10   82.29    7.30
   3  -1 -10   82.99    5.40
  -3  -1  10   85.79    7.50
   3  -1 -10   77.79    6.00
   3  -1 -10   87.49    7.40
   3   1  -9   56.59    5.20
   3   1  -9   52.49    5.40
   3  -1  -9   51.79    4.00
  -3  -1   9   47.40    5.20
   3  -1  -9   47.70    5.20
   3  -1  -9   52.59    5.40
   3  -1  -9   51.19    4.40
   3   1  -8   25.30    4.10
   3   1  -8   16.10    3.00
   3   1  -8   16.10    2.40
   3  -1  -8   21.20    2.20
   3  -1  -8   21.80    3.10
   3  -1  -8   21.60    2.60
  -3  -1   8   15.00    4.10
   3  -1  -8   23.50    3.50
   3   1  -7   30.30    2.70
   3   1  -7   35.90    3.90
   3   1  -7   44.60    4.40
  -3  -1   7   28.60    4.30
   3  -1  -7   33.90    3.10
  -3  -1   7   34.10    4.60
   3  -1  -7   38.80    3.70
   3  -1  -7   29.10    2.60
   3  -1  -7   35.20    3.40
  -3   1   6   17.80    3.40
   3   1  -6   24.70    2.80
  -3  -1   6   18.00    3.30
  -3  -1   6   21.70    3.80
   3  -1  -6   23.60    2.30
   3  -1  -6   25.50    2.70
  -3   1   5    1.40    2.30
   3  -1  -5    0.40    1.60
  -3  -1   5   12.00    2.50
  -3  -1   5   12.90    2.70
  -3   1   4   98.29    6.80
   3  -1  -4   90.29    6.00
  -3  -1   4   91.19    6.60
  -3  -1   4   97.49    7.00
  -3   1   3   98.99    6.60
   3   1  -3   92.19    6.50
  -3   1   3   97.59    7.00
  -3  -1   3   99.79    6.60
  -3  -1   3  105.39    6.90
   3  -1  -3   94.69    6.00
   3   1  -2   24.20    2.80
  -3   1   2   29.70    2.70
  -3   1   2   25.00    2.70
  -3  -1   2   26.20    2.90
  -3  -1   2   27.60    2.80
  -3   1   1  168.18   10.10
   3   1  -1  158.58   10.10
   3   1  -1  158.48    9.70
  -3   1   1  163.98    9.70
  -3   1   1  171.88   10.00
   3  -1  -1  159.68   10.10
  -3  -1   1  166.98   10.30
  -3  -1   1  167.98   10.10
  -3   1   0   27.50    2.80
  -3   1   0   25.00    2.40
  -3   1   0   26.80    1.80
   3   1   0   25.80    2.50
   3   1   0   24.00    2.40
  -3   1   0   24.20    2.10
  -3  -1   0   30.10    2.60
   3  -1   0   27.80    3.10
  -3  -1   0   30.60    3.10
  -3   1  -1   54.39    3.60
  -3   1  -1   59.99    4.30
  -3   1  -1   59.59    4.00
   3   1   1   57.69    4.10
   3   1   1   59.09    4.40
   3  -1   1   59.29    4.80
  -3  -1  -1   64.99    4.60
  -3  -1  -1   63.89    4.00
   3   1   2    6.10    1.80
  -3   1  -2    7.70    1.40
   3   1   2    5.10    1.90
  -3   1  -2    7.60    1.70
  -3  -1  -2   10.60    2.10
   3  -1   2    5.20    2.20
  -3   1  -3    4.70    1.60
   3   1   3    1.90    1.80
  -3   1  -3    2.50    1.20
   3   1   3    1.30    1.70
   3  -1   3    3.90    2.00
  -3  -1  -3    6.40    2.20
  -3  -1  -3    4.00    1.10
   3   1   4   55.19    4.10
   3   1   4   55.89    4.60
  -3  -1  -4   59.59    4.70
  -3  -1  -4   53.49    4.00
   3  -1   4   43.70    4.40
   3   1   5   23.70    3.50
  -3  -1  -5   28.20    2.80
  -3  -1  -5   33.30    3.50
  -3  -1  -5   26.20    2.50
   3   1   6   29.80    3.90
  -3  -1  -6   21.30    2.20
  -3  -1  -6   33.30    3.00
  -3   1  -7   91.89    6.70
  -3   1  -7   94.99    6.90
   3   1   7   86.69    6.70
  -3  -1  -7   87.89    5.90
  -3  -1  -7   87.39    5.70
  -3  -1  -7   88.99    6.60
   3  -1   7   86.49    6.90
   3   1   8   42.50    5.20
  -3   1  -8   49.40    4.30
  -3  -1  -8   53.39    5.00
  -3  -1  -8   44.00    3.90
   3   1   9  119.99    8.40
  -3   1  -9  116.99    8.30
  -3  -1  -9  132.39    8.60
  -3  -1  -9  129.89    8.80
   3   1  10   -2.60    2.90
  -3   1 -10    2.80    2.00
  -3  -1 -10    2.40    2.70
   3   1  11    3.10    2.10
  -3   1 -11    3.40    2.40
  -3  -1 -11    1.30    2.50
   3   2 -11    4.20    2.00
   3   2 -11    6.70    2.80
   3  -2 -11    5.90    2.10
   3  -2 -11    3.10    2.50
   3   2 -10    3.10    3.10
   3   2 -10    7.50    2.70
   3  -2 -10    2.50    2.50
   3  -2 -10    6.10    3.80
   3  -2 -10    8.10    1.70
  -3  -2  10    7.10    2.50
   3   2  -9    2.60    3.70
   3   2  -9   -0.70    2.10
  -3   2   9    0.40    2.80
   3  -2  -9    0.40    1.80
  -3  -2   9   -1.60    2.60
   3  -2  -9    0.40    3.50
   3  -2  -9   -1.30    1.70
   3  -2  -9   -1.60    1.60
   3   2  -8   27.50    3.40
  -3   2   8   15.90    3.20
   3   2  -8   16.50    4.00
  -3   2   8   22.30    3.50
   3  -2  -8   23.70    2.70
   3  -2  -8   20.60    2.20
   3  -2  -8   20.30    3.00
   3  -2  -8   29.90    3.60
  -3  -2   8   19.70    4.40
  -3   2   7   24.50    3.40
   3   2  -7   23.90    3.10
   3   2  -7   19.70    3.00
  -3   2   7   15.50    2.60
   3  -2  -7   19.30    2.80
  -3  -2   7   27.10    3.20
   3  -2  -7   19.70    2.10
   3  -2  -7   30.20    2.60
  -3  -2   7   25.60    4.20
   3  -2  -7   27.50    3.00
  -3   2   6   14.30    3.30
   3  -2  -6   14.10    1.70
  -3  -2   6   14.30    3.30
  -3  -2   6   19.40    3.90
   3  -2  -6   23.40    2.50
  -3   2   5  194.58   12.40
   3  -2  -5  189.88   11.50
  -3  -2   5  189.88   12.30
  -3  -2   5  187.98   12.50
  -3   2   4  427.56   24.90
  -3  -2   4  425.16   24.80
   3  -2  -4  391.06   24.10
  -3   2   3    3.80    2.30
   3   2  -3    1.50    2.30
   3  -2  -3    3.30    1.00
  -3  -2   3    1.60    2.00
  -3  -2   3    2.30    2.30
  -3   2   2  268.27   15.80
   3   2  -2  260.77   15.90
  -3  -2   2  273.37   16.00
  -3  -2   2  275.47   16.00
   3  -2  -2  236.68   15.60
  -3   2   1  218.88   13.20
   3   2  -1  205.68   12.60
  -3   2   1  208.28   12.70
   3   2  -1  206.78   12.90
  -3  -2   1  216.98   13.00
  -3  -2   1  211.68   12.90
   3  -2  -1  204.88   12.70
   3   2   0  329.27   19.80
   3   2   0  331.67   19.60
  -3   2   0  320.17   19.50
  -3   2   0  340.47   20.00
  -3  -2   0  343.47   19.90
  -3  -2   0  342.47   19.90
   3  -2   0  322.17   19.80
  -3   2  -1  763.22   43.80
   3   2   1  757.02   43.60
   3   2   1  756.02   43.70
   3   2   1  664.83   43.30
  -3  -2  -1  792.52   43.80
  -3  -2  -1  757.62   43.60
   3   2   2  263.37   15.60
  -3   2  -2  261.07   15.80
   3   2   2  254.37   15.60
   3  -2   2  264.87   15.80
   3  -2   2  260.97   15.40
  -3  -2  -2  266.07   15.90
  -3  -2  -2  249.38   15.20
   3   2   3   50.29    4.20
  -3   2  -3   53.49    4.70
   3   2   3   51.29    4.30
  -3  -2  -3   52.69    4.40
   3  -2   3   52.39    4.50
   3  -2   3   51.29    3.70
  -3  -2  -3   52.29    3.60
   3   2   4  277.27   16.40
  -3   2  -4  250.67   16.50
   3   2   4  265.47   16.40
   3  -2   4  268.87   16.20
  -3  -2  -4  271.17   15.80
  -3  -2  -4  266.37   16.50
   3   2   5    8.00    2.30
   3   2   5    9.90    2.90
  -3  -2  -5    7.20    1.40
  -3  -2  -5    6.70    2.80
  -3  -2  -5    9.30    1.80
   3   2   6   18.80    3.60
  -3  -2  -6   10.30    2.80
  -3  -2  -6   16.10    2.10
  -3  -2  -6   12.00    1.80
  -3   2  -7  157.08   10.80
  -3   2  -7  164.98   10.70
   3   2   7  169.18   11.50
  -3  -2  -7  164.18   10.60
  -3  -2  -7  167.18   10.10
  -3  -2  -7  161.38   10.10
  -3  -2  -7  170.28   10.60
   3  -2   7  160.48   11.00
   3   2   8   33.20    5.00
  -3   2  -8   45.40    4.80
  -3   2  -8   31.80    4.00
  -3  -2  -8   46.70    3.70
   3  -2   8   45.00    4.50
  -3  -2  -8   46.00    4.00
  -3  -2  -8   50.29    4.90
   3   2   9   49.30    4.50
  -3   2  -9   45.90    4.30
  -3  -2  -9   46.40    3.70
  -3  -2  -9   54.59    5.40
   3   2  10   15.00    2.50
  -3   2 -10   15.40    3.10
  -3  -2 -10   16.10    3.00
   3   2  11    1.40    1.50
  -3  -2 -11    0.10    1.60
   3   3 -11    0.30    2.40
   3  -3 -11    1.90    1.30
  -3  -3  11    0.00    2.80
   3  -3 -11    2.00    1.60
   3  -3 -11   -0.60    1.80
  -3   3  10    2.30    2.70
   3   3 -10    1.90    2.00
   3   3 -10    3.70    2.30
   3  -3 -10    1.70    1.60
   3  -3 -10    3.30    2.40
  -3  -3  10   -0.20    3.50
   3  -3 -10    4.70    3.60
   3  -3 -10    4.80    1.70
   3   3  -9   19.90    2.70
  -3   3   9   12.70    2.80
  -3   3   9   18.40    3.40
   3   3  -9    8.50    3.70
   3  -3  -9   16.40    3.00
  -3  -3   9   18.10    4.20
   3  -3  -9   20.00    2.10
   3  -3  -9   14.60    2.10
   3  -3  -9   15.30    2.30
   3   3  -8   -0.40    3.40
   3   3  -8    0.50    1.90
  -3   3   8    3.00    2.40
  -3   3   8   -1.50    3.00
   3  -3  -8    2.30    2.20
   3  -3  -8    1.80    2.10
   3  -3  -8    0.00    1.50
  -3  -3   8    0.50    2.90
  -3  -3   8    0.10    4.00
   3   3  -7   57.59    6.10
  -3   3   7   62.49    5.10
  -3   3   7   62.39    5.70
   3   3  -7   63.89    5.40
   3  -3  -7   72.09    4.90
   3  -3  -7   67.19    4.40
  -3  -3   7   52.49    5.60
  -3  -3   7   54.79    6.60
  -3   3   6   56.29    6.00
   3   3  -6   55.49    6.60
   3  -3  -6   63.69    4.70
  -3  -3   6   60.79    5.80
   3  -3  -6   63.29    4.20
  -3  -3   6   56.99    6.20
  -3   3   5  440.36   26.30
   3   3  -5  437.56   26.70
  -3  -3   5  419.36   25.90
   3  -3  -5  418.66   25.10
  -3  -3   5  431.66   26.00
   3   3  -4   24.00    3.80
  -3   3   4   20.00    3.50
   3  -3  -4   19.20    1.70
  -3  -3   4   20.30    3.00
  -3  -3   4   20.60    3.00
  -3   3   3  161.48   10.90
   3   3  -3  174.28   11.30
  -3  -3   3  177.18   10.80
  -3  -3   3  172.18   11.00
  -3  -3   3  156.28   10.10
   3   3  -2    1.50    2.40
  -3   3   2   -2.70    2.10
   3   3  -2   -0.30    2.20
   3  -3  -2   -1.00    1.80
  -3  -3   2   -0.50    2.00
  -3  -3   2    0.50    2.40
  -3  -3   2    0.00    1.10
   3   3  -1  180.48   11.30
  -3   3   1  179.18   11.30
   3   3  -1  178.18   11.50
   3   3  -1  188.18   11.70
  -3   3   1  190.18   12.00
  -3  -3   1  196.38   11.60
  -3  -3   1  182.08   11.00
  -3  -3   1  182.08   11.60
   3   3   0    2.60    2.00
   3   3   0    1.20    1.70
  -3   3   0    0.80    2.00
  -3   3   0    1.60    1.30
   3   3   0    2.00    1.80
  -3  -3   0    3.00    2.10
  -3  -3   0    0.80    1.20
  -3  -3   0   -0.10    1.90
   3   3   1   10.60    2.10
   3   3   1    7.80    1.60
  -3   3  -1    6.00    2.70
   3   3   1    8.00    2.50
  -3  -3  -1    7.90    2.00
  -3  -3  -1    8.80    1.10
   3  -3   1    6.40    1.00
  -3  -3  -1    9.20    2.20
  -3   3  -2   -0.50    2.70
   3   3   2    3.50    2.00
   3   3   2    1.70    2.20
  -3  -3  -2    2.10    2.10
  -3  -3  -2    0.70    0.90
   3  -3   2    1.70    1.10
   3   3   3 1360.66   77.99
  -3   3  -3 1383.26   78.29
   3   3   3 1279.47   78.09
  -3  -3  -3 1253.17   77.49
  -3  -3  -3 1376.76   78.09
   3  -3   3 1376.46   77.59
   3   3   4 1322.97   74.79
  -3   3  -4 1246.68   75.09
  -3  -3  -4 1302.87   74.19
   3  -3   4 1224.18   74.19
  -3  -3  -4 1303.67   74.89
   3   3   5   -1.70    2.90
  -3   3  -5   -0.30    2.30
   3  -3   5    0.50    1.50
  -3  -3  -5    2.80    1.60
  -3  -3  -5   -1.40    1.50
  -3  -3  -5   -0.60    2.40
   3   3   6    0.50    3.40
  -3   3  -6   -3.20    2.60
   3   3   6    0.40    4.10
  -3  -3  -6    1.10    1.80
  -3  -3  -6   -0.70    1.90
   3  -3   6    1.70    1.70
  -3  -3  -6    0.90    2.60
   3  -3   6    0.70    2.70
  -3  -3  -6    2.70    1.80
  -3   3  -7   12.20    3.20
  -3   3  -7   19.00    3.40
   3   3   7   13.50    4.20
  -3  -3  -7   16.30    2.80
  -3  -3  -7   13.20    2.40
   3  -3   7   15.40    2.80
  -3  -3  -7   20.60    2.30
  -3  -3  -7   13.50    2.00
   3   3   8   22.70    4.80
  -3   3  -8   32.90    3.90
   3   3   8   25.30    4.30
  -3   3  -8   24.00    3.40
  -3  -3  -8   26.20    3.40
  -3  -3  -8   25.50    2.40
   3  -3   8   18.20    3.70
  -3  -3  -8   16.80    2.40
  -3  -3  -8   23.80    3.00
   3   3   9   61.99    6.70
   3   3   9   63.69    5.80
  -3  -3  -9   53.19    4.50
  -3  -3  -9   66.49    5.70
  -3  -3  -9   60.09    4.40
   3  -3   9   63.49    6.00
   3   3  10   23.60    3.30
  -3  -3 -10   33.10    3.40
  -3  -3 -10   35.60    2.90
   3   3  11    3.70    1.40
  -3  -3 -11    1.70    1.40
   3  -4 -11   74.99    4.90
   3  -4 -11   78.19    5.70
   3   4 -10   60.99    4.70
  -3   4  10   55.69    4.60
  -3   4  10   69.49    5.10
   3  -4 -10   65.19    4.50
   3  -4 -10   67.29    4.40
   3  -4 -10   65.09    5.20
  -3  -4  10   64.59    5.60
  -3   4   9   18.20    3.40
  -3   4   9   17.20    3.00
   3   4  -9   15.30    2.70
   3  -4  -9   21.20    2.30
   3  -4  -9   19.50    2.10
  -3  -4   9   20.60    3.50
  -3  -4   9   20.70    2.70
   3  -4  -9   19.20    2.90
  -3   4   8   46.90    4.10
  -3   4   8   45.00    4.60
   3   4  -8   41.90    4.50
   3  -4  -8   47.80    4.00
  -3  -4   8   51.99    5.40
   3  -4  -8   39.60    3.60
   3  -4  -8   47.80    4.30
  -3  -4   8   49.40    5.60
  -3   4   7    6.40    3.20
   3   4  -7    8.30    3.00
  -3   4   7   10.20    2.60
   3  -4  -7   11.90    2.00
  -3  -4   7    6.70    4.10
  -3  -4   7    9.20    3.20
   3  -4  -7    7.50    2.50
  -3   4   6    0.40    2.20
  -3   4   6   -2.60    2.80
   3   4  -6   -1.90    2.60
  -3  -4   6   -0.60    3.50
   3  -4  -6   -0.20    1.80
   3  -4  -6    0.50    1.20
  -3  -4   6   -1.30    2.80
   3   4  -5   51.29    6.30
  -3   4   5   55.79    5.70
  -3  -4   5   39.30    4.20
   3  -4  -5   50.69    3.60
  -3  -4   5   53.49    5.20
  -3   4   4   18.60    3.20
   3   4  -4   30.90    4.50
   3   4  -4   25.20    1.80
  -3  -4   4   22.80    2.30
   3  -4  -4   23.40    2.10
  -3  -4   4   26.70    2.60
  -3  -4   4   28.30    4.10
  -3   4   3    5.10    2.80
   3   4  -3    1.30    3.10
  -3  -4   3   -1.90    1.60
  -3  -4   3    1.40    2.50
  -3  -4   3    1.30    2.20
   3   4  -2    5.90    2.90
  -3   4   2    6.40    2.40
  -3  -4   2    2.00    1.40
  -3  -4   2    3.90    2.40
  -3  -4   2    5.20    2.60
   3   4  -1    4.30    3.30
  -3   4   1    2.80    1.90
   3   4  -1    1.70    2.20
   3   4  -1    2.10    2.10
  -3   4   1    4.60    3.10
  -3  -4   1    3.30    1.30
  -3  -4   1    1.10    2.80
  -3  -4   1    1.90    2.30
   3   4   0    4.40    2.50
   3   4   0    0.10    2.60
   3   4   0    1.40    2.00
  -3   4   0    0.10    2.80
  -3  -4   0    1.70    2.30
  -3  -4   0    1.70    1.20
  -3  -4   0    1.60    2.30
  -3   4  -1   73.89    6.30
   3   4   1   74.59    6.60
   3   4   1   81.29    6.20
  -3  -4  -1   78.29    5.90
  -3  -4  -1   74.59    4.80
  -3  -4  -1   88.89    6.40
   3  -4   1   75.39    4.80
   3   4   2  126.59    8.60
  -3   4  -2  124.79    8.90
   3   4   2  118.19    8.40
  -3  -4  -2  131.39    8.80
  -3  -4  -2  128.19    8.50
   3  -4   2  119.29    7.50
  -3  -4  -2  120.99    7.50
  -3   4  -3  204.68   13.20
   3   4   3  202.88   12.40
   3  -4   3  195.98   11.60
  -3  -4  -3  191.08   12.50
   3  -4   3  193.28   11.60
  -3  -4  -3  181.68   11.50
  -3   4  -4  424.66   27.10
   3   4   4  451.25   26.70
  -3  -4  -4  423.86   25.80
  -3  -4  -4  445.96   25.90
  -3  -4  -4  440.76   26.80
   3  -4   4  452.55   25.90
   3  -4   4  456.05   26.10
   3   4   5    7.00    3.40
  -3   4  -5    3.60    3.10
   3  -4   5   13.90    2.00
  -3  -4  -5    8.80    3.10
  -3  -4  -5   10.70    1.80
  -3  -4  -5   10.30    1.60
   3  -4   5   11.60    2.50
   3  -4   5    8.10    3.20
   3   4   6  455.95   26.30
   3   4   6  448.76   26.50
   3   4   6  418.06   26.00
  -3   4  -6  424.46   26.10
  -3  -4  -6  444.86   25.80
   3  -4   6  433.16   25.70
  -3  -4  -6  458.35   25.90
   3  -4   6  414.46   26.30
  -3   4  -7   23.80    3.60
   3   4   7   22.20    4.70
   3   4   7   33.30    4.40
   3   4   7   25.00    3.20
  -3  -4  -7   28.10    2.80
  -3  -4  -7   25.70    2.90
  -3  -4  -7   24.70    2.50
   3  -4   7   30.40    4.10
  -3  -4  -7   34.70    3.40
   3  -4   7   31.00    3.80
   3   4   8   11.10    4.60
   3   4   8    3.40    1.90
  -3   4  -8    0.60    2.10
   3   4   8    4.90    2.50
   3  -4   8    4.50    3.40
  -3  -4  -8    1.20    1.70
  -3  -4  -8   -0.50    2.30
  -3  -4  -8   -0.10    2.30
  -3  -4  -8    1.30    2.50
   3   4   9    3.40    3.00
   3   4   9    2.40    2.80
  -3  -4  -9    4.30    1.70
  -3  -4  -9   -0.40    1.60
  -3  -4  -9    0.60    2.40
   3  -4   9    1.80    2.30
   3   4  10   10.90    2.00
   3  -4  10   13.90    2.60
  -3  -4 -10   15.20    1.60
  -3  -4 -10   12.30    1.90
  -3   5  10   26.50    2.60
  -3   5  10   20.10    2.80
   3  -5 -10   28.70    3.00
  -3  -5  10   26.90    3.10
  -3  -5  10   26.00    3.40
   3  -5 -10   24.40    2.50
  -3   5   9   49.99    4.30
  -3   5   9   49.99    4.20
  -3  -5   9   43.00    4.30
  -3  -5   9   62.79    6.50
   3  -5  -9   53.39    3.90
   3  -5  -9   57.79    3.80
  -3   5   8    5.10    2.30
   3   5  -8    1.60    2.80
  -3   5   8    0.50    1.90
  -3  -5   8    2.30    3.10
   3  -5  -8    4.60    1.60
  -3  -5   8    0.10    3.10
   3  -5  -8    4.80    2.50
   3   5  -7   61.19    5.80
  -3   5   7   64.19    5.90
  -3   5   7   59.39    5.60
  -3  -5   7   57.19    6.10
  -3  -5   7   57.59    6.10
   3  -5  -7   63.19    4.70
   3  -5  -7   60.79    4.40
  -3   5   6    3.60    1.80
  -3   5   6    7.50    3.00
   3   5  -6    1.80    2.70
  -3  -5   6    3.30    4.00
  -3  -5   6    4.80    1.80
   3  -5  -6    6.60    1.90
  -3  -5   6    6.80    3.10
   3   5  -5   31.40    3.60
  -3   5   5   38.30    3.80
  -3   5   5   32.90    3.30
   3   5  -5   26.30    3.60
  -3  -5   5   36.70    3.80
  -3  -5   5   34.40    2.90
  -3  -5   5   34.00    4.70
   3  -5  -5   28.80    2.90
  -3  -5   5   30.60    2.90
  -3   5   4   55.49    5.60
   3   5  -4   52.99    6.50
  -3  -5   4   59.89    4.00
  -3  -5   4   52.69    5.50
  -3  -5   4   58.39    4.90
  -3   5   3    3.40    3.10
   3   5  -3    5.00    4.10
  -3  -5   3    9.30    2.00
  -3  -5   3    9.00    1.40
  -3  -5   3    5.30    2.80
  -3   5   2   51.69    4.90
   3   5  -2   56.89    6.50
  -3  -5   2   59.39    4.00
  -3  -5   2   58.39    5.30
  -3  -5   2   54.99    3.90
   3   5  -1  115.09    8.60
   3   5  -1  121.69    8.30
  -3   5   1  137.79    9.60
  -3  -5   1  118.99    8.60
  -3  -5   1  113.49    8.60
  -3  -5   1  126.79    7.60
  -3   5   0   97.69    7.60
   3   5   0   94.89    6.90
  -3  -5   0   91.39    5.90
  -3  -5   0   89.89    7.00
  -3  -5   0   86.79    7.30
  -3   5  -1   99.29    8.30
   3   5   1  102.39    7.30
  -3  -5  -1   97.29    7.40
   3  -5   1   93.69    6.00
  -3  -5  -1   98.19    6.00
  -3  -5  -1   99.09    7.30
   3   5   2   53.69    5.10
  -3   5  -2   54.09    5.80
  -3  -5  -2   48.50    3.60
  -3  -5  -2   53.59    5.30
  -3  -5  -2   56.29    5.60
   3  -5   2   46.90    3.70
  -3   5  -3  112.29    9.10
   3   5   3  122.79    8.50
  -3  -5  -3  116.39    7.20
   3  -5   3  120.49    7.40
  -3  -5  -3  114.39    8.50
   3  -5   3  115.89    7.30
  -3  -5  -3  115.19    8.60
   3   5   4  123.59    9.00
  -3   5  -4  117.39   10.00
   3  -5   4  132.49    7.70
  -3  -5  -4  113.69    7.60
  -3  -5  -4  126.49    9.20
   3  -5   4  127.59    8.00
  -3  -5  -4  121.79    9.10
  -3  -5  -4  126.39    7.80
  -3   5  -5   58.79    6.00
   3   5   5   66.49    6.20
   3   5   5   67.19    5.70
   3   5   5   73.79    6.60
  -3   5  -5   62.59    5.30
  -3  -5  -5   72.99    4.90
  -3  -5  -5   69.39    4.90
   3  -5   5   65.99    4.80
   3  -5   5   71.99    7.20
   3  -5   5   66.99    6.10
   3  -5   5   71.49    5.00
   3   5   6  144.29    9.80
   3   5   6  155.38   10.10
   3   5   6  153.48   10.20
  -3   5  -6  146.29   10.20
  -3  -5  -6  150.18    9.50
   3  -5   6  157.38   10.60
  -3  -5  -6  155.08    9.70
   3  -5   6  141.19    9.50
   3  -5   6  157.88    9.50
   3   5   7   20.50    3.50
   3   5   7   22.60    3.20
  -3   5  -7   17.80    3.40
   3   5   7   19.70    5.00
   3  -5   7   25.80    2.40
   3  -5   7   21.20    3.10
  -3  -5  -7   15.40    2.50
  -3  -5  -7   15.20    2.50
  -3  -5  -7   18.80    2.40
   3   5   8    3.90    2.80
  -3   5  -8    4.30    2.20
   3   5   8    5.10    4.60
   3   5   8    3.50    3.10
  -3  -5  -8    0.70    1.80
   3  -5   8    5.90    2.60
  -3  -5  -8    1.90    1.70
   3  -5   8    3.30    3.40
  -3  -5  -8    3.70    2.20
   3   5   9   72.39    6.60
   3   5   9   63.69    4.70
   3   5   9   59.99    5.00
  -3  -5  -9   66.89    4.50
  -3  -5  -9   68.79    4.60
   3  -5   9   75.09    6.00
   3   5  10   13.00    1.80
  -3  -5 -10   12.60    1.50
   3  -5  10   14.90    1.90
  -3   6  10    7.10    1.40
   3   6 -10   14.20    2.10
  -3  -6  10    8.50    1.80
   3  -6 -10   12.00    1.30
  -3   6   9    8.30    2.00
  -3   6   9   13.40    2.00
   3   6  -9   12.00    2.70
   3  -6  -9   11.30    1.70
  -3  -6   9   14.60    2.90
   3  -6  -9   11.40    1.50
  -3  -6   9   14.60    2.80
  -3   6   8    3.00    2.20
  -3   6   8    3.00    2.70
  -3  -6   8    8.50    2.40
  -3  -6   8   -0.50    3.90
   3  -6  -8    4.10    1.50
  -3   6   7   33.00    4.20
   3   6  -7   31.60    4.10
  -3   6   7   38.30    3.40
  -3  -6   7   36.50    3.70
   3  -6  -7   35.10    3.00
  -3  -6   7   39.90    5.30
   3  -6  -7   30.30    2.80
  -3   6   6   18.90    3.60
  -3   6   6   21.40    3.20
   3   6  -6   15.10    3.10
   3   6  -6   10.50    3.00
  -3  -6   6   23.80    3.60
  -3  -6   6   20.00    2.30
  -3  -6   6   13.70    4.40
   3  -6  -6   20.20    2.30
   3   6  -5   85.89    6.90
  -3   6   5   87.89    7.00
  -3   6   5   97.99    6.70
   3   6  -5   81.59    7.00
  -3  -6   5   76.09    6.90
  -3  -6   5   93.79    5.90
  -3  -6   5   91.59    7.00
   3  -6  -5   90.09    5.80
  -3  -6   5   94.59    6.20
   3   6  -4   10.60    2.20
   3   6  -4    7.60    2.70
  -3   6   4    9.70    2.40
   3   6  -4   14.50    3.90
  -3   6   4    9.40    2.90
  -3  -6   4   13.90    2.20
  -3  -6   4   13.10    2.90
  -3  -6   4   11.20    2.30
  -3  -6   4   11.10    1.80
  -3  -6   4   10.50    3.80
  -3   6   3   -4.00    3.30
   3   6  -3   -0.10    3.50
  -3   6   3    1.50    2.60
   3   6  -3    0.50    3.80
   3   6  -3   -0.60    2.40
  -3  -6   3   -3.80    2.80
  -3  -6   3   -1.00    2.00
  -3  -6   3   -2.00    1.60
   3   6  -2    7.30    3.70
  -3  -6   2   14.80    1.80
  -3  -6   2   15.80    1.90
  -3  -6   2   10.80    3.20
  -3   6   1  410.86   24.70
  -3  -6   1  373.36   23.90
  -3  -6   1  400.36   22.90
  -3  -6   1  373.06   22.70
  -3   6   0   10.40    4.30
   3   6   0    8.00    4.00
  -3  -6   0   11.50    3.80
  -3  -6   0   11.10    1.70
  -3  -6   0    1.30    2.90
   3   6   1  264.47   16.80
  -3   6  -1  263.07   17.40
  -3  -6  -1  249.68   16.80
   3  -6   1  276.57   15.60
  -3  -6  -1  284.97   15.70
  -3  -6  -1  239.58   16.80
  -3   6  -2   16.80    4.00
   3   6   2   14.80    3.80
  -3  -6  -2   19.00    1.80
  -3  -6  -2   13.70    3.60
   3  -6   2   17.40    1.70
   3  -6   2   16.60    1.90
  -3  -6  -2   21.10    4.60
   3   6   3    3.20    2.30
  -3   6  -3   -0.30    2.80
   3   6   3   -1.80    2.30
  -3   6  -3    0.70    2.80
  -3   6  -3    2.00    2.70
  -3  -6  -3   -2.70    5.30
   3  -6   3    1.00    1.70
   3  -6   3    0.00    1.50
  -3  -6  -3    0.00    1.30
   3   6   4   30.00    3.30
   3   6   4   14.90    3.90
  -3   6  -4   28.00    3.50
  -3   6  -4   29.00    3.60
   3  -6   4   22.00    2.60
   3  -6   4   33.20    3.70
  -3  -6  -4   24.20    2.40
   3  -6   4   26.60    2.60
  -3  -6  -4   24.10    2.40
   3  -6   4   23.70    2.40
   3   6   5   58.19    5.10
   3   6   5   66.39    5.80
  -3   6  -5   62.49    6.20
   3  -6   5   62.69    5.00
   3  -6   5   65.39    4.60
   3  -6   5   62.79    6.20
  -3  -6  -5   67.59    4.90
   3  -6   5   65.89    7.40
  -3  -6  -5   61.69    4.80
   3  -6   5   69.49    5.60
   3   6   6    6.70    2.90
   3   6   6    0.70    4.40
   3   6   6    2.00    2.80
  -3   6  -6    1.10    3.20
  -3  -6  -6    6.40    1.90
   3  -6   6    0.10    1.80
   3  -6   6    3.30    3.10
   3  -6   6    6.00    2.10
  -3  -6  -6    1.30    1.80
  -3   6  -7   -3.50    3.20
   3   6   7    3.20    2.10
   3   6   7    4.10    3.40
   3   6   7    3.40    2.20
  -3  -6  -7    3.30    2.10
   3  -6   7    0.10    3.50
   3  -6   7    3.60    2.90
  -3  -6  -7    2.70    1.80
  -3  -6  -7    0.70    1.70
   3  -6   7    0.90    1.50
  -3   6  -8   17.50    2.60
   3   6   8   13.50    2.30
   3   6   8   18.90    2.40
   3   6   8   11.60    4.40
   3  -6   8    7.20    2.60
  -3  -6  -8   10.60    1.80
   3  -6   8   14.80    2.90
  -3  -6  -8    8.30    1.90
   3   6   9    2.40    2.20
  -3   6  -9    3.50    2.40
   3   6   9    1.20    3.40
   3   6   9    0.60    1.50
  -3  -6  -9    2.20    0.90
   3  -6   9    1.70    1.80
  -3  -6  -9    1.40    1.50
   3  -6   9    1.60    2.80
  -3   7   9   13.00    2.40
  -3   7   9   18.50    2.00
   3   7  -9   18.10    2.40
  -3  -7   9   13.50    3.00
   3  -7  -9   18.50    1.60
  -3  -7   9   23.70    2.30
  -3   7   8   16.60    2.40
  -3   7   8   17.50    2.30
   3   7  -8   19.70    3.00
   3  -7  -8   16.00    1.70
  -3  -7   8   14.20    4.00
  -3  -7   8   12.60    3.20
   3   7  -7    9.20    3.00
  -3   7   7   13.80    2.50
  -3   7   7    5.80    2.80
  -3  -7   7    8.80    3.10
  -3  -7   7   10.30    2.50
  -3   7   6    2.80    3.20
  -3   7   6    5.30    2.70
   3   7  -6    0.20    3.00
   3   7  -6    3.70    2.10
  -3  -7   6    3.50    2.00
  -3  -7   6    0.50    4.00
  -3  -7   6    2.90    3.10
   3  -7  -6    2.80    1.90
   3   7  -5   30.50    4.70
   3   7  -5   43.40    5.30
  -3   7   5   41.40    3.90
  -3   7   5   47.90    4.40
   3   7  -5   32.00    4.10
  -3  -7   5   32.80    4.00
  -3  -7   5   40.00    3.60
  -3  -7   5   42.30    4.00
  -3  -7   5   46.40    4.40
   3   7  -4   17.00    3.20
   3   7  -4   16.00    3.30
  -3   7   4   15.20    3.10
   3   7  -4   20.40    3.40
  -3   7   4   13.50    2.70
  -3  -7   4   15.60    2.10
  -3  -7   4   16.80    3.20
  -3  -7   4   16.60    2.30
  -3  -7   4   21.90    2.80
  -3  -7   4   18.70    4.00
  -3   7   3    7.00    2.30
   3   7  -3    6.60    2.10
   3   7  -3    6.60    2.90
   3   7  -3   16.10    3.10
  -3   7   3    6.10    2.70
  -3  -7   3    7.80    1.60
  -3  -7   3    8.30    2.10
  -3  -7   3    7.60    2.70
  -3  -7   3   10.10    2.20
   3   7  -2    6.60    3.70
  -3   7   2    3.90    2.50
   3   7  -2   -2.20    2.60
   3   7  -2   -0.80    2.60
  -3   7   2   -1.30    2.10
  -3  -7   2    2.80    1.70
  -3  -7   2   -1.40    1.70
  -3   7   1   13.20    3.30
   3   7  -1   11.00    2.90
   3   7  -1    8.50    2.80
   3   7  -1   10.40    3.70
  -3  -7   1   13.40    1.80
  -3  -7   1   15.20    2.20
   3   7   0   65.29    5.30
  -3   7   0   53.79    4.80
   3   7   0   56.09    5.90
   3   7   0   44.90    5.20
   3  -7   0   56.99    3.80
  -3  -7   0   65.89    4.50
  -3  -7   0   50.09    3.90
  -3   7  -1   11.80    3.30
  -3   7  -1    9.40    2.60
   3   7   1    8.20    2.80
   3   7   1   12.00    3.60
   3  -7   1    5.60    1.60
  -3  -7  -1    8.90    2.10
  -3   7  -2    2.80    3.10
   3   7   2   -0.60    2.20
   3   7   2    2.20    3.50
  -3   7  -2   -0.50    2.70
  -3  -7  -2   -1.40    1.60
   3  -7   2   -0.50    1.40
   3  -7   2    2.30    1.60
  -3   7  -3   57.09    5.70
  -3   7  -3   47.00    4.90
   3   7   3   48.10    5.10
   3   7   3   51.09    4.50
   3  -7   3   55.89    4.50
   3  -7   3   51.29    4.20
  -3  -7  -3   51.69    4.20
   3   7   4   85.79    6.70
   3   7   4   86.79    6.80
  -3   7  -4   75.29    6.80
  -3   7  -4   90.59    7.10
  -3  -7  -4   86.19    5.80
   3  -7   4   76.39    5.50
  -3  -7  -4   72.79    5.50
   3  -7   4   90.69    5.90
   3  -7   4   81.99    5.90
  -3   7  -5  105.39    7.80
   3   7   5  116.79    8.40
   3   7   5   99.49    7.30
  -3   7  -5   96.69    8.00
   3  -7   5   59.89    8.70
   3  -7   5   96.69    6.30
  -3  -7  -5   96.69    6.50
  -3  -7  -5   91.69    6.40
   3  -7   5   86.29    6.70
   3  -7   5   95.29    6.30
   3  -7   5   84.79    6.80
  -3   7  -6   -5.60    3.20
  -3   7  -6    0.80    2.90
   3   7   6   -1.10    3.10
   3   7   6   -3.00    3.00
  -3  -7  -6    0.30    2.10
   3  -7   6   -3.30    1.60
   3  -7   6    1.80    1.80
   3  -7   6    1.80    3.30
  -3  -7  -6   -0.20    2.20
   3   7   7    6.70    2.90
  -3   7  -7    8.50    3.80
  -3   7  -7    4.90    2.30
   3   7   7    6.70    2.20
   3   7   7   11.90    4.40
   3  -7   7    8.40    1.80
  -3  -7  -7    5.00    1.70
  -3  -7  -7    3.80    1.70
   3  -7   7    9.00    2.60
   3  -7   7    6.10    4.00
   3   7   8   13.20    2.90
  -3   7  -8    6.70    3.20
   3   7   8   10.70    1.90
   3   7   8    9.50    1.90
  -3  -7  -8    5.30    1.40
  -3  -7  -8    8.60    1.60
   3  -7   8   11.70    2.60
   3  -7   8    7.20    3.00
   3   7   9    1.40    2.70
   3   7   9   -0.20    1.40
  -3  -7  -9   -0.80    1.00
   3  -7   9   -0.20    1.40
  -3   8   8   78.19    5.10
   3   8  -8   66.39    4.80
  -3   8   8   58.79    4.50
  -3  -8   8   62.59    4.70
  -3  -8   8   69.69    5.80
   3   8  -7    1.50    2.30
  -3   8   7    3.80    1.80
  -3   8   7    3.80    2.00
  -3  -8   7    2.70    2.80
  -3  -8   7    5.40    2.80
   3   8  -6    8.20    2.30
  -3   8   6    8.50    2.20
   3   8  -6   13.40    4.00
  -3   8   6   12.20    2.70
  -3  -8   6   10.90    2.40
  -3  -8   6    6.20    4.00
  -3  -8   6   13.00    1.80
   3   8  -5   15.50    3.20
   3   8  -5   13.50    3.50
  -3   8   5   14.00    2.70
  -3   8   5   14.80    3.10
  -3  -8   5   12.20    2.10
  -3  -8   5   14.70    2.60
  -3  -8   5   11.50    3.10
  -3  -8   5   16.50    3.10
   3   8  -4   10.80    2.60
   3   8  -4   13.30    3.20
  -3   8   4    5.50    2.50
  -3   8   4   11.20    3.00
  -3  -8   4   11.90    2.70
  -3  -8   4   13.00    2.10
  -3  -8   4   13.30    2.30
  -3  -8   4    7.10    2.80
  -3   8   3   32.70    4.30
   3   8  -3   40.10    4.40
   3   8  -3   39.40    3.90
   3   8  -3   38.40    5.00
  -3  -8   3   39.50    3.70
  -3  -8   3   35.30    3.00
  -3  -8   3   35.10    3.50
   3   8  -2   -3.80    2.70
  -3   8   2   -2.60    3.10
   3   8  -2    1.30    3.00
   3   8  -2    1.50    2.10
  -3  -8   2   -0.40    1.60
  -3  -8   2   -1.50    1.90
   3   8  -1   34.80    4.10
   3   8  -1   40.10    4.90
  -3   8   1   43.70    4.50
   3   8  -1   38.50    4.10
  -3  -8   1   39.30    3.50
  -3  -8   1   46.70    4.30
   3   8   0    3.40    2.10
   3   8   0    0.20    2.90
  -3   8   0    2.60    3.40
   3   8   0    3.50    2.70
   3  -8   0    2.50    1.40
  -3  -8   0    3.50    2.00
  -3  -8   0    1.40    1.30
  -3   8  -1    2.20    2.50
   3   8   1   -1.40    3.70
   3  -8   1   -0.70    1.50
  -3  -8  -1   -1.70    1.60
  -3  -8  -1    4.90    2.10
   3   8   2    1.00    2.60
   3   8   2    1.90    3.80
  -3   8  -2    6.60    2.60
  -3  -8  -2    7.70    2.10
   3  -8   2    2.50    1.60
   3  -8   2    2.60    1.40
   3   8   3   19.90    4.50
   3   8   3   25.60    3.40
  -3   8  -3   16.60    3.90
   3  -8   3   26.30    2.70
   3  -8   3   26.00    2.70
  -3  -8  -3   24.80    2.80
  -3   8  -4  211.28   13.10
  -3   8  -4  214.38   13.50
   3   8   4  215.58   13.30
   3   8   4  214.28   13.90
   3  -8   4  204.88   12.70
   3  -8   4  206.08   12.60
  -3  -8  -4  199.08   12.60
   3  -8   4  203.08   12.90
  -3  -8  -4  211.78   12.80
   3   8   5   43.30    3.90
   3   8   5   38.90    5.10
  -3   8  -5   38.90    4.00
   3  -8   5   27.40    3.30
  -3  -8  -5   40.60    3.50
  -3  -8  -5   37.00    3.20
   3  -8   5   41.90    3.50
   3  -8   5   33.20    3.90
   3  -8   5   38.10    3.50
   3   8   6   15.80    3.30
   3   8   6   19.90    3.20
   3  -8   6   19.00    1.70
   3  -8   6   17.20    2.70
   3  -8   6   16.00    2.20
  -3  -8  -6   11.70    1.80
   3   8   7    0.30    1.70
   3   8   7   -0.10    3.60
   3  -8   7   -0.50    2.30
  -3  -8  -7    0.70    1.40
   3  -8   7    0.80    1.40
  -3  -8  -7    2.50    1.30
   3  -8   7   -1.80    2.00
   3   8   8    2.00    1.40
   3   8   8    3.00    1.90
   3  -8   8    4.50    1.60
   3  -8   8    3.20    2.50
  -3  -8  -8    3.40    1.00
  -3   9   7    6.20    2.10
   3   9  -7   15.60    2.20
  -3  -9   7   17.60    2.10
  -3  -9   7   17.60    3.30
   3   9  -6    9.20    2.50
  -3   9   6   15.60    2.10
  -3   9   6   14.50    1.90
  -3  -9   6   16.50    1.60
  -3  -9   6   13.50    3.40
  -3  -9   6   15.30    2.30
   3   9  -5    5.60    3.60
   3   9  -5    8.60    2.30
  -3   9   5    9.50    3.00
  -3   9   5   12.70    1.80
  -3  -9   5   12.80    1.80
  -3  -9   5    8.60    2.80
  -3  -9   5    9.80    1.50
   3   9  -4   25.60    3.40
   3   9  -4   17.10    3.00
  -3  -9   4   26.30    3.10
  -3  -9   4   20.30    2.50
  -3  -9   4   26.60    2.20
   3   9  -3   23.70    4.40
   3   9  -3   19.10    3.80
  -3  -9   3   30.90    3.10
  -3  -9   3   24.20    2.60
  -3  -9   3   24.00    2.40
  -3   9   2   26.20    4.00
   3   9  -2   34.10    3.50
   3   9  -2   22.30    4.50
  -3  -9   2   36.00    3.10
  -3  -9   2   34.20    3.20
  -3  -9   2   24.20    2.60
   3   9  -1   58.79    5.50
   3   9  -1   64.79    6.10
  -3   9   1   60.29    6.10
  -3  -9   1   60.29    4.70
  -3  -9   1   60.59    4.80
   3   9   0   94.99    7.20
   3   9   0   89.39    6.80
  -3   9   0   88.59    6.70
   3  -9   0   84.29    5.80
  -3  -9   0  101.59    6.50
  -3  -9   0   84.89    5.80
   3   9   1   17.90    3.20
  -3   9  -1   18.30    3.00
   3  -9   1   14.20    2.10
  -3  -9  -1   15.70    2.50
  -3  -9  -1   15.60    2.00
   3   9   2   -0.50    3.80
  -3   9  -2   -3.60    3.50
   3  -9   2    1.70    1.50
   3  -9   2   -0.10    1.60
  -3  -9  -2   -0.20    1.90
  -3  -9  -2    0.40    1.80
   3   9   3    5.20    3.80
   3   9   3    6.60    2.80
  -3   9  -3    8.50    2.60
   3  -9   3   10.30    2.40
   3  -9   3   10.30    1.90
  -3  -9  -3    7.40    2.00
  -3  -9  -3    8.70    2.10
   3  -9   3    7.60    1.80
   3   9   4   48.50    5.00
  -3   9  -4   48.20    4.40
   3   9   4   45.10    4.70
   3  -9   4   49.40    3.90
   3  -9   4   50.99    3.90
  -3  -9  -4   44.80    3.80
   3   9   5    5.30    2.00
  -3   9  -5    2.40    1.80
   3   9   5    1.60    3.70
   3  -9   5    3.70    1.80
   3  -9   5    2.50    1.50
  -3  -9  -5    3.20    1.70
   3   9   6    1.60    2.30
   3   9   6    0.30    2.40
   3  -9   6    1.70    1.70
   3  -9   6    0.60    2.30
   3  -9   6   -1.00    1.20
   3   9   7   15.20    1.70
   3   9   7    8.60    2.00
   3  -9   7    5.70    2.80
   3  10  -5   28.60    2.60
  -3 -10   5   24.20    2.40
   3  10  -4   10.80    2.40
   3  10  -4   14.10    2.50
  -3 -10   4   13.50    1.70
  -3 -10   4   11.20    2.80
   3  10  -3    0.80    2.30
   3  10  -3   -1.00    2.20
  -3 -10   3    1.00    1.10
  -3 -10   3   -1.50    1.60
   3  10  -2    2.80    2.40
  -3  10   2    5.90    2.20
   3  10  -2    8.40    2.50
  -3 -10   2    5.10    1.70
  -3 -10   2    5.90    1.30
  -3  10   1   23.50    3.10
   3  10  -1   24.50    3.90
   3  10  -1   26.70    3.20
  -3 -10   1   23.80    2.30
  -3 -10   1   28.20    2.50
  -3  10   0    2.30    2.40
   3  10   0    0.20    2.20
   3  10   0    2.20    3.40
  -3 -10   0   -1.70    1.50
  -3  10  -1   -1.70    2.30
   3  10   1   -2.90    3.30
   3 -10   1    0.10    1.10
  -3 -10  -1   -0.20    1.80
  -3  10  -2    9.10    3.30
   3  10   2   12.50    3.60
   3 -10   2   17.40    2.00
  -3 -10  -2   13.30    2.00
  -3  10  -3   29.80    2.90
   3  10   3   20.60    3.00
   3 -10   3   27.90    2.30
  -3 -10  -3   20.10    2.20
   3 -10   3   24.90    2.20
   3  10   4    3.00    2.20
  -3  10  -4    1.60    1.80
   3 -10   4    1.90    1.40
   3  10   5    1.50    1.60
   3  10   5    2.40    2.60
   3 -10   5   -0.50    1.10
   3 -10   5    1.70    2.20
   3  11  -3    0.50    1.90
   3  11  -3    1.50    1.70
  -3 -11   3    3.70    1.20
   3  11  -2   10.70    2.00
  -3 -11   2    9.20    1.40
  -3  11   1    1.70    1.70
   3  11  -1    1.20    1.60
  -3 -11   1    2.10    1.30
   3  11   0    5.60    1.90
  -3  11   0    2.20    2.60
  -3 -11   0    3.70    1.30
  -3  11  -1    4.20    2.00
   3  11   1    5.20    2.70
   3  11   2   10.50    2.00
  -3  11  -2   12.40    2.60
   4   0 -11    0.70    2.10
   4   0 -11    0.20    2.60
   4   0 -10    3.10    3.40
   4   0 -10    5.60    2.30
  -4   0   9    0.50    3.50
   4   0  -9   -1.30    3.00
   4   0  -9    4.20    4.10
   4   0  -9   -0.50    1.60
   4   0  -8  107.29    8.00
  -4   0   8  109.39    9.00
   4   0  -8  116.49    8.90
   4   0  -8  112.99    7.10
   4   0  -7    1.60    3.40
   4   0  -7   -1.30    1.50
   4   0  -7    0.60    1.50
   4   0  -7   -0.50    2.30
  -4   0   7    1.10    3.70
   4   0  -6   27.40    2.90
  -4   0   6   37.80    4.20
   4   0  -6   32.40    2.80
   4   0  -5   -1.30    1.40
  -4   0   5   -0.80    2.30
   4   0  -5   -1.10    1.60
  -4   0   5   -1.20    2.30
  -4   0   4  145.29    9.70
   4   0  -4  145.99    9.10
  -4   0   4  145.09    9.90
  -4   0   3    1.70    1.90
   4   0  -3   -0.30    1.70
  -4   0   3    1.50    2.20
  -4   0   3    0.90    2.40
   4   0  -3    0.20    1.30
   4   0  -2   90.59    6.60
  -4   0   2  100.39    6.40
  -4   0   2  104.99    6.80
   4   0  -1    0.00    0.50
  -4   0   1   -0.60    1.30
   4   0  -1   -0.20    2.00
  -4   0   1   -0.30    1.70
   4   0   0    2.50    1.10
  -4   0   0    2.30    2.20
  -4   0   0    4.10    1.10
   4   0   0    0.40    2.00
  -4   0  -1   -1.60    2.00
   4   0   1   -0.80    1.60
   4   0   1    1.60    1.60
  -4   0  -1   -0.90    1.10
   4   0   2  525.65   31.50
  -4   0  -2  545.55   31.50
   4   0   3   -0.70    1.90
   4   0   3    0.90    1.90
  -4   0  -3    1.60    1.80
  -4   0  -4  199.88   12.80
   4   0   4  212.78   12.90
   4   0   5   -0.10    2.70
   4   0   6    2.90    3.00
  -4   0  -7    2.30    2.90
  -4   0  -7    0.00    2.60
  -4   0  -8  327.17   19.00
  -4   0  -8  290.67   18.90
  -4   0  -9    0.40    2.80
  -4   0 -10  107.29    7.10
   4   0  10  100.79    7.00
  -4   0 -11    0.20    1.60
   4   0  11   -0.40    1.30
   4   1 -11    6.60    2.10
   4   1 -11    6.50    2.10
   4  -1 -11    8.20    2.00
   4  -1 -11    5.80    2.20
   4   1 -10   85.09    6.60
   4   1 -10   79.49    6.30
   4  -1 -10   94.29    7.40
   4  -1 -10   90.89    5.70
  -4  -1  10   79.79    6.70
   4  -1 -10   97.49    6.90
   4   1  -9    0.80    3.10
   4   1  -9    7.50    3.80
   4  -1  -9    1.50    2.90
   4  -1  -9    0.30    1.70
  -4  -1   9   -2.40    3.60
   4  -1  -9    4.10    1.90
   4  -1  -9    1.60    4.00
  -4   1   8   42.90    5.50
   4   1  -8   48.60    5.30
   4   1  -8   49.10    5.30
  -4  -1   8   48.30    5.50
   4  -1  -8   50.49    4.00
   4  -1  -8   48.60    5.10
   4  -1  -8   74.69    5.60
   4  -1  -8   49.60    4.40
  -4   1   7   46.50    5.30
   4   1  -7   63.79    5.00
   4   1  -7   47.00    4.60
   4   1  -7   45.30    3.70
  -4   1   7   41.70    4.90
   4  -1  -7   47.10    4.00
  -4  -1   7   44.20    5.00
   4  -1  -7   52.39    4.40
   4  -1  -7   36.90    4.50
   4  -1  -7   44.10    3.90
  -4   1   6   27.80    4.30
  -4  -1   6   28.50    3.90
   4  -1  -6   22.60    2.60
  -4  -1   6   21.70    3.60
   4  -1  -6   28.30    2.50
  -4   1   5   19.30    3.60
   4  -1  -5   18.20    1.80
  -4  -1   5   17.40    3.10
   4  -1  -5   10.80    1.90
  -4  -1   5   13.90    2.90
   4   1  -4  508.75   34.40
  -4   1   4  637.14   35.00
  -4  -1   4  604.44   34.80
   4  -1  -4  587.04   34.30
  -4  -1   4  608.74   34.90
  -4   1   3  609.64   34.50
   4   1  -3  546.15   34.20
  -4   1   3  608.24   34.40
  -4  -1   3  580.94   34.40
  -4  -1   3  618.34   34.50
   4  -1  -3  544.55   34.00
   4   1  -2    1.40    2.20
  -4   1   2   -2.00    2.10
  -4   1   2    2.10    1.50
  -4   1   2    1.20    2.00
   4  -1  -2    0.00    1.60
   4  -1  -2    1.20    1.20
  -4  -1   2    0.10    2.20
  -4  -1   2    0.50    2.00
  -4   1   1  164.38    9.90
  -4   1   1  171.48    9.90
   4   1  -1  149.29    9.90
   4   1  -1  142.49    9.40
  -4   1   1  154.38    9.50
  -4  -1   1  172.78   10.30
  -4  -1   1  162.58    9.80
   4  -1  -1  160.48    9.90
  -4   1   0  240.28   14.00
   4   1   0  231.08   14.20
  -4   1   0  236.98   14.20
  -4   1   0  210.88   13.70
   4   1   0  249.48   14.00
  -4  -1   0  242.78   14.10
   4  -1   0  234.38   14.30
  -4  -1   0  247.58   14.60
   4   1   1  179.58   11.60
  -4   1  -1  187.98   11.40
   4   1   1  195.88   11.40
  -4   1  -1  195.28   11.60
  -4  -1  -1  191.48   11.40
  -4  -1  -1  186.88   11.80
   4  -1   1  173.38   11.50
   4   1   2   -0.10    2.10
  -4   1  -2    4.20    1.70
  -4   1  -2    3.30    1.60
   4   1   2    2.50    1.80
   4  -1   2    2.70    1.90
  -4  -1  -2    4.10    2.30
   4   1   3    4.80    2.10
   4   1   3    8.60    2.10
  -4   1  -3    6.10    1.90
  -4  -1  -3    9.80    2.60
   4  -1   3   11.70    2.50
  -4  -1  -3   10.30    1.40
   4   1   4  278.97   16.40
  -4  -1  -4  261.17   15.80
  -4  -1  -4  274.67   16.50
   4  -1   4  254.27   16.20
   4   1   5    7.00    2.90
  -4  -1  -5    7.90    2.00
  -4  -1  -5    4.20    1.70
  -4  -1  -5    8.50    2.30
   4   1   6   -3.80    3.60
   4  -1   6   -1.80    3.00
  -4  -1  -6    0.30    1.70
  -4   1  -7    3.40    2.70
   4   1   7    6.30    3.50
  -4   1  -7    4.00    3.10
  -4  -1  -7    0.30    2.60
  -4  -1  -7   -0.80    1.40
  -4  -1  -7    0.30    2.90
   4  -1   7   -1.30    2.90
  -4   1  -8    8.90    3.10
  -4   1  -8    5.90    2.20
  -4  -1  -8    7.50    1.80
  -4  -1  -8    9.10    3.00
  -4   1  -9   -0.80    2.00
  -4  -1  -9    1.60    2.80
  -4   1 -10    6.10    2.90
   4   1  10    5.30    2.90
  -4  -1 -10    4.40    2.90
   4  -1  10    3.60    2.70
  -4   1 -11    3.60    2.70
   4   1  11   -0.10    1.90
  -4  -1 -11   -0.30    1.60
   4   2 -11    5.90    2.00
   4   2 -11   10.80    2.10
   4  -2 -11    7.60    2.50
   4  -2 -11    6.90    2.90
  -4  -2  11    3.90    2.00
   4   2 -10   14.40    3.30
   4   2 -10   11.50    3.50
   4  -2 -10   10.90    3.70
   4  -2 -10   16.60    1.90
  -4  -2  10    9.10    2.80
   4  -2 -10   13.70    3.10
   4   2  -9  695.03   40.90
   4   2  -9  726.73   41.00
   4  -2  -9  635.74   40.50
   4  -2  -9  729.43   40.90
   4  -2  -9  711.83   40.40
  -4  -2   9  662.83   41.10
  -4   2   8   54.09    5.10
  -4   2   8   46.90    4.90
   4   2  -8   53.89    4.60
   4   2  -8   51.69    4.50
   4  -2  -8   49.30    4.40
   4  -2  -8   45.40    4.00
   4  -2  -8   50.79    4.90
   4  -2  -8   57.39    5.00
  -4  -2   8   51.09    5.50
   4   2  -7    0.80    1.80
  -4   2   7    0.10    3.70
   4   2  -7   -0.70    3.40
  -4   2   7    0.70    2.80
  -4   2   7    2.10    2.20
   4  -2  -7    1.40    1.90
   4  -2  -7    1.30    2.10
   4  -2  -7   -0.90    2.20
   4  -2  -7    2.00    1.40
  -4  -2   7   -2.30    2.30
  -4  -2   7   -1.20    3.80
  -4   2   6   53.59    6.20
   4  -2  -6   52.79    3.80
  -4  -2   6   54.99    5.70
   4  -2  -6   56.49    4.70
  -4  -2   6   55.69    5.50
  -4   2   5   -1.90    2.50
  -4  -2   5   -0.20    2.40
   4  -2  -5   -0.30    1.80
  -4  -2   5    0.20    2.50
   4  -2  -5    2.30    1.30
  -4   2   4   26.00    3.70
   4   2  -4   21.70    3.20
   4  -2  -4   21.90    2.00
  -4  -2   4   24.70    3.60
  -4  -2   4   20.70    3.20
  -4   2   3   42.20    4.30
   4   2  -3   43.80    4.80
   4  -2  -3   44.10    3.10
  -4  -2   3   43.60    4.30
  -4  -2   3   50.29    4.90
  -4   2   2    9.40    2.10
   4   2  -2   14.10    2.40
   4  -2  -2   12.10    1.30
  -4  -2   2   14.10    2.50
  -4  -2   2   11.50    2.30
   4  -2  -2   12.50    2.40
  -4   2   1   78.29    5.60
   4   2  -1   83.79    5.90
   4   2  -1   79.69    5.40
  -4  -2   1   85.59    6.10
  -4  -2   1   86.79    5.90
   4  -2  -1   79.39    6.10
  -4   2   0    2.40    1.10
  -4   2   0    1.80    2.00
   4   2   0    0.30    2.30
   4   2   0    5.00    1.60
   4  -2   0    4.70    2.00
  -4  -2   0    5.80    2.30
  -4  -2   0    2.30    2.70
  -4   2  -1  126.19    8.60
   4   2   1  136.69    9.10
   4   2   1  154.38    9.00
  -4   2  -1  140.89    9.20
  -4  -2  -1  142.99    9.20
   4  -2   1  140.89    9.20
  -4  -2  -1  157.28    9.30
  -4  -2  -1  144.49    8.60
   4   2   2  101.89    7.30
   4   2   2  104.79    7.10
  -4   2  -2  103.99    7.40
  -4  -2  -2  106.39    6.60
  -4  -2  -2  104.79    7.30
   4  -2   2  109.49    7.70
  -4  -2  -2  106.99    7.20
   4   2   3  618.84   35.10
  -4   2  -3  590.64   35.20
   4   2   3  591.54   35.00
   4  -2   3  579.04   34.70
  -4  -2  -3  585.14   34.60
   4  -2   3  598.14   35.10
  -4  -2  -3  594.84   35.20
   4   2   4  105.79    7.30
   4  -2   4   98.39    7.30
  -4  -2  -4  105.79    7.60
  -4  -2  -4  101.39    6.50
  -4  -2  -4  103.19    6.40
   4   2   5    5.50    3.00
  -4  -2  -5    4.50    2.50
  -4  -2  -5    2.40    1.60
  -4  -2  -5    2.20    1.40
   4   2   6    7.90    4.10
  -4   2  -6    9.30    3.10
   4   2   6    9.40    3.50
  -4   2  -6    8.20    2.90
   4  -2   6    8.60    3.10
  -4  -2  -6    8.70    2.60
  -4  -2  -6    9.30    2.10
  -4  -2  -6   11.20    1.80
  -4  -2  -6    8.50    2.00
  -4  -2  -6    9.50    3.40
  -4   2  -7   49.30    4.90
   4   2   7   48.10    5.40
  -4   2  -7   52.49    4.40
   4  -2   7   64.99    5.90
  -4  -2  -7   51.69    5.50
  -4  -2  -7   58.99    4.50
  -4  -2  -7   51.59    4.00
  -4  -2  -7   54.59    5.20
   4   2   8  127.89    9.70
  -4   2  -8  132.49    8.90
  -4   2  -8  125.69    9.10
   4  -2   8  133.09    9.30
  -4  -2  -8  121.59    8.00
  -4  -2  -8  129.59    8.60
   4   2   9   -4.00    2.40
  -4   2  -9    2.40    2.70
  -4   2  -9    1.90    3.50
  -4  -2  -9    1.00    2.80
  -4  -2  -9   -0.40    1.70
  -4   2 -10    0.90    1.80
   4   2  10   -1.10    1.90
  -4  -2 -10    1.00    1.80
   4   2  11   34.50    3.20
  -4  -2 -11   34.50    3.00
   4   3 -11    1.20    2.60
   4  -3 -11    1.40    1.80
  -4  -3  11    0.90    4.00
   4  -3 -11    1.10    2.90
   4  -3 -11   -0.10    1.20
   4   3 -10   16.30    3.30
  -4   3  10   16.20    2.20
   4   3 -10   16.80    2.60
  -4  -3  10   17.80    3.10
   4  -3 -10   17.90    2.40
   4  -3 -10   11.80    2.00
   4  -3 -10   16.60    1.90
   4  -3 -10   12.40    3.60
   4   3  -9   83.89    6.50
  -4   3   9   72.69    5.70
   4   3  -9   85.79    7.10
  -4   3   9   77.79    5.60
   4  -3  -9   82.49    5.40
   4  -3  -9   72.29    5.70
   4  -3  -9   82.19    5.40
  -4  -3   9   80.39    7.90
   4   3  -8    1.30    2.10
  -4   3   8    3.30    2.50
   4   3  -8    2.40    2.40
  -4   3   8    1.10    2.20
   4  -3  -8    5.00    2.90
   4  -3  -8   -1.40    1.90
  -4  -3   8    4.80    3.00
   4  -3  -8    0.20    1.70
  -4  -3   8    2.70    2.80
   4   3  -7   36.40    3.90
  -4   3   7   39.70    4.10
   4   3  -7   36.00    3.70
  -4   3   7   30.20    3.30
   4  -3  -7   36.20    3.10
  -4  -3   7   35.80    4.90
  -4  -3   7   33.70    3.90
   4  -3  -7   33.90    3.60
   4   3  -6    8.40    2.50
  -4   3   6    8.30    2.90
  -4   3   6    8.60    2.20
   4   3  -6    5.70    3.30
  -4  -3   6    0.20    3.70
   4  -3  -6    5.70    1.40
  -4  -3   6    6.20    2.70
  -4  -3   6   12.60    3.60
   4  -3  -6    6.60    2.20
  -4   3   5   19.00    3.40
   4   3  -5   12.90    3.80
  -4  -3   5   19.80    3.50
   4  -3  -5   26.00    2.30
  -4  -3   5   23.20    4.10
   4  -3  -5   22.30    2.10
  -4   3   4   -2.50    2.20
  -4  -3   4   -5.10    2.80
   4  -3  -4   -0.60    1.20
  -4  -3   4    2.50    2.50
   4   3  -3   99.69    6.00
  -4   3   3  102.39    7.60
   4   3  -3  104.69    8.00
  -4  -3   3  110.49    7.70
  -4  -3   3  109.79    7.70
   4  -3  -3   96.29    6.10
  -4  -3   3   98.89    6.60
  -4   3   2   48.10    4.60
   4   3  -2   51.69    5.00
  -4  -3   2   58.39    4.90
   4  -3  -2   48.60    3.30
  -4  -3   2   56.29    3.90
   4  -3  -2   44.40    4.60
  -4  -3   2   55.99    4.80
   4   3  -1  158.48   10.30
   4   3  -1  172.88   10.90
   4   3  -1  171.58   10.80
  -4   3   1  165.48   10.40
  -4   3   1  175.88   11.30
  -4  -3   1  167.68   10.10
  -4  -3   1  181.08   11.00
   4  -3  -1  167.88   10.70
   4  -3  -1  151.48    9.80
  -4  -3   1  180.08   10.90
  -4   3   0   16.10    3.20
   4   3   0   19.90    3.20
   4   3   0   17.30    2.70
   4   3   0   13.50    2.10
   4  -3   0   14.50    1.40
  -4  -3   0   18.30    3.00
  -4  -3   0   20.80    1.90
   4  -3   0   17.50    2.70
  -4  -3   0   21.80    2.80
   4   3   1    5.50    2.70
   4   3   1    6.20    2.20
  -4   3  -1    4.40    2.30
  -4  -3  -1    5.00    2.60
   4  -3   1    2.30    1.00
  -4  -3  -1    5.20    2.90
  -4  -3  -1    2.60    1.30
   4  -3   1    1.00    2.90
   4   3   2  127.59    8.40
  -4   3  -2  125.19    8.90
   4   3   2  122.39    8.20
   4  -3   2  128.89    8.60
  -4  -3  -2  119.69    7.60
  -4  -3  -2  123.69    8.50
  -4  -3  -2  128.59    8.70
   4  -3   2  116.89    7.60
   4   3   3   24.40    3.30
   4   3   3   26.40    3.70
  -4   3  -3   19.90    3.30
   4  -3   3   25.60    3.40
   4  -3   3   24.50    2.40
  -4  -3  -3   23.10    2.20
  -4  -3  -3   28.40    3.60
   4   3   4   85.79    6.90
  -4   3  -4   83.09    7.40
  -4  -3  -4   91.59    7.00
  -4  -3  -4   98.79    6.10
  -4  -3  -4   94.19    6.00
   4  -3   4   91.09    5.80
   4  -3   4   89.79    7.70
   4   3   5   98.39    7.30
  -4  -3  -5   98.19    6.30
  -4  -3  -5   79.79    7.30
   4  -3   5   82.59    5.90
  -4  -3  -5   97.49    5.90
  -4   3  -6  117.59    8.40
   4   3   6  128.89    8.80
   4   3   6  111.79    7.90
  -4  -3  -6  106.29    8.30
  -4  -3  -6  112.19    7.30
  -4  -3  -6  115.69    8.00
   4  -3   6  108.39    7.40
  -4  -3  -6  126.09    8.00
   4  -3   6  116.39    8.40
  -4  -3  -6  123.19    7.60
  -4   3  -7   45.20    4.70
   4   3   7   63.39    6.50
  -4  -3  -7   55.39    5.10
  -4  -3  -7   49.10    4.90
  -4  -3  -7   46.90    4.00
   4  -3   7   45.10    5.00
  -4  -3  -7   60.39    4.50
  -4  -3  -7   59.29    5.20
   4   3   8    1.00    3.60
   4   3   8    9.40    3.10
  -4   3  -8    8.60    3.20
   4  -3   8    6.90    2.50
  -4  -3  -8    7.60    2.20
  -4  -3  -8    2.00    2.80
  -4  -3  -8    7.90    1.80
  -4   3  -9   65.79    5.30
   4   3   9   71.79    6.80
   4   3   9   71.29    5.50
  -4  -3  -9   85.49    6.30
   4  -3   9   65.39    5.70
  -4  -3  -9   75.89    4.90
   4   3  10   27.10    3.00
  -4  -3 -10   33.80    3.20
  -4   4  10   44.90    4.00
   4   4 -10   44.90    4.40
  -4   4  10   30.10    3.40
   4  -4 -10   36.80    4.10
  -4  -4  10   41.10    4.40
   4  -4 -10   46.40    3.40
   4  -4 -10   47.90    3.30
  -4   4   9    0.60    2.80
  -4   4   9    2.10    1.90
   4   4  -9    2.30    2.20
   4  -4  -9    2.50    1.70
  -4  -4   9    4.70    2.80
   4  -4  -9    2.70    1.60
  -4  -4   9   -1.60    2.80
  -4   4   8    3.90    2.80
   4   4  -8    2.10    3.20
  -4   4   8    3.10    3.20
  -4  -4   8    3.50    2.90
   4  -4  -8    4.30    2.80
   4  -4  -8   -2.10    1.50
   4  -4  -8   -3.10    2.00
  -4  -4   8    2.90    3.10
   4   4  -7   -0.70    2.90
  -4   4   7    1.80    2.50
  -4   4   7   -2.20    3.10
   4  -4  -7    2.90    2.00
  -4  -4   7    4.40    4.10
   4  -4  -7    0.60    1.80
  -4  -4   7    1.80    2.10
  -4   4   6    7.40    2.30
  -4   4   6    7.10    2.30
   4   4  -6    2.60    2.80
  -4  -4   6    2.60    3.70
   4  -4  -6    5.90    1.60
  -4  -4   6    7.40    3.00
   4  -4  -6    8.40    2.10
  -4   4   5    7.80    3.00
  -4   4   5    1.80    2.90
   4   4  -5   10.90    4.00
  -4   4   5   10.10    2.60
  -4  -4   5    5.80    3.40
   4  -4  -5    6.90    1.80
  -4  -4   5    7.30    3.30
   4   4  -4  183.88   12.80
  -4   4   4  185.88   12.10
  -4  -4   4  177.58   10.90
   4  -4  -4  180.78   10.80
  -4  -4   4  181.08   12.40
   4   4  -3   27.90    4.30
  -4   4   3   16.50    3.00
  -4  -4   3   31.90    3.80
  -4  -4   3   24.90    2.40
  -4  -4   3   29.60    2.70
  -4  -4   3   23.30    3.70
  -4   4   2  184.78   12.10
   4   4  -2  190.58   12.80
   4   4  -2  203.08   12.60
  -4  -4   2  182.48   12.30
  -4  -4   2  190.18   11.70
  -4  -4   2  204.28   12.50
   4  -4  -2  193.98   12.30
   4   4  -1   15.10    3.10
  -4   4   1    9.30    3.00
   4   4  -1    8.80    2.30
   4   4  -1    7.80    2.80
   4  -4  -1   17.40    3.30
  -4  -4   1    8.30    3.50
  -4  -4   1    8.20    1.70
  -4  -4   1    5.90    2.70
   4   4   0   87.59    6.90
   4   4   0   90.39    6.40
  -4   4   0   86.49    7.00
   4  -4   0   86.09    5.30
  -4  -4   0   94.89    6.60
  -4  -4   0   82.69    5.60
  -4  -4   0   84.99    6.80
   4   4   1   84.09    6.30
  -4   4  -1   95.19    6.90
   4   4   1   90.39    6.70
  -4  -4  -1   82.19    5.50
   4  -4   1   82.29    5.30
  -4  -4  -1   82.89    7.10
  -4  -4  -1   86.49    6.60
   4   4   2  223.98   14.00
   4   4   2  226.88   14.30
  -4   4  -2  223.78   14.40
  -4  -4  -2  226.08   14.10
  -4  -4  -2  226.38   14.40
  -4  -4  -2  221.08   13.20
   4  -4   2  211.68   13.20
   4   4   3   16.90    3.40
  -4   4  -3   19.20    3.70
  -4  -4  -3   24.40    3.70
   4  -4   3   21.40    2.30
   4  -4   3   20.80    3.60
  -4  -4  -3   22.10    2.10
  -4  -4  -3   20.80    2.00
   4  -4   3   22.30    2.10
  -4  -4  -3   18.20    3.20
   4   4   4   41.20    4.50
  -4   4  -4   38.70    4.80
   4  -4   4   37.50    4.60
  -4  -4  -4   38.00    3.40
   4  -4   4   46.30    3.50
  -4  -4  -4   39.70    3.40
  -4  -4  -4   30.10    4.00
   4  -4   4   41.40    3.60
  -4  -4  -4   24.80    4.00
  -4   4  -5   47.90    4.50
   4   4   5   41.80    4.80
  -4   4  -5   50.49    5.20
   4   4   5   47.00    4.80
  -4  -4  -5   56.29    4.20
   4  -4   5   52.89    5.20
  -4  -4  -5   51.99    3.90
   4  -4   5   46.10    3.90
   4  -4   5   57.59    6.10
   4  -4   5   48.70    4.00
  -4   4  -6    8.10    3.10
   4   4   6    8.50    2.80
   4   4   6    6.70    2.70
  -4  -4  -6    7.00    2.20
   4  -4   6    7.70    3.20
   4  -4   6    8.10    1.90
  -4  -4  -6    6.50    3.00
  -4  -4  -6    7.80    2.50
  -4  -4  -6   10.60    2.70
  -4  -4  -6    7.80    1.90
   4   4   7    8.20    3.70
   4   4   7    7.60    4.20
  -4   4  -7   10.10    3.30
   4   4   7    5.10    2.00
  -4  -4  -7    7.90    1.80
   4  -4   7    5.20    3.50
  -4  -4  -7    5.60    2.70
  -4  -4  -7    6.10    2.30
  -4  -4  -7    9.80    2.00
   4   4   8    7.30    4.50
  -4   4  -8   20.40    2.80
   4   4   8   20.20    2.90
   4  -4   8   14.50    2.90
  -4  -4  -8   12.10    2.10
  -4  -4  -8   11.00    2.20
  -4  -4  -8   16.50    3.10
  -4   4  -9   15.10    3.00
   4   4   9   26.10    2.70
   4   4   9   15.80    3.10
  -4  -4  -9   17.10    2.00
  -4  -4  -9   14.40    2.30
  -4  -4  -9   13.80    2.00
   4  -4   9   19.60    2.80
   4   4  10   -0.30    1.40
   4  -4  10    3.10    1.50
  -4  -4 -10    2.80    1.50
  -4  -4 -10    2.20    1.30
   4   5 -10   -0.80    1.70
  -4   5  10   -0.30    2.00
  -4   5  10    1.20    1.90
   4  -5 -10   -1.10    1.70
  -4  -5  10   -1.60    1.90
   4  -5 -10    0.50    0.80
  -4   5   9   12.40    2.90
   4   5  -9   15.20    2.30
  -4   5   9   17.30    2.30
  -4  -5   9   18.70    2.60
  -4  -5   9   12.40    2.90
   4  -5  -9   15.10    1.60
   4  -5  -9   13.70    1.90
  -4   5   8   21.10    3.40
  -4   5   8   23.30    3.70
   4   5  -8   27.80    3.00
  -4  -5   8   30.80    3.30
   4  -5  -8   25.30    2.50
  -4  -5   8   23.30    4.80
   4  -5  -8   26.70    2.90
  -4   5   7   10.30    3.40
   4   5  -7   13.40    2.50
  -4   5   7    9.60    3.00
   4  -5  -7   10.40    2.20
  -4  -5   7   13.60    4.40
  -4  -5   7   15.20    3.50
   4  -5  -7   12.30    2.10
   4   5  -6   14.20    3.10
  -4   5   6   26.30    3.20
  -4   5   6   30.50    3.90
   4   5  -6   25.40    3.60
  -4  -5   6   29.10    2.60
  -4  -5   6   30.00    4.60
   4  -5  -6   27.10    2.90
  -4  -5   6   27.00    3.80
   4   5  -5   65.49    6.00
   4   5  -5   70.89    6.00
  -4   5   5   77.99    6.10
  -4   5   5   67.39    5.10
   4  -5  -5   66.89    4.80
  -4  -5   5   76.49    4.80
  -4  -5   5   67.29    5.90
  -4  -5   5   67.09    6.90
  -4   5   4   60.39    4.90
   4   5  -4   52.79    5.20
   4   5  -4   61.89    5.50
   4   5  -4   62.19    7.50
  -4   5   4   68.49    5.40
  -4   5   4   45.90    5.70
  -4  -5   4   56.89    4.50
   4  -5  -4   63.19    4.00
  -4  -5   4   59.79    4.20
  -4  -5   4   56.79    5.20
  -4  -5   4   60.69    5.30
   4   5  -3   62.19    6.60
  -4   5   3   34.10    4.50
  -4  -5   3   49.20    4.40
  -4  -5   3   45.90    3.50
  -4  -5   3   47.30    5.20
   4   5  -2   33.60    4.90
  -4  -5   2   32.40    2.80
  -4  -5   2   25.40    4.00
  -4  -5   2   35.10    2.80
  -4  -5   2   22.90    3.70
   4  -5  -2   25.50    3.50
  -4   5   1  131.99    9.50
   4   5  -1  120.59    8.80
  -4  -5   1  122.99    8.90
  -4  -5   1  115.39    9.10
  -4  -5   1  124.29    7.60
  -4  -5   1  128.49    7.80
  -4   5   0    0.60    3.10
   4   5   0    0.70    3.10
   4   5   0    5.60    4.00
  -4  -5   0    2.00    1.50
  -4  -5   0    3.60    1.30
  -4  -5   0    3.00    2.90
   4  -5   0    1.90    0.90
  -4  -5   0    2.90    3.10
  -4   5  -1    2.30    3.00
   4   5   1    1.00    3.20
   4   5   1    2.30    2.70
   4  -5   1    1.80    1.20
  -4  -5  -1   -3.00    2.60
  -4  -5  -1    0.10    2.80
  -4  -5  -1    0.50    1.40
  -4  -5  -1   -0.40    1.20
  -4   5  -2   59.79    6.00
   4   5   2   54.99    5.50
  -4  -5  -2   54.09    3.90
   4  -5   2   60.79    4.10
  -4  -5  -2   55.49    5.60
   4  -5   2   55.39    3.90
  -4  -5  -2   64.89    4.20
  -4  -5  -2   49.00    5.50
   4   5   3   20.50    3.80
  -4   5  -3   30.30    4.40
  -4  -5  -3   22.10    3.90
  -4  -5  -3   25.60    2.40
  -4  -5  -3   24.40    2.20
  -4  -5  -3   24.60    4.00
   4  -5   3   20.80    2.30
   4  -5   3   29.40    2.60
  -4   5  -4  118.39    9.90
   4   5   4   88.79    6.80
   4   5   4  100.89    6.90
  -4   5  -4   93.49    7.40
  -4   5  -4   95.89    7.20
  -4  -5  -4   88.89    6.10
   4  -5   4   86.79    6.10
   4  -5   4  105.29    8.40
   4  -5   4   91.89    7.20
   4  -5   4   97.19    6.40
   4  -5   4  100.79    6.60
  -4  -5  -4   89.89    6.20
  -4   5  -5  480.15   29.50
   4   5   5  448.96   29.30
   4   5   5  501.85   29.60
   4   5   5  500.25   29.30
  -4   5  -5  505.35   29.40
  -4  -5  -5  518.35   29.10
   4  -5   5  490.55   30.20
   4  -5   5  489.25   28.90
  -4  -5  -5  504.85   29.00
   4  -5   5  515.85   29.10
   4  -5   5  476.05   29.60
  -4   5  -6  344.97   22.00
   4   5   6  358.56   22.00
   4   5   6  344.07   21.60
   4   5   6  344.17   21.90
  -4   5  -6  366.76   21.80
  -4  -5  -6  378.16   21.70
   4  -5   6  388.16   22.20
  -4  -5  -6  366.36   21.40
  -4  -5  -6  360.76   21.40
   4  -5   6  362.96   21.30
   4   5   7   18.50    2.50
  -4   5  -7   14.90    3.50
   4   5   7   12.70    3.30
   4   5   7   24.60    4.80
  -4  -5  -7   11.70    2.30
  -4  -5  -7   16.80    2.50
  -4  -5  -7   17.60    2.60
   4  -5   7   12.40    3.70
   4   5   8   19.00    2.60
  -4   5  -8   20.70    2.80
   4   5   8   17.00    4.50
   4   5   8   15.80    3.00
   4  -5   8   16.20    3.70
  -4  -5  -8   16.10    2.10
  -4  -5  -8    9.10    2.70
  -4  -5  -8   13.20    2.40
  -4  -5  -8   13.50    2.10
  -4   5  -9    5.60    2.70
   4   5   9    6.40    2.70
   4   5   9    9.80    1.90
  -4  -5  -9    6.80    1.50
  -4  -5  -9    5.80    1.60
  -4  -5  -9    5.50    1.70
   4  -5   9    6.80    2.90
   4   5  10   -1.10    1.10
   4   6  -9    1.40    2.30
  -4   6   9    1.00    2.40
  -4   6   9   -2.30    1.60
  -4  -6   9    0.10    2.30
   4  -6  -9    0.90    1.40
   4  -6  -9   -1.50    1.20
  -4  -6   9   -1.70    2.60
   4  -6  -9    0.40    1.90
   4   6  -8    5.80    2.00
  -4   6   8    5.30    2.90
  -4   6   8    7.40    2.80
   4   6  -8    4.10    3.90
   4  -6  -8    4.20    1.80
  -4  -6   8    5.30    3.00
  -4  -6   8    8.90    3.10
  -4   6   7   22.40    2.60
   4   6  -7   14.00    2.50
  -4   6   7   17.00    3.60
  -4  -6   7   19.10    2.90
   4  -6  -7   18.50    2.10
  -4  -6   7   20.80    3.60
   4  -6  -7   13.30    2.30
  -4   6   6   46.10    4.50
  -4   6   6   45.90    4.30
   4   6  -6   48.20    4.50
   4   6  -6   42.20    4.40
  -4  -6   6   43.90    3.60
  -4  -6   6   54.79    5.40
   4  -6  -6   51.09    4.00
  -4  -6   6   45.50    5.30
   4   6  -5    2.50    2.80
   4   6  -5    8.50    3.00
  -4   6   5    4.10    3.10
  -4   6   5   -0.70    2.50
   4   6  -5    0.50    4.00
  -4  -6   5    6.40    2.10
  -4  -6   5    6.10    3.70
  -4  -6   5    3.80    1.80
  -4  -6   5    1.80    2.90
   4  -6  -5    0.30    1.60
   4   6  -4    5.80    2.70
  -4   6   4    0.90    2.80
   4   6  -4   -0.20    2.90
   4   6  -4    1.60    2.70
  -4   6   4    3.80    2.20
  -4  -6   4    3.60    2.70
  -4  -6   4    1.00    1.60
  -4  -6   4    2.60    2.00
  -4  -6   4   -2.30    3.20
  -4  -6   4    0.60    2.60
  -4   6   3   26.70    3.70
  -4   6   3   26.60    3.30
  -4   6   3   26.70    2.90
   4   6  -3   36.30    4.40
   4   6  -3   24.50    3.30
   4   6  -3   26.60    3.50
  -4  -6   3   27.30    2.50
  -4  -6   3   27.40    3.20
  -4  -6   3   30.20    3.40
  -4  -6   3   30.60    2.70
   4   6  -2   10.50    3.00
  -4   6   2    8.60    4.10
   4   6  -2    8.60    2.80
   4   6  -2    4.40    3.70
  -4  -6   2    6.00    2.10
  -4  -6   2    5.50    1.70
  -4  -6   2   -1.50    3.00
  -4   6   1   20.70    4.50
  -4  -6   1   25.00    2.60
  -4  -6   1   28.70    2.40
  -4  -6   1   26.60    4.10
   4   6   0   11.70    3.20
  -4   6   0    8.30    3.80
   4  -6   0    9.80    1.40
  -4  -6   0   13.60    3.50
  -4  -6   0    5.10    3.50
  -4  -6   0   12.50    2.10
  -4  -6   0   11.20    1.60
   4   6   1   22.60    3.90
  -4   6  -1   11.80    4.00
  -4  -6  -1   21.50    2.40
   4  -6   1   19.40    2.00
  -4  -6  -1   19.60    4.70
  -4  -6  -1   18.50    1.70
  -4  -6  -1   13.30    4.00
  -4   6  -2    3.80    5.70
  -4   6  -2   -0.40    2.90
   4   6   2   -0.20    2.20
  -4   6  -2    2.70    2.60
  -4   6  -2    2.40    3.00
   4   6   2    0.70    3.30
   4   6   2    2.10    2.70
   4  -6   2    0.60    1.30
  -4  -6  -2    4.00    1.80
   4  -6   2    1.10    1.60
  -4  -6  -2    1.60    1.30
  -4  -6  -2    0.50    3.40
   4   6   3  140.79    9.50
  -4   6  -3  131.29    9.10
  -4   6  -3  120.59    9.10
   4   6   3  126.89    8.90
  -4   6  -3  128.69    9.30
   4  -6   3  134.29    8.40
   4  -6   3  140.19    8.30
  -4  -6  -3  122.99    8.20
  -4  -6  -3  139.69    8.40
  -4   6  -4    5.40    3.20
  -4   6  -4    9.40    3.00
   4   6   4    5.60    2.80
   4   6   4   11.90    3.70
  -4   6  -4   13.60    3.20
   4  -6   4    5.30    1.70
   4  -6   4   10.60    2.20
   4  -6   4    4.90    2.00
  -4  -6  -4   10.40    1.80
   4  -6   4    7.80    3.10
   4  -6   4    9.30    4.60
  -4  -6  -4    6.30    2.00
   4   6   5  465.95   26.70
  -4   6  -5  457.25   26.80
   4   6   5  458.35   26.80
  -4  -6  -5  451.75   26.30
   4  -6   5  431.26   26.90
  -4  -6  -5  472.05   26.50
   4  -6   5  413.36   27.50
   4  -6   5  415.86   26.20
   4   6   6   34.80    3.20
  -4   6  -6   24.30    4.00
   4   6   6   28.90    3.40
   4   6   6   25.40    4.90
  -4  -6  -6   24.10    2.80
   4  -6   6   29.00    2.50
   4  -6   6   21.00    3.90
  -4  -6  -6   25.90    3.00
  -4  -6  -6   22.10    2.60
   4  -6   6   22.00    2.90
   4   6   7   82.99    6.90
   4   6   7   97.19    7.30
  -4   6  -7  106.09    7.60
   4   6   7  102.59    7.20
  -4  -6  -7   96.09    6.30
   4  -6   7   98.79    7.10
   4  -6   7   90.79    6.10
  -4  -6  -7   86.99    6.60
  -4  -6  -7   93.69    6.30
   4   6   8    5.80    2.50
  -4   6  -8    4.90    2.30
   4   6   8    0.40    3.90
   4   6   8    4.40    2.00
   4  -6   8    4.30    2.30
  -4  -6  -8    5.00    1.70
  -4  -6  -8    1.90    1.10
   4  -6   8    3.40    2.40
   4   6   9    1.20    1.90
   4   6   9   -1.60    3.00
  -4   6  -9    1.40    1.60
   4   6   9   -0.90    1.90
   4  -6   9    0.90    1.70
  -4  -6  -9   -0.30    1.10
  -4   7   9   12.30    2.30
   4   7  -9   12.50    2.10
  -4   7   9   13.90    1.70
  -4  -7   9   12.80    2.10
  -4  -7   9   16.80    2.00
   4   7  -8    6.10    2.40
  -4   7   8    3.70    1.80
  -4   7   8    5.00    1.80
  -4  -7   8    2.60    2.90
  -4  -7   8    6.50    2.70
   4  -7  -8    4.00    1.30
   4   7  -7   55.99    5.20
  -4   7   7   66.49    5.30
   4   7  -7   61.29    5.00
  -4  -7   7   59.49    5.70
   4  -7  -7   45.50    4.20
  -4  -7   7   60.59    5.50
  -4   7   6  108.69    7.40
  -4   7   6  117.19    7.70
   4   7  -6   99.89    7.60
   4   7  -6  110.09    7.20
  -4  -7   6  105.39    6.70
   4  -7  -6   96.29    6.80
  -4  -7   6  108.79    7.50
  -4  -7   6  111.59    8.80
   4   7  -5   23.00    3.60
  -4   7   5   24.60    3.60
  -4   7   5   25.60    3.10
   4   7  -5   17.80    3.40
   4   7  -5   24.70    4.70
  -4  -7   5   22.00    2.50
  -4  -7   5   17.50    3.40
  -4  -7   5   25.80    2.40
  -4  -7   5   15.40    4.00
   4  -7  -5   23.70    2.20
  -4   7   4    0.00    2.30
   4   7  -4    1.60    2.90
   4   7  -4    3.00    3.20
  -4   7   4    5.80    2.90
   4   7  -4    3.50    4.10
  -4  -7   4    2.30    1.80
  -4  -7   4    0.90    1.70
  -4  -7   4   -1.60    2.40
  -4  -7   4    0.50    2.70
   4   7  -3    2.60    3.10
  -4   7   3    1.10    2.70
   4   7  -3    5.00    3.90
   4   7  -3    5.60    3.00
  -4   7   3    1.00    3.10
  -4  -7   3    6.60    2.70
  -4  -7   3    2.90    1.60
  -4  -7   3    3.70    2.60
  -4  -7   3    5.30    2.20
  -4   7   2    1.30    2.20
   4   7  -2    4.10    3.00
   4   7  -2    0.20    2.70
   4   7  -2    4.90    3.90
  -4   7   2    1.90    2.60
  -4  -7   2    2.10    1.50
  -4  -7   2   -0.10    1.90
  -4  -7   2    1.60    1.90
   4   7  -1   23.20    2.70
  -4   7   1   21.10    3.70
  -4   7   1   19.00    3.10
   4   7  -1   22.80    2.90
   4   7  -1   26.60    4.30
  -4  -7   1   22.60    2.80
   4  -7  -1   22.70    4.70
  -4  -7   1   27.70    2.50
   4   7   0   51.69    5.40
   4   7   0   61.99    6.20
   4   7   0   56.59    5.60
  -4   7   0   67.59    6.00
  -4  -7   0   52.29    4.00
  -4  -7   0   63.49    4.90
   4  -7   0   56.99    4.10
   4   7   1    8.60    3.00
  -4   7  -1    4.30    3.40
  -4   7  -1    2.90    2.60
   4   7   1    1.80    2.30
   4   7   1    1.60    3.50
   4  -7   1    6.80    1.80
  -4  -7  -1    7.50    1.70
  -4  -7  -1    6.70    2.30
  -4   7  -2  131.89    9.10
   4   7   2  136.19    9.20
   4   7   2  130.39    9.70
  -4   7  -2  127.19    9.30
   4  -7   2  143.49    8.60
  -4  -7  -2  142.79    8.80
  -4  -7  -2  130.19    8.40
   4  -7   2  135.39    8.40
   4   7   3   59.09    5.20
  -4   7  -3   41.00    4.80
   4   7   3   52.59    5.40
  -4   7  -3   61.69    5.20
  -4  -7  -3   55.39    4.20
   4  -7   3   47.70    6.60
  -4  -7  -3   60.59    4.80
   4  -7   3   55.69    4.40
   4  -7   3   50.39    4.40
   4   7   4   22.60    4.40
  -4   7  -4   24.80    3.90
   4   7   4   15.80    3.30
  -4   7  -4   15.50    3.50
   4  -7   4   19.80    2.90
  -4  -7  -4   18.60    2.30
  -4  -7  -4   17.60    2.40
   4  -7   4   15.40    2.30
   4  -7   4   16.60    2.50
   4  -7   4   26.00    5.40
   4   7   5   11.50    3.40
   4   7   5    6.90    4.40
  -4   7  -5    4.20    2.70
   4  -7   5    4.10    3.10
  -4  -7  -5   11.50    2.20
   4  -7   5    7.20    1.90
  -4  -7  -5    4.30    2.30
   4  -7   5   14.80    2.00
   4   7   6   90.29    6.90
   4   7   6  103.09    6.90
  -4   7  -6   94.79    7.30
  -4  -7  -6   84.39    5.90
   4  -7   6   86.09    6.60
  -4  -7  -6   82.79    6.20
   4  -7   6   79.89    5.90
   4  -7   6   86.49    5.80
   4   7   7    8.30    3.00
  -4   7  -7   10.90    2.50
   4   7   7    9.80    2.20
  -4  -7  -7    6.30    1.80
   4  -7   7   10.40    2.80
   4  -7   7    6.00    1.40
  -4  -7  -7    4.10    1.70
   4  -7   7    6.60    3.40
   4   7   8    0.90    2.40
   4   7   8   -2.30    2.20
  -4   7  -8   -1.60    2.50
   4  -7   8    0.90    2.00
   4  -7   8    1.10    2.70
  -4  -7  -8    0.40    1.20
   4   8  -8   35.90    3.30
  -4   8   8   44.60    3.90
  -4   8   8   41.90    3.20
  -4  -8   8   38.20    3.40
  -4  -8   8   41.20    4.50
  -4   8   7    5.40    2.50
   4   8  -7    5.70    3.30
  -4   8   7    4.50    1.70
  -4  -8   7    3.80    2.60
  -4  -8   7    4.80    2.80
   4   8  -6    4.70    2.70
  -4   8   6    6.20    2.10
  -4   8   6    9.20    1.90
  -4  -8   6    7.40    2.30
  -4  -8   6    6.40    3.70
  -4  -8   6    6.10    1.40
   4   8  -5    2.80    3.00
   4   8  -5    0.10    3.90
  -4   8   5   -0.60    2.80
   4   8  -5    5.10    3.10
  -4   8   5    0.90    2.40
  -4  -8   5    3.40    1.80
  -4  -8   5    2.10    4.20
  -4  -8   5    2.70    2.90
  -4  -8   5    0.30    1.70
   4   8  -4   47.80    4.80
  -4   8   4   48.10    5.00
   4   8  -4   35.50    5.20
  -4   8   4   49.50    4.60
   4   8  -4   54.99    5.50
  -4  -8   4   48.00    4.00
  -4  -8   4   50.59    4.00
  -4  -8   4   47.70    5.10
  -4   8   3    6.90    3.10
   4   8  -3    9.20    4.20
   4   8  -3   11.20    3.40
   4   8  -3   10.50    3.60
  -4   8   3    8.20    3.30
  -4  -8   3   11.80    2.10
  -4  -8   3   10.10    1.90
  -4  -8   3   10.60    2.90
  -4  -8   3    4.90    2.40
   4   8  -2   17.90    3.70
  -4   8   2   21.20    3.80
   4   8  -2   23.50    4.50
   4   8  -2   31.80    3.40
  -4   8   2   24.60    4.20
  -4  -8   2   28.70    2.80
  -4  -8   2   32.60    3.00
  -4  -8   2   27.10    3.10
   4   8  -1   16.40    4.20
   4   8  -1    4.60    3.30
   4   8  -1   13.30    2.50
  -4   8   1    8.70    3.60
  -4  -8   1   17.20    2.80
  -4  -8   1   13.40    2.30
  -4   8   0   49.50    4.90
   4   8   0   36.10    5.00
   4   8   0   43.30    4.40
   4   8   0   42.00    4.50
   4  -8   0   40.50    3.60
  -4  -8   0   49.50    4.50
  -4  -8   0   40.20    3.50
   4  -8   0   63.79    6.80
   4   8   1   34.80    4.70
  -4   8  -1   28.90    4.20
   4  -8   1   26.20    5.70
   4  -8   1   29.50    2.70
  -4  -8  -1   26.00    2.90
  -4  -8  -1   34.80    3.20
   4   8   2    3.00    2.80
   4   8   2   -0.20    3.80
  -4   8  -2    2.30    3.60
  -4  -8  -2    2.00    2.00
   4  -8   2    3.40    1.60
   4  -8   2   13.60    5.40
   4  -8   2    3.70    2.10
  -4  -8  -2    6.60    1.70
   4   8   3   12.90    4.20
  -4   8  -3   21.80    3.90
  -4   8  -3   14.00    2.80
   4   8   3   19.40    2.60
   4  -8   3    9.40    1.90
  -4  -8  -3   12.60    2.00
   4  -8   3    8.20    2.20
  -4  -8  -3   13.30    2.30
  -4   8  -4   44.80    5.10
   4   8   4   44.60    5.70
   4   8   4   59.49    4.90
  -4   8  -4   61.79    5.80
   4  -8   4   59.79    4.30
  -4  -8  -4   60.59    4.30
   4  -8   4   56.89    4.40
   4  -8   4   54.69    5.10
  -4  -8  -4   56.99    5.00
   4   8   5    1.70    3.00
  -4   8  -5    0.90    3.30
   4   8   5   -0.80    4.10
   4  -8   5    1.70    1.70
   4  -8   5    2.80    1.80
  -4  -8  -5    1.20    1.70
   4  -8   5    0.20    2.70
   4   8   6   11.20    2.90
   4   8   6    6.40    2.80
   4  -8   6    9.20    1.60
   4  -8   6    7.80    2.30
  -4  -8  -6    7.20    1.70
   4  -8   6    7.60    1.80
  -4  -8  -6    8.90    1.80
   4   8   7    5.20    1.80
   4   8   7    0.90    3.30
   4  -8   7    8.50    2.10
   4  -8   7    4.90    2.10
  -4  -8  -7    4.10    1.30
   4   9  -7   42.10    3.50
  -4  -9   7   37.50    3.30
   4   9  -6   15.30    2.40
  -4   9   6   17.90    2.20
  -4   9   6   14.30    2.40
  -4  -9   6   16.50    2.90
   4   9  -5    2.00    2.40
   4   9  -5    0.50    2.60
  -4   9   5    0.60    1.80
  -4  -9   5    0.30    1.80
  -4  -9   5   -0.70    1.50
  -4   9   4   86.49    6.30
   4   9  -4   89.59    6.60
   4   9  -4   93.19    6.60
  -4  -9   4   89.69    6.30
  -4  -9   4   97.29    6.00
  -4  -9   4   91.09    6.10
   4   9  -3    3.00    2.70
   4   9  -3    1.10    2.40
   4   9  -3    4.40    3.10
  -4  -9   3    2.30    1.70
  -4  -9   3    0.00    1.80
   4   9  -2    1.60    2.50
  -4   9   2    4.20    2.40
   4   9  -2   -0.80    2.80
   4   9  -2    0.70    3.20
  -4  -9   2    2.50    1.80
  -4  -9   2    5.50    2.30
  -4  -9   2    4.20    1.70
   4   9  -1    0.90    3.80
  -4   9   1    1.30    2.50
   4   9  -1    1.00    3.40
  -4  -9   1   -2.00    2.10
  -4  -9   1    0.30    1.60
  -4  -9   1   -0.60    2.10
   4   9   0    0.40    2.30
  -4   9   0   -4.20    3.40
   4   9   0   -1.20    2.70
  -4  -9   0   -1.10    1.90
  -4  -9   0   -1.30    2.10
   4  -9   0    2.00    1.50
   4   9   1   33.30    5.20
  -4   9  -1   60.89    6.10
  -4  -9  -1   59.19    4.10
   4  -9   1   59.39    4.20
   4  -9   1   50.89    3.80
  -4  -9  -1   53.79    4.30
  -4   9  -2    8.00    3.60
   4   9   2    9.00    3.90
  -4  -9  -2    9.20    2.40
   4  -9   2   10.00    1.70
  -4  -9  -2   10.90    1.90
   4  -9   2    8.40    2.10
   4   9   3    3.50    3.70
   4   9   3    7.50    2.80
  -4   9  -3   11.90    2.60
   4  -9   3    6.80    1.70
   4  -9   3    5.90    1.80
  -4  -9  -3    4.50    1.80
   4   9   4   -0.40    2.70
   4   9   4    1.30    2.60
  -4   9  -4    0.40    2.10
  -4  -9  -4    1.20    1.60
   4  -9   4   -0.30    1.60
   4  -9   4    1.30    1.10
   4   9   5    0.80    3.40
   4   9   5    7.70    2.80
   4  -9   5    6.20    1.80
   4  -9   5    8.70    1.60
  -4  -9  -5    8.00    1.50
   4   9   6   14.50    2.40
   4   9   6   14.90    2.50
   4  -9   6   17.50    1.70
  -4  -9  -6    9.90    1.60
   4  10  -5    5.60    1.80
  -4 -10   5    7.70    1.60
  -4 -10   5   11.60    1.90
   4  10  -4   -1.70    1.70
   4  10  -4    2.60    2.70
  -4 -10   4   -0.20    1.30
   4  10  -3    8.30    3.10
   4  10  -3   10.30    2.30
  -4 -10   3   10.50    1.80
  -4 -10   3   11.40    1.70
   4  10  -2   -1.90    2.10
   4  10  -2   -3.50    2.10
  -4  10   2    1.50    2.90
  -4 -10   2   -1.60    1.60
  -4 -10   2   -0.90    1.50
   4  10  -1   32.70    3.20
   4  10  -1   29.90    3.40
  -4  10   1   38.00    3.40
  -4 -10   1   28.10    2.50
  -4 -10   1   33.10    3.00
  -4  10   0    6.30    2.40
   4  10   0   -1.10    3.20
   4  10   0    5.00    2.90
  -4 -10   0    0.60    1.10
  -4 -10   0    2.10    1.60
  -4  10  -1    1.70    2.30
   4  10   1   -2.30    3.10
  -4 -10  -1    0.30    1.50
   4 -10   1   -2.40    1.30
  -4  10  -2    3.70    2.20
   4  10   2    7.20    2.30
  -4 -10  -2    4.80    1.60
   4 -10   2    5.20    1.40
   4  10   3   39.10    4.00
  -4  10  -3   52.49    4.00
   4 -10   3   44.50    3.40
   4 -10   3   43.80    3.40
  -4  10  -4    2.70    2.20
   4  10   4    1.00    2.00
   4  10   4    2.40    2.00
   4 -10   4    2.50    1.30
   4  11  -2   46.60    3.80
  -4 -11   2   66.79    6.10
  -4 -11   2   51.49    3.50
  -4  11   1   -2.60    2.50
  -4 -11   1    0.90    1.60
  -4 -11   1   -0.80    1.20
  -4  11   0   95.29    6.30
  -4 -11   0   85.09    5.60
  -4  11  -1    3.10    1.80
   4  11   1    4.90    1.70
   5   0 -11   -3.10    2.50
   5   0 -11   -0.70    1.90
   5   0 -10   23.30    2.90
  -5   0  10   10.50    3.50
   5   0 -10   12.60    3.50
   5   0  -9    0.10    1.90
   5   0  -9    1.60    3.30
   5   0  -9    0.60    2.60
  -5   0   9    0.20    3.60
   5   0  -8 1143.59   64.19
   5   0  -8 1062.29   64.59
   5   0  -8 1155.58   64.79
  -5   0   8 1060.39   65.09
   5   0  -7    1.90    2.00
   5   0  -7    0.70    2.50
   5   0  -7    2.90    3.40
  -5   0   7   -3.80    3.80
   5   0  -7    0.80    1.60
  -5   0   6   47.30    5.30
   5   0  -6   53.39    4.10
   5   0  -6   53.19    5.10
   5   0  -5    0.80    1.30
   5   0  -5    0.90    2.10
  -5   0   5   -1.10    3.00
  -5   0   5    0.70    2.50
  -5   0   4  196.48   12.20
  -5   0   4  186.48   12.20
   5   0  -4  181.98   11.50
  -5   0   3   -5.60    2.70
  -5   0   3    3.00    2.30
   5   0  -3    1.20    1.80
  -5   0   3   -0.30    2.00
   5   0  -3    0.00    1.40
  -5   0   2    6.30    2.10
   5   0  -2    3.50    1.70
  -5   0   2    9.10    2.00
   5   0  -2    7.70    2.50
  -5   0   1   -1.90    1.80
   5   0  -1    1.10    1.90
  -5   0   1    1.30    1.50
   5   0   0  210.58   13.10
   5   0   0  208.78   12.70
  -5   0   0  210.08   12.70
  -5   0   0  224.38   13.30
   5   0   1   -2.30    1.80
   5   0   1   -0.10    1.70
  -5   0  -1   -0.80    2.30
  -5   0  -1    1.00    1.20
  -5   0  -2    4.00    2.40
   5   0   2    2.70    1.90
   5   0   2    3.40    1.90
  -5   0  -3    0.40    2.20
   5   0   3   -1.30    1.90
   5   0   3   -2.70    1.90
   5   0   4 1085.49   59.69
   5   0   4  953.30   59.39
   5   0   5    0.50    2.80
  -5   0  -6   21.20    3.50
  -5   0  -6   23.70    3.30
   5   0   6   20.10    3.70
  -5   0  -7    1.30    2.80
  -5   0  -7    0.60    3.20
  -5   0  -8    4.40    3.00
  -5   0  -8    3.00    3.30
  -5   0  -9   -1.30    2.00
  -5   0  -9    2.80    2.60
   5   0  10   19.60    3.30
  -5   0 -10   30.60    3.20
   5   1 -11   22.00    2.40
   5   1 -11   13.40    2.90
   5  -1 -11   15.00    2.80
  -5  -1  11   13.30    3.30
   5  -1 -11   12.60    2.30
   5   1 -10    0.50    2.20
   5   1 -10   -0.40    3.10
   5  -1 -10    1.50    3.20
   5  -1 -10    4.20    1.90
   5  -1 -10   -0.50    2.10
  -5  -1  10    1.40    2.40
   5   1  -9   26.20    4.20
   5   1  -9   33.60    3.50
  -5   1   9   22.20    4.20
   5  -1  -9   28.60    3.80
   5  -1  -9   23.90    2.50
  -5  -1   9   22.40    4.40
   5  -1  -9   31.50    4.60
  -5   1   8    7.50    4.00
   5   1  -8   14.40    4.00
   5   1  -8   10.90    3.20
   5  -1  -8   13.70    4.00
   5  -1  -8   10.20    3.00
   5  -1  -8   15.00    2.20
   5  -1  -8   15.80    2.40
  -5  -1   8   18.10    4.30
   5   1  -7  309.17   18.90
   5   1  -7  319.47   19.50
  -5   1   7  309.77   20.20
  -5   1   7  299.37   19.30
   5   1  -7  330.77   19.80
   5  -1  -7  320.07   19.00
   5  -1  -7  337.17   19.80
   5  -1  -7  316.87   19.50
   5  -1  -7  333.87   19.10
  -5  -1   7  325.47   20.20
   5  -1  -7  332.97   19.40
   5   1  -6    0.90    3.80
  -5   1   6   -3.30    4.50
  -5   1   6   -0.20    2.80
   5   1  -6    1.10    2.40
  -5  -1   6    2.00    2.90
  -5  -1   6   -1.00    2.80
   5  -1  -6    2.50    1.70
  -5  -1   6    3.80    4.10
   5  -1  -6   -1.60    2.40
  -5   1   5   18.10    3.30
  -5  -1   5   20.40    3.90
  -5  -1   5   15.90    3.30
   5  -1  -5   18.20    2.50
   5  -1  -5   15.10    1.70
  -5   1   4   55.89    5.20
   5  -1  -4   55.79    4.40
  -5  -1   4   56.49    5.20
   5  -1  -4   56.29    4.10
  -5  -1   4   55.79    5.40
   5   1  -3   53.59    4.60
  -5   1   3   55.49    4.50
  -5   1   3   53.59    5.20
  -5  -1   3   50.79    4.50
  -5  -1   3   57.49    5.20
   5  -1  -3   49.00    4.50
   5  -1  -3   49.80    3.70
  -5   1   2  998.90   57.99
  -5   1   2 1012.40   57.89
  -5   1   2  948.21   57.59
   5   1  -2  955.00   57.79
  -5  -1   2 1038.10   57.99
   5  -1  -2  969.30   57.69
   5  -1  -2 1000.80   57.39
  -5  -1   2 1000.20   57.79
  -5   1   1  742.73   41.60
  -5   1   1  715.63   41.70
  -5   1   1  627.34   41.40
   5   1  -1  681.73   41.60
  -5  -1   1  728.73   41.50
   5  -1  -1  725.23   41.60
   5  -1  -1  708.53   41.20
  -5  -1   1  750.32   41.80
   5   1   0    5.90    1.60
  -5   1   0    6.90    0.90
   5   1   0    8.00    2.40
  -5   1   0    7.20    1.70
  -5   1   0    6.90    2.20
  -5  -1   0    9.60    1.90
  -5  -1   0   10.40    2.90
   5  -1   0    6.70    2.20
   5  -1   0    6.70    1.50
  -5   1  -1    7.00    2.10
   5   1   1    8.30    2.10
   5   1   1   10.40    1.80
  -5  -1  -1    6.80    1.90
   5  -1   1    7.20    1.40
  -5  -1  -1   10.90    2.90
   5  -1   1    7.40    2.60
   5   1   2  279.97   15.80
   5   1   2  269.97   15.90
  -5   1  -2  257.77   15.80
  -5   1  -2  254.07   15.80
   5  -1   2  247.58   15.40
  -5  -1  -2  257.87   15.70
   5  -1   2  270.77   16.10
  -5  -1  -2  229.88   15.40
  -5  -1  -2  283.47   16.20
   5   1   3   68.69    5.40
   5   1   3   70.59    5.30
   5  -1   3   65.49    5.90
  -5  -1  -3   73.79    5.10
  -5  -1  -3   72.99    5.90
  -5  -1  -3   64.29    4.90
   5   1   4   47.10    4.40
  -5  -1  -4   39.50    3.10
  -5  -1  -4   41.60    4.70
   5  -1   4   42.30    4.60
   5   1   5    2.60    2.90
   5  -1   5    7.90    3.10
  -5  -1  -5    0.20    1.60
   5   1   6   -0.20    3.10
  -5   1  -6    1.00    2.60
  -5   1  -6    2.50    3.00
   5  -1   6    3.20    3.00
  -5  -1  -6    2.50    3.00
  -5  -1  -6   -0.90    2.50
  -5  -1  -6    1.80    1.30
   5   1   7   53.59    6.20
  -5   1  -7   65.59    5.60
  -5   1  -7   59.39    6.30
  -5  -1  -7   58.89    4.30
  -5  -1  -7   65.19    5.60
  -5  -1  -7   55.39    6.10
   5  -1   7   63.89    6.10
  -5   1  -8    4.30    3.40
  -5   1  -8    3.20    2.80
  -5  -1  -8    5.50    3.30
  -5  -1  -8    4.80    3.10
  -5   1  -9   21.40    2.70
  -5   1  -9   15.50    3.30
  -5  -1  -9   17.90    3.20
  -5   1 -10    2.90    2.70
   5   1  10    4.00    1.90
   5  -1  10    4.60    1.90
  -5  -1 -10    0.80    1.90
   5   2 -11    5.50    1.90
   5   2 -11    4.90    1.70
   5  -2 -11    8.20    1.90
  -5  -2  11    3.80    2.80
   5  -2 -11    0.60    1.70
   5   2 -10   15.80    3.40
   5   2 -10    9.80    2.50
   5  -2 -10    7.60    2.20
   5  -2 -10   12.50    1.90
   5  -2 -10   17.50    2.60
  -5  -2  10    6.60    3.70
   5   2  -9   21.00    4.10
   5   2  -9   31.00    3.40
   5  -2  -9   29.60    2.60
   5  -2  -9   33.40    3.60
  -5  -2   9   32.90    4.00
   5  -2  -9   22.10    3.60
   5  -2  -9   22.50    2.70
  -5   2   8    0.80    3.70
  -5   2   8   -1.00    2.60
   5   2  -8    3.70    2.70
   5   2  -8    3.80    3.00
  -5  -2   8   -2.50    4.00
   5  -2  -8    2.90    2.70
   5  -2  -8   -0.20    1.80
   5  -2  -8    0.00    1.70
   5  -2  -8    3.30    3.90
   5  -2  -8    2.90    2.80
  -5   2   7   53.19    4.50
   5   2  -7   44.70    4.90
  -5   2   7   49.00    4.10
   5   2  -7   58.49    5.10
  -5   2   7   50.49    5.60
   5  -2  -7   44.60    4.10
   5  -2  -7   41.00    4.70
   5  -2  -7   45.90    3.80
  -5  -2   7   48.10    5.10
   5  -2  -7   38.40    3.90
  -5   2   6   53.89    5.70
  -5   2   6   50.49    5.40
  -5   2   6   48.90    4.40
   5   2  -6   42.50    4.70
   5   2  -6   49.00    4.70
  -5  -2   6   47.10    5.90
   5  -2  -6   49.50    4.60
   5  -2  -6   49.00    3.60
  -5  -2   6   46.60    4.70
  -5   2   5    9.30    3.60
   5  -2  -5    1.10    1.40
  -5  -2   5    0.50    2.80
   5  -2  -5    7.50    2.10
  -5  -2   5    5.40    2.90
   5   2  -4   16.20    3.30
  -5   2   4   14.30    3.40
  -5  -2   4   18.10    3.00
  -5  -2   4   16.70    3.20
   5  -2  -4   14.30    1.60
   5  -2  -4   15.40    2.00
   5   2  -3  213.78   13.70
  -5   2   3  210.78   13.60
   5  -2  -3  215.48   12.80
  -5  -2   3  218.48   13.50
  -5  -2   3  218.08   13.90
  -5   2   2    9.80    2.10
   5   2  -2   11.50    3.00
   5  -2  -2    9.40    1.40
   5  -2  -2   10.60    2.20
  -5  -2   2   10.30    2.70
  -5  -2   2   10.40    2.50
   5   2  -1  421.16   26.00
   5   2  -1  446.76   26.50
  -5   2   1  412.96   26.10
   5  -2  -1  444.06   26.40
  -5  -2   1  478.65   26.60
   5  -2  -1  430.46   25.80
  -5  -2   1  471.75   26.40
   5   2   0   17.90    3.10
  -5   2   0   15.90    2.30
   5   2   0   18.30    2.30
  -5  -2   0   19.70    2.90
   5  -2   0   13.90    1.70
   5  -2   0   21.10    3.20
  -5  -2   0   18.90    3.60
  -5  -2   0   16.10    1.80
  -5   2  -1   66.79    5.30
   5   2   1   67.19    5.40
   5   2   1   68.29    4.80
   5  -2   1   58.89    4.50
  -5  -2  -1   67.29    5.40
  -5  -2  -1   66.09    5.50
  -5  -2  -1   62.59    4.60
   5  -2   1   66.59    6.00
   5   2   2   10.90    2.90
   5   2   2   11.40    2.90
  -5   2  -2    8.80    2.40
  -5  -2  -2   10.70    1.80
   5  -2   2   12.20    3.30
  -5  -2  -2    9.40    2.20
   5  -2   2    7.60    1.60
  -5  -2  -2   12.70    3.30
   5   2   3  107.69    7.70
   5   2   3  109.49    7.80
  -5  -2  -3  101.69    7.20
   5  -2   3  110.09    7.80
   5  -2   3   97.39    7.00
  -5  -2  -3  110.79    7.70
  -5  -2  -3  106.59    6.90
   5   2   4   30.90    4.00
   5  -2   4   42.80    4.70
  -5  -2  -4   47.00    4.80
  -5  -2  -4   37.70    3.70
  -5  -2  -4   38.10    3.10
   5  -2   4   33.60    3.30
   5   2   5    0.80    3.10
  -5  -2  -5    2.70    1.50
  -5  -2  -5    5.30    1.90
  -5  -2  -5    5.80    2.80
  -5   2  -6   32.90    4.00
   5   2   6   23.50    4.10
  -5   2  -6   32.80    3.50
  -5  -2  -6   27.20    3.50
   5  -2   6   27.60    3.90
  -5  -2  -6   31.20    2.90
  -5  -2  -6   31.60    3.90
  -5  -2  -6   32.00    2.90
  -5   2  -7   17.30    3.00
  -5   2  -7   20.80    3.00
   5   2   7   28.50    4.20
   5  -2   7   15.90    3.60
  -5  -2  -7   17.80    3.50
  -5  -2  -7   15.30    2.40
  -5  -2  -7   15.20    3.20
  -5  -2  -7   16.50    2.00
   5   2   8   55.89    5.20
  -5   2  -8   47.90    4.10
  -5   2  -8   43.00    4.10
  -5  -2  -8   28.70    4.20
  -5  -2  -8   45.20    3.40
  -5  -2  -8   51.39    5.40
   5  -2   8   36.70    4.50
  -5   2  -9   57.59    4.60
  -5   2  -9   56.79    5.20
  -5  -2  -9   54.69    4.90
   5   2  10   22.60    2.40
  -5  -2 -10   16.40    3.00
   5  -3 -11    7.20    3.90
   5   3 -10    7.70    2.20
   5   3 -10    6.30    3.00
   5  -3 -10    3.60    1.90
   5  -3 -10    5.60    2.50
  -5  -3  10    3.60    2.60
   5  -3 -10    7.30    1.70
   5  -3 -10    4.40    2.30
  -5   3   9   66.89    5.70
   5   3  -9   69.39    6.00
   5   3  -9   66.79    5.50
  -5   3   9   64.99    5.40
   5  -3  -9   55.79    4.90
   5  -3  -9   62.59    5.50
   5  -3  -9   72.69    4.70
   5  -3  -9   62.89    4.70
  -5  -3   9   71.99    7.30
   5   3  -8   30.40    4.30
  -5   3   8   28.60    3.70
  -5   3   8   32.90    3.90
   5   3  -8   48.10    4.30
  -5  -3   8   34.30    4.00
  -5  -3   8   34.50    5.10
   5  -3  -8   38.60    3.20
   5  -3  -8   38.70    3.40
   5  -3  -8   38.40    3.70
  -5   3   7    5.30    2.50
   5   3  -7    3.10    3.40
  -5   3   7    3.60    3.90
  -5   3   7    3.30    3.10
   5   3  -7    1.80    2.70
   5  -3  -7    6.50    1.90
  -5  -3   7    5.30    2.80
   5  -3  -7    8.60    2.90
  -5  -3   7   11.80    4.10
   5  -3  -7    6.10    1.80
  -5   3   6   20.00    3.20
  -5   3   6    7.70    2.40
   5   3  -6    8.80    3.20
   5   3  -6    9.00    2.70
  -5   3   6   11.00    4.00
   5  -3  -6   12.20    2.10
  -5  -3   6   14.00    3.90
  -5  -3   6   11.90    2.90
   5  -3  -6    7.50    1.60
  -5   3   5   31.00    4.10
  -5  -3   5   20.10    3.70
   5  -3  -5   25.90    2.60
  -5  -3   5   24.60    4.60
   5  -3  -5   33.80    2.80
   5   3  -4  181.78   12.20
  -5   3   4  169.68   11.90
  -5  -3   4  185.78   12.00
  -5  -3   4  184.38   12.20
   5  -3  -4  180.28   10.90
   5   3  -3  313.67   18.80
  -5   3   3  287.47   18.50
  -5  -3   3  312.87   18.50
  -5  -3   3  296.97   18.60
   5  -3  -3  290.17   17.60
   5   3  -2   79.79    6.60
  -5   3   2   76.59    6.00
   5  -3  -2   75.49    5.00
  -5  -3   2   76.69    5.30
   5  -3  -2   78.89    6.50
  -5  -3   2   86.49    6.30
  -5  -3   2   87.89    6.50
   5   3  -1   55.79    5.00
   5   3  -1   49.99    4.10
   5   3  -1   57.99    6.00
   5  -3  -1   54.19    3.70
   5  -3  -1   51.19    5.70
  -5  -3   1   57.79    5.40
  -5  -3   1   54.09    4.10
  -5  -3   1   63.69    5.90
   5   3   0   60.09    5.70
  -5   3   0   66.29    5.70
   5   3   0   60.49    5.00
  -5  -3   0   64.39    5.70
  -5  -3   0   62.89    4.60
  -5  -3   0   62.79    5.30
   5  -3   0   65.59    5.70
  -5   3  -1  192.48   12.70
   5   3   1  196.68   12.40
   5   3   1  196.18   12.00
   5  -3   1  195.98   12.40
  -5  -3  -1  190.28   12.50
  -5  -3  -1  184.28   12.20
  -5  -3  -1  187.38   11.60
   5   3   2    6.80    2.70
  -5   3  -2    4.20    2.80
   5   3   2    4.70    2.50
  -5  -3  -2   10.00    3.00
  -5  -3  -2    2.20    2.40
   5  -3   2    6.40    2.90
  -5  -3  -2    4.20    1.40
  -5   3  -3   -0.90    2.60
   5   3   3    2.00    2.60
   5   3   3    3.50    3.00
  -5  -3  -3    2.30    3.40
  -5  -3  -3    1.50    2.40
  -5  -3  -3    0.80    1.50
  -5  -3  -3    2.00    1.60
   5  -3   3   -1.00    2.80
   5  -3   3   -0.60    2.10
   5  -3   3    2.70    1.30
   5   3   4   34.70    4.30
  -5  -3  -4   42.50    3.60
  -5  -3  -4   40.10    4.50
   5  -3   4   44.40    4.80
  -5  -3  -4   36.70    4.50
   5  -3   4   40.70    4.00
  -5  -3  -4   43.80    3.90
   5  -3   4   41.20    3.60
  -5   3  -5   88.99    7.80
   5   3   5   88.39    7.90
   5   3   5   97.39    7.10
  -5   3  -5   92.89    7.20
  -5  -3  -5   95.09    6.10
   5  -3   5   93.79    7.20
  -5  -3  -5   86.19    6.90
  -5  -3  -5  103.29    6.40
  -5  -3  -5   85.59    7.40
   5  -3   5   92.59    6.00
  -5  -3  -5  102.29    6.80
   5   3   6   11.10    3.80
   5   3   6   20.80    2.90
  -5   3  -6   17.80    3.50
  -5   3  -6   16.50    5.50
  -5  -3  -6   20.80    2.20
   5  -3   6   18.60    3.50
  -5  -3  -6   17.50    2.30
  -5  -3  -6   16.10    3.10
  -5  -3  -6   18.50    3.50
  -5  -3  -6   18.60    2.60
   5   3   7   63.99    6.90
  -5   3  -7   71.79    5.70
  -5  -3  -7   73.09    4.90
  -5  -3  -7   65.49    4.90
  -5  -3  -7   63.39    6.40
   5  -3   7   67.19    5.80
  -5  -3  -7   70.99    6.20
  -5   3  -8  109.19    8.00
   5   3   8  101.19    8.20
   5   3   8  103.89    7.20
  -5  -3  -8  103.19    6.50
  -5  -3  -8   90.29    7.70
   5  -3   8   89.19    7.30
  -5  -3  -8  114.99    7.90
   5   3   9   24.30    3.70
  -5   3  -9   23.50    3.50
  -5  -3  -9   31.50    2.60
  -5  -3  -9   34.50    3.20
   5  -3   9   30.40    3.30
   5   3  10    5.90    2.10
  -5  -3 -10    9.30    2.50
  -5   4  10   72.99    4.60
  -5   4  10   64.39    4.50
   5  -4 -10   62.39    4.30
  -5  -4  10   66.69    5.50
   5  -4 -10   70.99    5.00
  -5   4   9   10.60    2.90
  -5   4   9   12.40    2.20
   5   4  -9   11.20    2.50
   5  -4  -9    9.70    3.50
  -5  -4   9    9.80    3.90
   5  -4  -9   13.60    2.00
   5  -4  -9   12.10    1.90
   5   4  -8  102.69    7.80
  -5   4   8   92.49    6.80
  -5   4   8  112.29    7.40
  -5  -4   8  100.29    8.90
  -5  -4   8   92.99    6.90
   5  -4  -8   99.49    6.90
   5  -4  -8   94.59    6.40
   5  -4  -8   99.99    6.50
  -5   4   7  207.48   12.90
  -5   4   7  201.48   12.80
   5   4  -7  189.68   13.00
  -5  -4   7  200.08   12.90
   5  -4  -7  195.58   12.40
  -5  -4   7  195.08   13.20
   5  -4  -7  207.98   12.20
  -5   4   6    0.40    3.10
  -5   4   6    4.90    2.40
  -5   4   6    0.40    3.70
   5   4  -6   -4.10    3.00
   5  -4  -6    1.90    1.40
  -5  -4   6    0.50    2.60
   5  -4  -6    2.50    1.90
  -5  -4   6    2.20    2.90
   5   4  -5    0.30    2.80
  -5   4   5    0.20    2.10
  -5   4   5    3.40    3.60
  -5   4   5    0.00    2.80
  -5  -4   5    6.20    3.40
  -5  -4   5   -2.90    2.60
  -5  -4   5    1.00    1.70
   5  -4  -5    1.20    1.80
  -5   4   4    3.30    2.70
   5   4  -4    4.40    4.20
  -5  -4   4    7.60    3.20
   5  -4  -4   10.10    1.50
   5   4  -3   14.70    3.70
  -5   4   3    9.80    3.00
   5   4  -3    4.30    3.30
  -5  -4   3    7.10    1.90
   5  -4  -3    9.60    1.40
  -5  -4   3   13.00    1.80
  -5  -4   3   10.10    3.20
  -5  -4   3    6.20    3.00
   5   4  -2    6.30    3.30
   5   4  -2   13.70    3.70
   5  -4  -2   11.50    3.40
  -5  -4   2   16.90    1.80
  -5  -4   2   10.00    1.80
   5  -4  -2    9.30    1.30
  -5  -4   2   12.00    3.10
  -5  -4   2    8.00    3.20
   5   4  -1   16.30    2.60
   5   4  -1   19.50    3.60
   5  -4  -1   20.70    3.30
  -5  -4   1   22.60    1.90
  -5  -4   1   19.40    3.30
  -5  -4   1   15.90    2.20
  -5  -4   1   19.50    3.60
  -5   4   0    5.40    3.00
   5   4   0    4.80    2.30
   5   4   0   11.70    3.90
  -5  -4   0    3.50    2.70
   5  -4   0    6.10    1.30
  -5  -4   0   10.10    1.80
  -5  -4   0    7.70    3.20
  -5  -4   0    8.00    1.50
   5  -4   0    4.00    2.90
   5   4   1   21.40    3.50
   5   4   1   19.00    3.00
  -5   4  -1   13.40    3.30
  -5  -4  -1   16.30    1.90
  -5  -4  -1   18.70    3.70
   5  -4   1   14.20    1.90
  -5  -4  -1   17.00    3.10
   5  -4   1   19.30    3.50
  -5  -4  -1   20.00    1.90
  -5   4  -2   95.19    7.80
   5   4   2   97.49    7.70
   5   4   2  107.29    8.40
   5  -4   2   97.09    6.50
  -5  -4  -2   99.59    6.20
   5  -4   2  100.29    6.30
  -5  -4  -2   92.09    7.40
   5  -4   2  105.49    8.00
  -5  -4  -2   99.19    6.60
  -5  -4  -2  106.09    7.80
   5   4   3    6.30    3.20
  -5   4  -3    4.20    3.60
   5   4   3    0.70    2.90
  -5  -4  -3    4.00    1.60
  -5  -4  -3    6.30    3.30
   5  -4   3    2.50    1.30
  -5  -4  -3    1.60    1.70
  -5  -4  -3    2.00    2.70
   5  -4   3    4.20    3.50
   5   4   4   53.39    5.60
  -5   4  -4   66.29    5.70
  -5   4  -4   52.49    5.50
   5   4   4   60.29    5.80
  -5  -4  -4   53.09    5.60
  -5  -4  -4   65.29    4.60
   5  -4   4   65.59    4.40
  -5  -4  -4   56.39    4.50
  -5  -4  -4   52.99    5.90
   5  -4   4   63.69    5.10
   5  -4   4   61.09    6.80
   5  -4   4   63.49    4.50
  -5   4  -5   53.09    5.70
   5   4   5   48.30    5.10
   5   4   5   46.30    4.90
  -5   4  -5   54.39    5.50
   5  -4   5   55.79    4.00
   5  -4   5   56.09    5.50
  -5  -4  -5   55.19    4.10
  -5  -4  -5   45.70    4.30
   5  -4   5   52.19    4.10
   5  -4   5   63.99    6.00
  -5  -4  -5   53.49    4.80
  -5  -4  -5   43.10    4.90
  -5   4  -6  100.99    6.90
  -5   4  -6  103.79    7.60
   5   4   6   92.79    7.10
   5   4   6   80.99    7.80
   5  -4   6   98.39    7.10
  -5  -4  -6   85.09    7.40
  -5  -4  -6   99.59    6.40
   5  -4   6   91.89    6.00
  -5  -4  -6   94.89    6.40
  -5  -4  -6   96.09    6.70
  -5  -4  -6   86.19    7.20
   5   4   7   95.09    8.20
   5   4   7   96.79    7.40
  -5   4  -7   97.09    7.00
   5   4   7   88.19    6.50
  -5  -4  -7   94.69    7.30
  -5  -4  -7   97.09    6.30
  -5  -4  -7  103.29    7.40
  -5  -4  -7   92.39    6.40
   5  -4   7   98.89    8.10
  -5  -4  -7   84.99    7.50
   5   4   8   95.59    7.10
  -5  -4  -8   95.89    6.30
  -5  -4  -8  102.09    6.20
   5  -4   8   88.39    7.00
  -5  -4  -8   92.49    6.80
   5   4   9   18.90    2.40
   5   4   9   16.40    3.70
  -5   4  -9   28.50    2.80
   5  -4   9   29.40    3.00
  -5  -4  -9   16.80    3.00
  -5  -4  -9   20.40    2.00
   5   4  10   18.90    1.80
  -5  -4 -10   13.70    1.80
  -5   5  10    2.90    1.40
  -5   5  10    2.30    1.30
   5   5 -10    5.70    2.20
   5  -5 -10    4.10    1.30
  -5  -5  10    1.50    2.60
  -5   5   9   -1.10    2.60
   5   5  -9    3.70    2.10
   5   5  -9    0.40    1.80
  -5   5   9    1.90    2.50
  -5  -5   9    1.20    2.80
   5  -5  -9    2.10    2.10
   5  -5  -9   -1.10    1.50
   5  -5  -9    1.00    1.00
  -5  -5   9    2.30    3.40
   5   5  -8   20.20    2.70
  -5   5   8   11.50    3.10
  -5   5   8   14.10    3.20
   5  -5  -8   12.70    2.40
  -5  -5   8   16.70    3.30
   5  -5  -8   16.10    1.90
  -5  -5   8   17.90    3.50
   5  -5  -8   16.60    2.10
  -5   5   7    3.90    3.20
   5   5  -7    0.80    2.20
  -5   5   7    0.70    2.90
  -5  -5   7    3.30    3.30
  -5  -5   7   -2.80    4.00
   5  -5  -7   -4.10    2.00
   5  -5  -7    3.00    1.90
   5   5  -6   23.30    3.00
  -5   5   6   16.50    3.20
  -5   5   6   25.00    3.80
   5  -5  -6   24.60    2.40
  -5  -5   6   24.50    4.40
   5  -5  -6   22.10    2.80
  -5  -5   6   31.70    3.30
   5   5  -5    3.40    2.90
  -5   5   5    3.60    3.00
  -5   5   5   -2.10    2.30
   5   5  -5    0.80    2.60
   5  -5  -5    0.70    1.70
  -5  -5   5   -0.10    3.30
  -5  -5   5    1.00    1.40
  -5  -5   5   -1.20    2.80
  -5   5   4    0.90    2.10
  -5   5   4    0.00    1.90
   5   5  -4    0.00    2.70
   5   5  -4    3.30    2.80
   5   5  -4    1.00    3.60
  -5  -5   4    2.60    3.10
   5  -5  -4    1.40    1.50
  -5  -5   4   -0.80    1.80
  -5  -5   4    2.00    2.60
  -5  -5   4    1.40    1.80
   5   5  -3   10.40    3.20
   5   5  -3   11.80    3.90
   5   5  -3   14.10    2.90
  -5   5   3   12.70    4.00
   5  -5  -3   11.20    1.60
  -5  -5   3   12.50    3.50
  -5  -5   3   13.70    2.10
  -5  -5   3   15.40    2.10
  -5  -5   3   12.60    2.30
  -5  -5   2   -3.10    2.80
   5  -5  -2    1.30    2.90
  -5  -5   2    5.40    2.10
  -5  -5   2    1.60    3.70
  -5  -5   2    2.90    1.40
   5   5  -1    4.00    3.00
   5   5  -1    0.20    3.70
  -5  -5   1    2.20    1.50
  -5  -5   1    5.10    1.80
  -5  -5   1    6.30    3.60
   5  -5  -1    3.70    1.20
  -5  -5   1    0.80    3.20
   5  -5  -1    3.50    4.00
  -5   5   0   33.70    4.90
   5   5   0   52.99    5.40
   5   5   0   44.10    4.70
  -5  -5   0   42.70    5.60
   5  -5   0   50.89    5.00
   5  -5   0   41.30    3.20
  -5  -5   0   43.00    4.60
  -5  -5   0   45.40    3.90
  -5  -5   0   38.40    3.40
   5   5   1   86.19    6.90
   5   5   1   60.39    5.60
  -5   5  -1   57.59    6.50
   5  -5   1   58.99    4.10
  -5  -5  -1   55.49    4.00
  -5  -5  -1   48.20    6.00
  -5  -5  -1   55.49    5.70
   5  -5   1   66.09    6.60
  -5  -5  -1   60.79    4.30
   5  -5   1   55.29    4.00
  -5   5  -2   43.80    5.60
   5   5   2   48.30    4.90
   5   5   2   58.39    6.20
  -5  -5  -2   40.50    5.10
  -5  -5  -2   45.90    3.60
   5  -5   2   50.99    3.90
  -5  -5  -2   37.80    4.90
   5  -5   2   43.50    5.20
   5  -5   2   45.10    3.30
  -5  -5  -2   46.50    3.70
  -5   5  -3    4.00    2.70
  -5   5  -3    3.80    2.90
  -5   5  -3    6.60    3.60
   5   5   3   -1.80    2.20
   5   5   3    0.30    3.60
   5   5   3    1.10    2.20
   5  -5   3    4.90    4.10
  -5  -5  -3    2.70    2.00
   5  -5   3    2.70    1.70
  -5  -5  -3   -3.00    4.50
   5  -5   3    0.30    2.00
  -5  -5  -3    0.90    1.40
   5   5   4   34.90    4.40
  -5   5  -4   42.70    4.30
  -5   5  -4   53.19    4.70
   5   5   4   47.80    4.80
  -5  -5  -4   55.49    4.50
   5  -5   4   48.20    3.80
   5  -5   4   33.40    4.20
  -5  -5  -4   49.00    4.10
   5  -5   4   51.99    6.00
   5  -5   4   46.00    3.90
  -5   5  -5   67.79    5.60
  -5   5  -5   65.49    6.20
   5   5   5   59.19    5.10
   5   5   5   57.69    5.50
   5  -5   5   64.49    6.20
   5  -5   5   71.39    4.90
  -5  -5  -5   57.09    4.60
  -5  -5  -5   70.99    5.50
   5  -5   5   67.49    7.00
   5  -5   5   63.89    5.10
  -5  -5  -5   65.69    4.80
   5   5   6    2.70    3.10
   5   5   6    8.90    3.20
   5   5   6    4.10    4.00
  -5   5  -6    8.40    3.40
  -5   5  -6    7.10    3.50
  -5  -5  -6    4.20    2.20
  -5  -5  -6    6.50    2.10
  -5  -5  -6    5.80    2.90
   5  -5   6    5.50    3.50
  -5  -5  -6    5.90    1.90
   5  -5   6    4.20    1.70
  -5  -5  -6    1.70    3.10
   5   5   7  105.49    8.00
   5   5   7  122.39    8.10
   5   5   7  121.29    9.00
  -5   5  -7  120.49    8.00
  -5  -5  -7  106.39    8.30
  -5  -5  -7  114.89    7.30
  -5  -5  -7   98.09    7.70
  -5  -5  -7  121.69    7.40
  -5  -5  -7  104.59    8.10
   5  -5   7  121.09    8.90
   5   5   8    6.10    2.00
   5   5   8    3.70    2.80
  -5   5  -8    0.00    3.10
   5   5   8    1.90    2.60
  -5  -5  -8    4.50    1.70
  -5  -5  -8    2.80    1.80
   5  -5   8    3.20    2.30
  -5  -5  -8    2.40    1.60
   5   5   9    3.80    1.50
   5   5   9    3.90    2.20
  -5   5  -9    5.00    1.90
   5  -5   9    5.40    1.90
  -5  -5  -9    4.90    1.30
  -5  -5  -9    0.30    2.00
   5   6  -9   22.10    2.30
   5   6  -9   18.60    2.60
  -5   6   9   20.20    2.30
  -5   6   9   15.90    2.80
   5  -6  -9   22.70    1.90
  -5  -6   9   27.50    3.00
  -5  -6   9   29.00    2.60
   5   6  -8    3.20    2.00
   5   6  -8    8.00    2.60
  -5   6   8    5.50    2.10
  -5   6   8    6.10    2.00
  -5  -6   8    6.40    3.80
  -5  -6   8    7.50    2.30
   5  -6  -8    6.00    1.50
   5   6  -7   33.80    3.70
   5   6  -7   26.70    4.50
  -5   6   7   34.80    3.30
  -5   6   7   29.30    3.00
  -5  -6   7   25.70    4.00
   5  -6  -7   25.30    2.40
  -5  -6   7   27.70    3.90
   5  -6  -7   28.10    3.10
   5   6  -6   37.90    5.00
   5   6  -6   27.20    4.00
  -5   6   6   34.70    3.90
  -5   6   6   42.70    3.80
  -5  -6   6   36.90    5.00
   5  -6  -6   39.40    3.70
  -5  -6   6   46.70    4.50
   5   6  -5   78.99    6.80
   5   6  -5   78.59    5.90
   5   6  -5   75.19    6.20
  -5   6   5   86.49    6.70
  -5   6   5   81.89    6.40
  -5  -6   5   73.79    7.20
  -5  -6   5   87.29    6.70
   5  -6  -5   71.89    5.50
  -5  -6   5   83.69    5.50
  -5   6   4   12.90    2.10
  -5   6   4   13.80    3.20
   5   6  -4   12.10    4.10
   5   6  -4   10.10    3.00
   5   6  -4    9.10    3.20
  -5  -6   4   11.00    1.90
  -5  -6   4   16.00    3.10
  -5  -6   4   17.10    2.40
   5  -6  -4   12.10    1.80
   5   6  -3   35.90    4.10
   5   6  -3   37.50    4.60
  -5   6   3   41.10    4.10
  -5   6   3   36.10    3.50
   5   6  -3   37.70    3.70
  -5   6   3   33.80    3.80
  -5  -6   3   27.30    3.30
   5  -6  -3   29.10    2.80
  -5  -6   3   30.80    3.10
  -5  -6   3   37.30    3.70
  -5  -6   3   39.90    3.80
   5   6  -2    9.60    3.20
   5   6  -2   10.30    2.90
  -5   6   2    9.80    3.30
   5   6  -2   11.30    3.70
  -5   6   2    9.60    2.80
  -5  -6   2    8.90    2.70
  -5  -6   2   15.60    2.20
  -5  -6   2    9.70    1.70
  -5  -6   2   12.10    2.20
   5   6  -1  137.29    9.20
   5   6  -1  130.49    9.50
  -5   6   1  127.09    9.10
  -5   6   1  142.19    9.60
   5   6  -1  135.09    9.60
  -5  -6   1  143.29    8.50
  -5  -6   1  129.19    8.50
  -5  -6   1  142.29    8.90
  -5  -6   1  126.49    9.10
   5  -6  -1  156.58   10.50
   5  -6  -1  145.99    8.40
  -5   6   0   22.30    3.50
  -5   6   0   16.40    2.90
   5   6   0    8.10    3.30
  -5   6   0   19.20    3.20
   5   6   0   23.80    3.00
   5   6   0   11.50    3.10
   5   6   0   13.00    3.00
  -5  -6   0   16.90    1.80
  -5  -6   0   18.10    2.30
   5  -6   0   14.60    4.30
  -5  -6   0    7.20    4.00
   5  -6   0   15.10    1.80
  -5   6  -1   -1.80    2.50
  -5   6  -1   -2.50    3.10
   5   6   1    1.60    2.30
   5   6   1   -0.20    2.70
  -5   6  -1   -3.60    2.80
   5   6   1    0.20    3.20
  -5  -6  -1   -0.60    1.80
  -5  -6  -1   -1.70    1.60
   5  -6   1    0.30    4.20
   5  -6   1    1.40    1.80
   5  -6   1    0.30    1.50
   5   6   2    1.00    2.90
   5   6   2    0.10    3.30
   5   6   2   -1.70    2.40
  -5   6  -2    5.70    3.30
  -5   6  -2    4.10    3.10
  -5   6  -2    1.10    2.60
  -5  -6  -2    3.40    1.80
   5  -6   2    1.90    4.40
   5  -6   2    2.20    1.50
  -5  -6  -2   -2.30    2.20
   5  -6   2    2.70    1.90
   5   6   3   10.10    2.80
  -5   6  -3    7.00    3.00
   5   6   3    5.40    3.50
  -5   6  -3    4.00    3.20
  -5   6  -3    7.60    3.30
  -5  -6  -3    8.30    2.50
  -5  -6  -3    6.40    2.10
   5  -6   3    7.70    1.70
   5  -6   3    3.60    4.70
   5  -6   3    4.00    1.90
   5  -6   3    4.70    1.90
  -5   6  -4   26.80    3.90
  -5   6  -4   32.60    4.20
   5   6   4   34.00    4.40
   5   6   4   30.30    3.80
   5  -6   4   34.40    3.30
   5  -6   4   28.50    2.90
  -5  -6  -4   31.10    3.20
   5  -6   4   29.40    3.90
   5  -6   4   38.50    5.80
  -5  -6  -4   31.80    3.50
  -5   6  -5    3.70    2.50
  -5   6  -5    1.60    3.30
   5   6   5    6.20    3.10
   5   6   5   -2.30    4.00
  -5  -6  -5    1.40    2.20
   5  -6   5    6.20    1.80
  -5  -6  -5    3.90    2.60
   5  -6   5    3.00    1.90
   5  -6   5    2.70    3.60
  -5  -6  -5    2.60    1.90
   5  -6   5    1.50    3.20
   5  -6   5    1.80    4.90
   5   6   6    8.70    3.20
   5   6   6   14.10    2.50
  -5   6  -6   11.20    3.60
  -5  -6  -6   11.50    2.20
  -5  -6  -6    7.80    2.30
   5  -6   6   15.30    3.70
   5  -6   6    8.90    1.80
  -5  -6  -6    8.10    2.10
   5   6   7   31.70    4.60
   5   6   7   35.90    3.10
   5   6   7   22.70    3.70
  -5   6  -7   22.30    3.80
  -5  -6  -7   22.20    2.70
   5  -6   7   36.30    3.50
  -5  -6  -7   24.10    2.50
   5   6   8    3.30    2.50
   5   6   8    1.20    2.10
  -5   6  -8    5.40    2.10
   5   6   8    4.20    1.70
  -5  -6  -8    2.50    1.50
   5  -6   8    2.90    2.90
  -5  -6  -8    1.20    1.40
  -5   6  -9   -3.30    3.60
   5   6   9    1.20    2.40
  -5  -6  -9    0.00    1.00
   5  -6   9   -0.40    2.10
   5   7  -8    6.70    2.40
  -5   7   8    9.60    2.00
   5   7  -8    4.40    2.90
  -5   7   8    3.60    2.30
  -5  -7   8    8.90    2.20
  -5  -7   8    8.70    2.50
  -5   7   7   53.29    4.90
   5   7  -7   48.40    4.00
   5   7  -7   51.79    5.00
  -5   7   7   48.90    4.10
  -5  -7   7   36.30    4.30
  -5  -7   7   48.20    4.90
   5  -7  -7   40.90    3.40
  -5   7   6   58.59    4.90
  -5   7   6   64.39    5.60
   5   7  -6   67.89    5.20
  -5  -7   6   68.79    6.00
  -5  -7   6   58.39    5.60
   5  -7  -6   53.79    4.70
  -5   7   5    9.90    2.80
  -5   7   5    6.60    2.40
   5   7  -5    5.80    4.00
   5   7  -5   10.20    3.30
   5   7  -5    9.80    2.40
   5  -7  -5    8.70    1.90
  -5  -7   5    8.20    2.50
  -5  -7   5    9.80    2.20
  -5  -7   5    8.70    3.60
   5   7  -4    1.70    3.30
  -5   7   4   -3.00    2.40
   5   7  -4    0.90    2.80
  -5   7   4    2.50    3.10
   5   7  -4    1.90    3.10
  -5  -7   4    1.10    1.80
  -5  -7   4    0.00    2.90
   5  -7  -4    0.70    2.00
  -5  -7   4    2.40    2.20
   5   7  -3   -0.70    2.80
   5   7  -3    1.30    2.80
   5   7  -3    1.00    3.30
  -5   7   3    3.60    3.30
  -5   7   3    0.70    2.10
  -5  -7   3    0.70    2.70
  -5  -7   3    2.30    1.70
  -5  -7   3    0.70    2.20
  -5  -7   3   -4.20    2.30
   5   7  -2   44.70    5.10
  -5   7   2   39.90    4.20
   5   7  -2   47.20    4.70
   5   7  -2   35.30    4.20
  -5   7   2   47.10    4.60
  -5  -7   2   44.00    3.70
  -5  -7   2   45.80    4.80
  -5  -7   2   46.90    4.30
  -5  -7   2   43.50    3.60
   5   7  -1   41.00    4.20
   5   7  -1   37.90    4.70
  -5   7   1   33.60    3.70
   5   7  -1   35.20    3.90
  -5   7   1   39.60    4.40
  -5  -7   1   38.20    3.60
   5  -7  -1   34.90    3.00
   5  -7  -1   25.80    5.30
  -5  -7   1   31.40    3.50
  -5  -7   1   29.40    2.80
   5   7   0    7.00    3.00
   5   7   0    1.40    3.70
  -5   7   0    2.00    2.70
   5   7   0   -2.60    2.90
  -5   7   0    7.60    3.50
   5  -7   0   -0.40    4.50
  -5  -7   0    2.60    1.60
  -5  -7   0    4.90    2.40
   5  -7   0    3.60    1.70
  -5   7  -1   65.59    6.30
   5   7   1   61.59    6.30
   5   7   1   59.09    5.60
  -5   7  -1   58.49    6.40
   5   7   1   56.99    5.90
   5  -7   1   67.79    4.60
   5  -7   1   79.99    8.10
  -5  -7  -1   62.89    4.60
   5  -7   1   51.89    4.20
  -5  -7  -1   60.59    5.40
   5   7   2   93.29    8.00
  -5   7  -2   90.39    7.70
   5   7   2   94.59    7.50
  -5   7  -2  103.49    8.10
   5  -7   2  106.79    7.00
   5  -7   2  100.79    9.60
   5  -7   2   98.69    6.60
  -5  -7  -2  106.49    7.40
  -5  -7  -2  104.59    6.70
   5   7   3   13.70    4.00
   5   7   3   17.50    3.30
  -5   7  -3   19.90    3.80
  -5   7  -3   18.20    3.00
   5  -7   3   17.90    2.40
   5  -7   3   22.80    5.90
  -5  -7  -3   16.60    2.30
  -5  -7  -3   11.90    2.60
   5  -7   3   16.40    2.20
   5  -7   3   17.10    2.40
  -5   7  -4    2.60    3.30
   5   7   4    7.00    4.10
  -5   7  -4   -0.10    3.50
   5   7   4    1.20    3.10
   5  -7   4    0.10    1.80
  -5  -7  -4    1.80    2.00
  -5  -7  -4    0.00    2.10
   5  -7   4    6.90    7.20
   5  -7   4    0.50    1.70
   5  -7   4    1.30    3.30
   5   7   5    3.90    3.00
  -5   7  -5    3.30    3.70
   5   7   5    2.70    3.20
   5  -7   5    4.60    1.80
  -5  -7  -5    5.10    2.30
   5  -7   5    5.40    2.30
  -5  -7  -5    5.50    2.40
  -5  -7  -5    4.80    1.90
   5  -7   5    8.00    2.00
   5  -7   5    3.70    3.00
   5   7   6   31.80    3.80
  -5   7  -6   41.00    3.80
   5   7   6   45.60    4.60
  -5  -7  -6   37.80    3.50
  -5  -7  -6   46.30    3.70
   5  -7   6   42.50    4.30
  -5  -7  -6   25.90    4.00
   5  -7   6   37.70    3.40
  -5   7  -7  151.88    9.70
   5   7   7  159.28    9.90
  -5  -7  -7  166.08    9.40
   5  -7   7  125.59    9.80
  -5  -7  -7  154.98    9.30
   5  -7   7  159.28   10.00
   5   7   8    7.60    2.10
   5   7   8    7.30    2.00
  -5   7  -8    0.50    2.30
   5  -7   8    8.00    2.20
  -5  -7  -8    5.90    1.20
   5  -7   8   11.70    2.00
   5   8  -7   31.20    3.10
  -5   8   7   35.20    3.20
  -5   8   7   30.60    3.10
  -5  -8   7   39.90    4.00
  -5  -8   7   28.90    3.30
  -5   8   6    7.40    2.90
   5   8  -6    8.60    3.60
   5   8  -6   17.30    2.30
  -5   8   6   19.20    2.20
  -5  -8   6    9.60    2.10
  -5  -8   6   18.30    3.30
   5   8  -5   19.10    4.10
  -5   8   5   13.10    3.30
  -5   8   5   15.90    2.30
   5   8  -5   18.10    3.40
  -5  -8   5   20.00    2.80
  -5  -8   5   20.00    2.00
  -5   8   4    1.90    3.10
   5   8  -4   -0.30    3.10
   5   8  -4    0.90    2.20
   5   8  -4    0.30    3.90
  -5  -8   4   -1.00    2.90
  -5  -8   4   -0.30    1.70
  -5  -8   4   -0.80    1.80
   5   8  -3    2.10    4.00
  -5   8   3    7.60    3.10
  -5   8   3    7.00    3.30
   5   8  -3   -1.60    3.20
   5   8  -3    1.30    3.30
  -5  -8   3    3.30    2.90
  -5  -8   3    4.80    1.90
  -5  -8   3    6.50    2.60
  -5  -8   3    2.40    2.20
  -5   8   2   23.60    3.20
   5   8  -2   25.70    3.90
   5   8  -2   23.20    4.50
   5   8  -2   21.50    3.70
  -5   8   2   23.00    3.50
  -5  -8   2   23.20    2.50
  -5  -8   2   26.70    3.90
  -5  -8   2   26.40    2.60
  -5  -8   2   31.20    3.20
  -5   8   1    3.40    3.50
   5   8  -1    4.10    2.50
   5   8  -1    3.30    2.80
   5   8  -1    3.30    2.30
  -5   8   1    1.60    3.50
  -5  -8   1    2.10    1.80
  -5  -8   1    4.20    2.20
  -5  -8   1    2.50    1.60
   5   8   0   41.10    4.80
   5   8   0   34.10    4.10
  -5   8   0   41.80    4.40
   5   8   0   30.80    4.10
  -5  -8   0   36.30    3.70
  -5  -8   0   36.90    3.30
   5  -8   0   36.40    3.20
   5  -8   0   13.50    5.40
  -5  -8   0   32.30    3.20
  -5   8  -1    5.00    3.60
   5   8   1    8.30    4.00
   5   8   1   11.80    3.10
  -5  -8  -1    2.10    1.80
   5  -8   1    4.90    2.00
  -5  -8  -1    6.50    2.70
   5  -8   1    4.60    1.40
   5   8   2    5.90    2.20
   5   8   2    3.70    2.80
  -5   8  -2    1.30    3.50
  -5  -8  -2    2.00    1.80
   5  -8   2    0.40    2.00
   5  -8   2    2.20    1.80
  -5  -8  -2    3.60    2.30
  -5   8  -3    1.90    3.50
   5   8   3   -1.30    2.70
   5   8   3    0.10    3.10
  -5   8  -3    1.80    3.50
   5  -8   3   -0.40    2.00
  -5  -8  -3   -3.50    2.10
   5  -8   3    2.10    1.70
  -5  -8  -3    0.60    1.90
   5   8   4  150.18    9.90
  -5   8  -4  134.49    9.60
  -5   8  -4  143.69    9.70
   5   8   4  152.68    9.60
  -5  -8  -4  154.38    9.30
  -5  -8  -4  148.39    9.50
  -5  -8  -4  153.28    9.40
   5  -8   4  141.59    9.30
   5  -8   4  162.28    9.20
   5  -8   4  133.79    9.60
   5   8   5   -1.10    2.70
  -5   8  -5    4.30    2.40
   5   8   5    2.60    1.90
  -5  -8  -5    1.70    1.70
  -5  -8  -5    2.10    1.80
   5  -8   5    2.30    1.80
   5  -8   5   -0.40    2.00
   5  -8   5    3.10    1.60
   5   8   6   42.50    3.60
  -5   8  -6   48.30    3.80
   5   8   6   27.20    4.40
   5  -8   6   39.20    3.10
  -5  -8  -6   38.50    3.20
  -5  -8  -6   36.60    4.80
   5  -8   6   36.90    3.90
  -5  -8  -6   44.10    3.40
   5   8   7   60.79    4.90
   5   8   7   59.99    4.50
  -5  -8  -7   70.39    4.30
   5  -8   7   75.59    5.30
  -5   9   6    2.60    2.10
  -5   9   6    4.70    2.60
   5   9  -6    3.60    1.90
  -5  -9   6    4.80    1.40
  -5  -9   6    4.60    2.50
   5   9  -5   52.39    4.20
  -5   9   5   48.00    4.40
  -5  -9   5   48.50    4.10
  -5  -9   5   48.70    3.50
   5   9  -4  143.89    9.50
  -5   9   4  142.39    9.20
   5   9  -4  141.49    9.50
   5   9  -4  140.79    9.30
  -5  -9   4  153.88    9.80
  -5  -9   4  160.88    9.00
   5   9  -3    0.80    2.20
   5   9  -3    0.90    3.10
  -5   9   3   -0.30    2.50
  -5   9   3    2.20    2.20
   5   9  -3    1.30    2.60
  -5  -9   3    0.10    1.20
  -5  -9   3   -0.80    2.60
  -5  -9   3    2.70    1.70
   5   9  -2    2.40    2.30
   5   9  -2   10.20    3.30
  -5   9   2    5.60    2.50
   5   9  -2    8.10    2.70
  -5  -9   2    3.90    1.80
  -5  -9   2    1.40    1.70
   5   9  -1   26.10    3.20
  -5   9   1   25.60    3.20
   5   9  -1   17.30    3.20
  -5  -9   1   24.70    2.60
  -5  -9   1   22.60    2.90
  -5  -9   1   23.60    2.40
  -5   9   0   36.30    4.60
   5   9   0   40.40    4.10
   5   9   0   46.30    4.60
  -5  -9   0   42.30    3.70
  -5  -9   0   45.10    3.70
   5  -9   0   45.20    3.70
  -5  -9   0   45.70    4.20
  -5   9  -1   33.10    4.50
   5   9   1   44.70    4.50
  -5  -9  -1   48.30    4.40
   5  -9   1   39.30    3.30
  -5  -9  -1   39.20    3.60
  -5  -9  -1   46.10    3.60
   5   9   2   -2.00    2.80
   5   9   2    2.60    3.60
  -5   9  -2    1.30    3.40
  -5  -9  -2    2.00    1.70
   5  -9   2    0.80    1.50
  -5  -9  -2    1.50    1.80
  -5   9  -3   29.40    3.30
   5   9   3   26.70    3.40
   5   9   3   34.50    3.50
   5  -9   3   25.80    2.50
   5  -9   3   29.40    2.70
  -5  -9  -3   27.80    2.70
  -5  -9  -3   26.10    2.60
   5   9   4   34.30    3.50
   5   9   4   31.00    3.40
  -5   9  -4   26.00    3.60
  -5  -9  -4   24.90    2.60
  -5  -9  -4   31.30    2.90
   5  -9   4   29.60    3.00
   5  -9   4   39.40    3.00
   5   9   5   20.60    2.80
   5   9   5   30.40    2.60
   5  -9   5   24.00    2.10
  -5  -9  -5   19.10    2.10
   5   9   6   25.40    2.70
   5   9   6   25.20    2.80
  -5  -9  -6   28.10    2.60
   5  -9   6   29.50    3.10
   5  10  -4    2.80    2.30
  -5 -10   4    3.70    1.30
  -5 -10   4    5.60    1.90
   5  10  -3   48.50    4.50
  -5 -10   3   48.20    3.60
  -5  10   2    6.60    2.90
   5  10  -2    8.40    2.20
  -5 -10   2    6.10    1.20
  -5 -10   2    5.70    1.70
  -5  10   1    8.00    2.30
   5  10  -1    5.70    2.30
  -5 -10   1    2.10    1.20
  -5 -10   1    5.50    1.60
  -5 -10   1    5.10    2.00
   5  10   0   -3.00    3.00
  -5  10   0   -0.50    2.20
  -5 -10   0   -0.30    2.40
  -5 -10   0    3.10    1.60
  -5 -10   0    3.10    1.60
   5  10   1    1.80    2.20
  -5  10  -1    1.00    2.30
   5 -10   1    3.20    1.30
  -5 -10  -1    2.70    1.10
  -5 -10  -1    1.80    1.70
   5  10   2   -0.30    2.90
  -5  10  -2    0.10    2.00
  -5 -10  -2    1.70    1.50
  -5 -10  -2    0.40    1.90
   5 -10   2   -0.10    1.20
   5  10   3    1.70    2.00
  -5  10  -3    2.20    1.70
   5 -10   3    1.60    1.20
  -5 -10  -3    1.40    1.40
   5  10   4    0.90    1.80
   5 -10   4    1.00    0.80
   6   0 -11    0.60    2.30
   6   0 -11    2.40    1.70
  -6   0  10    0.80    3.20
   6   0 -10    1.30    2.10
   6   0 -10    1.60    3.20
  -6   0   9   -1.70    2.70
   6   0  -9    2.90    3.40
   6   0  -9   -0.50    3.40
   6   0  -8    2.40    3.50
   6   0  -8    4.30    3.30
   6   0  -8    4.80    1.80
  -6   0   8    1.80    4.20
   6   0  -7    4.60    3.30
  -6   0   7    0.20    2.90
   6   0  -7   -1.20    2.70
   6   0  -7    1.60    1.70
   6   0  -6    6.80    1.70
  -6   0   6    5.70    3.80
   6   0  -6    3.00    3.00
  -6   0   6    3.20    2.40
   6   0  -6    6.30    2.60
   6   0  -6    7.00    2.00
   6   0  -5    0.80    2.00
   6   0  -5    1.30    1.70
  -6   0   5    1.00    2.80
  -6   0   5   -3.80    3.20
  -6   0   4   -1.60    2.50
  -6   0   4    0.90    2.30
   6   0  -4    0.00    1.50
   6   0  -4   -0.60    1.80
  -6   0   3    0.70    2.40
   6   0  -3    0.20    2.20
  -6   0   3    1.20    2.40
  -6   0   3   -0.70    2.50
   6   0  -3    1.50    1.90
   6   0  -2  839.92   50.09
  -6   0   2  885.21   50.79
   6   0  -2  880.51   50.59
  -6   0   2  872.01   50.79
  -6   0   2  835.12   50.39
   6   0  -1    0.10    1.30
   6   0  -1    0.90    2.20
  -6   0   1   -1.60    2.10
   6   0   0  289.67   19.00
  -6   0   0  339.07   19.70
   6   0   0  342.97   19.50
   6   0   1    0.00    2.20
   6   0   1    1.70    1.50
  -6   0  -1    0.90    2.60
  -6   0  -2    1.80    2.60
   6   0   2   -2.50    1.80
   6   0   2   -0.30    2.30
   6   0   3    1.10    2.30
   6   0   3   -1.10    2.30
   6   0   4    1.50    2.30
   6   0   4    2.30    2.60
  -6   0  -5   -2.80    2.90
   6   0   5   -2.90    2.90
  -6   0  -5    1.10    2.70
  -6   0  -6   33.10    3.40
   6   0   6   28.10    3.70
  -6   0  -6   25.40    3.10
  -6   0  -7   -3.10    2.80
  -6   0  -7   -1.20    3.30
  -6   0  -8   98.59    7.20
  -6   0  -9   -0.70    2.10
  -6   0  -9    4.00    3.00
  -6   0 -10  118.29    7.50
   6   0  10  104.49    7.40
   6   1 -11    1.90    1.60
   6  -1 -11    0.00    1.60
   6  -1 -11    0.30    1.60
  -6   1  10    3.40    2.20
   6   1 -10    5.70    2.40
   6   1 -10    3.80    2.20
  -6  -1  10    6.80    2.50
   6  -1 -10    5.10    3.10
   6  -1 -10    5.80    2.30
   6   1  -9   57.59    5.60
   6   1  -9   50.79    4.70
  -6   1   9   32.30    4.80
   6  -1  -9   48.10    3.70
   6  -1  -9   37.40    4.60
  -6  -1   9   32.80    5.00
   6  -1  -9   48.60    4.40
   6   1  -8   45.20    4.30
   6   1  -8   52.09    5.70
  -6   1   8   33.60    4.20
  -6   1   8   54.59    5.60
  -6  -1   8   47.60    5.60
   6  -1  -8   53.89    5.60
   6  -1  -8   50.59    4.00
   6  -1  -8   43.30    4.80
   6  -1  -8   45.80    4.40
  -6   1   7   99.09    9.10
   6   1  -7  106.89    7.00
   6   1  -7  107.99    7.80
  -6   1   7  105.99    7.80
   6   1  -7  105.89    7.40
   6  -1  -7  112.49    8.00
  -6  -1   7  112.79    8.30
   6  -1  -7  104.59    7.10
   6  -1  -7  117.99    7.20
   6  -1  -7  105.19    7.70
   6  -1  -7  111.19    8.30
   6   1  -6   36.70    4.10
  -6   1   6   35.80    3.50
   6   1  -6   27.90    2.90
   6   1  -6   36.50    3.70
  -6   1   6   35.20    4.80
   6  -1  -6   26.90    2.80
   6  -1  -6   30.90    3.50
   6  -1  -6   34.60    3.90
  -6  -1   6   32.70    4.60
   6  -1  -6   36.30    3.90
   6  -1  -6   36.60    3.00
  -6   1   5  101.49    8.70
   6  -1  -5  116.09    7.40
  -6  -1   5   95.09    7.90
  -6  -1   5   94.89    8.20
   6  -1  -5  120.19    7.00
  -6   1   4   43.10    4.70
  -6  -1   4   38.10    4.10
  -6  -1   4   32.80    4.10
   6  -1  -4   41.80    3.90
  -6  -1   4   41.90    4.70
   6  -1  -4   39.10    3.00
   6   1  -3   52.79    5.20
  -6   1   3   51.09    5.70
   6  -1  -3   60.39    4.10
   6  -1  -3   54.89    3.90
   6  -1  -3   58.09    5.20
  -6  -1   3   56.09    4.80
  -6  -1   3   54.29    5.70
  -6   1   2    4.60    2.20
  -6   1   2    7.70    2.80
   6   1  -2    3.70    2.50
  -6   1   2    6.40    0.90
   6  -1  -2    5.00    1.70
  -6  -1   2    8.10    2.10
   6  -1  -2    7.10    2.40
  -6  -1   2    7.50    3.20
   6   1  -1 1451.35   82.79
  -6   1   1 1416.96   82.69
  -6   1   1 1393.26   82.79
  -6  -1   1 1380.56   82.59
   6  -1  -1 1404.96   82.29
   6  -1  -1 1453.05   82.69
  -6  -1   1 1440.66   82.89
  -6   1   0    0.60    0.80
  -6   1   0    0.00    2.40
   6   1   0    1.10    2.20
  -6  -1   0    2.50    1.80
   6  -1   0    1.70    1.60
   6  -1   0    1.40    2.40
  -6  -1   0   -1.30    2.90
  -6   1  -1   33.80    3.80
   6   1   1   29.10    3.10
   6   1   1   28.10    3.30
  -6  -1  -1   34.50    3.80
   6  -1   1   28.50    2.80
  -6  -1  -1   28.00    3.10
   6  -1   1   32.20    3.50
   6  -1   1   31.40    3.00
   6   1   2   13.70    2.40
   6   1   2   16.40    2.70
  -6  -1  -2   16.50    3.00
   6  -1   2   10.20    2.00
   6  -1   2   14.90    2.90
   6   1   3   96.29    7.00
   6   1   3   94.99    6.80
  -6  -1  -3   90.79    7.30
   6  -1   3   93.59    7.60
   6   1   4  166.38   11.10
   6  -1   4  172.98   11.00
   6  -1   4  158.08   11.20
  -6   1  -5   65.29    5.40
  -6   1  -5   65.09    5.90
   6   1   5   54.09    5.70
  -6  -1  -5   63.39    4.20
   6  -1   5   62.29    5.90
  -6  -1  -5   70.49    6.20
  -6  -1  -5   65.19    5.60
  -6   1  -6   20.80    3.20
  -6   1  -6   20.80    3.70
  -6  -1  -6   17.80    3.30
   6  -1   6   22.30    3.60
  -6  -1  -6   18.60    1.80
  -6  -1  -6   24.00    3.80
  -6   1  -7   42.40    4.60
  -6   1  -7   29.00    3.90
   6  -1   7   36.90    4.40
  -6  -1  -7   36.90    3.70
  -6  -1  -7   39.20    4.50
  -6   1  -8   50.39    4.40
  -6   1  -8   48.90    5.30
  -6  -1  -8   51.69    5.50
  -6  -1  -8   42.40    4.80
  -6   1  -9   63.89    5.40
  -6   1  -9   76.99    5.40
  -6  -1  -9   75.89    5.60
  -6  -1  -9   69.79    5.30
  -6   1 -10   40.70    3.90
   6   1  10   38.40    3.40
  -6  -1 -10   46.20    4.30
   6  -1  10   39.40    3.80
   6   2 -10    1.90    3.20
   6   2 -10    0.40    2.10
   6  -2 -10    0.10    1.50
  -6  -2  10    1.20    2.40
   6  -2 -10    1.20    2.00
   6  -2 -10   -0.10    2.00
  -6   2   9   23.20    4.20
   6   2  -9   40.40    4.30
   6   2  -9   42.30    4.10
  -6   2   9   32.40    3.60
   6  -2  -9   30.70    4.00
   6  -2  -9   41.70    4.20
   6  -2  -9   41.00    3.40
  -6  -2   9   25.30    4.70
  -6   2   8   19.90    3.30
   6   2  -8   14.40    3.80
   6   2  -8   20.80    3.10
  -6   2   8   19.70    3.50
  -6  -2   8   22.10    4.70
   6  -2  -8   17.20    2.30
   6  -2  -8   28.10    4.00
   6  -2  -8   12.30    3.10
   6  -2  -8   26.20    3.60
   6  -2  -8   23.60    2.60
   6   2  -7  405.16   25.20
  -6   2   7  427.36   26.00
  -6   2   7  420.66   25.10
   6   2  -7  439.06   25.60
   6  -2  -7  436.26   25.30
  -6  -2   7  452.55   26.00
   6  -2  -7  412.86   24.80
   6  -2  -7  424.56   24.90
   6  -2  -7  437.56   25.40
   6  -2  -7  366.66   25.10
  -6   2   6  283.77   18.20
   6   2  -6  273.17   17.60
  -6   2   6  290.37   18.40
   6   2  -6  287.17   17.70
  -6   2   6  297.87   17.50
   6  -2  -6  307.67   17.60
   6  -2  -6  296.97   17.70
   6  -2  -6  318.47   17.30
   6  -2  -6  259.17   17.10
  -6  -2   6  275.67   17.60
  -6  -2   6  307.67   18.30
   6  -2  -6  272.47   17.80
  -6   2   5   61.69    6.40
   6  -2  -5   74.29    4.90
   6  -2  -5   73.69    5.40
  -6  -2   5   65.19    6.20
  -6   2   4    3.10    2.70
   6   2  -4    0.30    2.60
  -6  -2   4    3.10    3.20
   6  -2  -4    1.80    1.50
   6  -2  -4    1.50    1.20
  -6  -2   4    6.60    3.20
  -6   2   3  300.57   18.30
   6   2  -3  301.17   18.30
   6  -2  -3  278.97   17.40
   6  -2  -3  302.27   17.50
  -6  -2   3  287.77   18.20
  -6  -2   3  306.07   18.50
   6   2  -2   29.30    3.70
  -6   2   2   25.70    3.10
   6  -2  -2   26.70    3.20
   6  -2  -2   29.50    2.50
  -6  -2   2   31.50    3.60
  -6  -2   2   28.50    3.80
   6   2  -1   16.80    3.00
  -6  -2   1   15.10    3.30
  -6  -2   1   14.10    3.00
   6  -2  -1   18.30    2.90
   6  -2  -1   15.70    1.90
  -6   2   0    0.80    2.00
   6   2   0    3.00    2.60
   6  -2   0    5.20    1.50
  -6  -2   0    4.30    3.40
   6  -2   0    4.40    2.60
  -6  -2   0    1.70    2.00
   6   2   1   11.50    2.80
   6   2   1    5.10    2.40
   6  -2   1   11.40    2.90
   6  -2   1    8.40    1.80
  -6  -2  -1    7.30    1.90
  -6  -2  -1   10.20    2.60
  -6  -2  -1    3.70    3.50
   6   2   2   17.40    2.90
   6   2   2   21.80    3.70
   6  -2   2   22.10    2.20
  -6  -2  -2   22.20    2.40
  -6  -2  -2   17.70    3.00
  -6  -2  -2   25.80    4.20
   6  -2   2   20.80    3.40
   6  -2   2   19.60    2.10
   6   2   3    1.30    2.60
   6   2   3    4.40    3.20
   6  -2   3    0.10    1.60
  -6  -2  -3    2.70    3.40
  -6  -2  -3    0.90    1.60
   6  -2   3    1.00    2.70
   6  -2   3   -0.10    2.10
  -6  -2  -3    5.40    1.70
   6   2   4    7.90    3.10
   6  -2   4   15.20    3.30
  -6  -2  -4    9.10    3.20
  -6  -2  -4   10.90    1.70
  -6   2  -5   88.69    7.10
  -6   2  -5   81.49    7.20
  -6  -2  -5   90.19    7.40
  -6  -2  -5   95.49    6.00
  -6  -2  -5   89.29    6.90
  -6  -2  -5   87.49    5.90
   6  -2   5   91.69    7.20
  -6   2  -6   22.40    3.90
  -6   2  -6   21.50    4.20
  -6   2  -6   20.20    3.10
   6  -2   6   26.30    3.90
  -6  -2  -6   17.00    3.40
  -6  -2  -6   26.00    2.60
  -6  -2  -6   30.20    3.90
   6   2   7   -1.10    3.60
  -6   2  -7   -1.20    2.50
  -6   2  -7    1.80    2.60
  -6  -2  -7    0.60    3.30
   6  -2   7   -2.60    3.30
  -6  -2  -7   -2.00    3.00
  -6  -2  -7   -0.10    1.80
  -6   2  -8   54.29    4.80
  -6   2  -8   43.90    4.90
  -6  -2  -8   42.40    4.60
  -6  -2  -8   47.30    4.50
   6  -2   8   47.30    4.60
  -6   2  -9   72.39    5.20
  -6  -2  -9   49.70    6.00
  -6  -2  -9   78.09    5.40
   6   2  10   47.50    3.30
  -6  -2 -10   36.60    3.50
   6  -2  10   36.30    3.50
   6   3 -10   11.70    2.90
   6  -3 -10   19.30    1.80
  -6  -3  10   12.70    3.40
   6  -3 -10   14.70    2.20
   6  -3 -10    6.20    2.70
   6   3  -9   60.09    4.60
  -6   3   9   53.59    5.00
   6   3  -9   51.89    4.50
   6  -3  -9   39.70    3.50
   6  -3  -9   52.49    3.90
   6  -3  -9   47.10    4.50
   6  -3  -9   40.40    4.10
  -6  -3   9   55.39    5.30
   6   3  -8    1.00    3.30
   6   3  -8   -0.10    3.30
  -6   3   8    0.20    3.50
  -6   3   8   -4.10    2.90
  -6   3   8    0.10    2.50
   6  -3  -8    2.20    1.90
  -6  -3   8    0.30    4.00
   6  -3  -8    3.30    1.80
   6  -3  -8   -1.90    3.40
   6  -3  -8   -0.50    2.80
   6  -3  -8   -1.00    2.40
   6   3  -7   49.50    4.80
  -6   3   7   47.60    5.00
  -6   3   7   37.80    4.20
  -6   3   7   41.00    5.40
   6   3  -7   43.30    4.80
   6  -3  -7   48.20    4.90
  -6  -3   7   44.70    5.20
   6  -3  -7   47.60    3.90
   6  -3  -7   53.29    4.40
   6  -3  -7   47.40    4.30
  -6  -3   7   54.09    5.00
  -6   3   6  334.87   21.50
  -6   3   6  339.57   20.90
   6   3  -6  347.87   21.30
  -6   3   6  337.47   21.20
   6   3  -6  359.16   21.40
   6  -3  -6  361.96   21.10
  -6  -3   6  345.97   21.30
   6  -3  -6  369.86   20.80
  -6  -3   6  359.36   21.80
  -6   3   5   84.79    6.00
  -6   3   5   79.09    6.60
   6   3  -5   77.99    6.50
  -6   3   5   81.39    6.30
   6   3  -5   82.49    6.70
   6  -3  -5   82.69    5.50
   6  -3  -5   89.39    5.90
  -6  -3   5   77.89    7.30
  -6  -3   5   81.29    6.40
  -6   3   4   24.70    3.90
   6   3  -4   32.60    4.30
   6  -3  -4   35.00    2.80
  -6  -3   4   28.60    4.00
   6  -3  -4   39.90    3.40
  -6  -3   4   36.00    5.30
  -6   3   3   14.40    3.30
   6   3  -3   12.40    3.50
  -6  -3   3   22.50    3.80
   6  -3  -3   14.00    1.80
   6  -3  -3   13.70    1.50
  -6  -3   3   15.00    4.20
   6   3  -2  101.39    7.80
   6  -3  -2   94.89    7.60
   6  -3  -2   98.29    6.40
  -6  -3   2  100.39    7.40
  -6  -3   2  103.49    8.10
   6   3  -1   80.59    7.10
   6  -3  -1   73.99    5.10
  -6  -3   1   73.09    5.40
  -6  -3   1   74.19    5.30
  -6  -3   1   79.09    6.10
   6  -3  -1   81.79    7.00
  -6  -3   1   83.59    7.10
   6   3   0   79.29    6.60
   6   3   0   71.69    5.70
  -6  -3   0   73.19    6.10
  -6  -3   0   77.39    5.20
   6  -3   0   83.89    6.60
  -6  -3   0   79.99    5.50
  -6  -3   0   81.49    6.60
   6  -3   0   73.99    5.20
   6   3   1  133.29    8.90
  -6   3  -1  109.89    8.70
   6   3   1  123.29    8.20
   6  -3   1  124.19    7.80
   6  -3   1  122.99    8.90
  -6  -3  -1  122.79    8.40
  -6  -3  -1  119.59    7.90
  -6  -3  -1  128.89    9.40
   6  -3   1  117.29    7.40
  -6  -3  -1  122.79    7.60
  -6   3  -2    4.40    2.90
   6   3   2    9.20    3.70
   6   3   2    4.70    3.20
  -6  -3  -2    3.30    2.00
  -6  -3  -2   -1.50    3.80
  -6  -3  -2    5.00    2.60
  -6  -3  -2    6.60    1.80
   6  -3   2    3.70    1.60
   6  -3   2    3.70    1.50
   6  -3   2    1.20    3.10
   6   3   3   82.49    7.40
   6   3   3   80.79    6.40
  -6  -3  -3   72.39    6.20
  -6  -3  -3   82.79    6.00
   6  -3   3   78.59    5.30
   6  -3   3   79.29    5.70
   6  -3   3   90.59    7.10
  -6  -3  -3   74.69    7.30
  -6  -3  -3   79.49    5.30
  -6   3  -4   37.10    4.20
   6   3   4   25.20    4.20
  -6   3  -4   46.80    4.20
   6  -3   4   30.40    4.70
   6  -3   4   36.60    3.50
  -6  -3  -4   38.20    3.60
   6  -3   4   41.90    3.60
  -6  -3  -4   35.80    4.70
   6  -3   4   43.00    4.80
  -6  -3  -4   36.20    3.30
  -6  -3  -4   38.40    3.60
   6   3   5    5.70    2.50
  -6   3  -5   10.90    3.30
  -6   3  -5    8.30    3.20
  -6  -3  -5   13.70    2.80
  -6  -3  -5    4.20    3.30
   6  -3   5    6.20    1.80
   6  -3   5   11.20    3.20
  -6  -3  -5    6.30    1.70
  -6  -3  -5    7.00    2.80
  -6  -3  -5    5.90    1.80
  -6   3  -6   -1.40    3.20
  -6   3  -6   -3.20    3.40
   6   3   6   -0.60    3.60
   6   3   6    1.00    2.50
  -6  -3  -6    1.00    2.90
  -6  -3  -6   -1.30    3.30
  -6  -3  -6    0.20    1.60
  -6  -3  -6   -1.20    2.00
   6  -3   6   -0.70    3.30
   6   3   7    5.70    3.90
  -6   3  -7   -0.60    2.60
  -6  -3  -7   -0.60    3.10
  -6  -3  -7   -3.30    3.30
  -6  -3  -7    1.40    1.60
   6  -3   7    0.00    3.50
  -6  -3  -7    2.80    3.40
  -6   3  -8   45.30    4.70
   6   3   8   47.40    5.40
  -6  -3  -8   35.80    4.40
  -6  -3  -8   43.00    3.40
   6  -3   8   51.59    5.60
   6   3   9    1.60    2.60
  -6   3  -9    4.00    2.80
  -6  -3  -9   -0.40    1.90
   6  -3   9   -1.40    1.90
   6   3  10    5.90    1.30
  -6  -3 -10    4.50    1.60
   6   4 -10    4.40    2.40
  -6   4  10    3.90    1.30
   6  -4 -10    3.10    1.60
  -6  -4  10    4.80    2.00
   6  -4 -10    5.80    1.40
  -6   4   9   15.50    2.90
   6   4  -9   20.90    2.60
  -6   4   9    9.80    2.60
   6  -4  -9   15.40    2.50
   6  -4  -9   14.80    2.10
   6  -4  -9   16.00    1.60
  -6  -4   9   15.80    3.10
  -6   4   8    1.30    2.70
   6   4  -8   -1.90    3.10
  -6   4   8   -1.20    3.00
   6  -4  -8    0.20    3.50
  -6  -4   8   -1.40    3.90
   6  -4  -8    2.50    1.90
   6  -4  -8    1.30    1.70
  -6  -4   8    0.80    2.20
   6  -4  -8    6.70    2.40
  -6   4   7    9.90    3.20
   6   4  -7   10.30    3.40
  -6   4   7   11.20    3.00
  -6   4   7   12.40    4.00
   6  -4  -7   14.50    2.20
   6  -4  -7    8.70    1.90
   6  -4  -7    8.40    2.60
  -6  -4   7   15.50    3.30
  -6  -4   7   12.80    3.50
  -6   4   6   48.20    4.60
  -6   4   6   51.29    4.50
  -6   4   6   43.80    5.50
   6   4  -6   42.60    4.60
   6  -4  -6   48.30    4.70
  -6  -4   6   45.10    5.20
   6  -4  -6   56.79    4.10
  -6  -4   6   48.50    5.50
  -6   4   5   -2.40    2.30
  -6   4   5    0.80    3.80
  -6   4   5    0.60    2.80
   6   4  -5   -0.40    2.00
  -6  -4   5    3.20    3.50
   6  -4  -5   -0.40    2.10
  -6  -4   5    3.80    2.90
   6  -4  -5    0.30    1.60
  -6  -4   5    1.20    2.00
  -6   4   4  101.59    8.40
   6   4  -4   82.19    8.50
   6   4  -4  104.79    7.50
  -6   4   4  108.19    7.80
  -6   4   4  105.79    7.40
  -6   4   4  112.59    7.10
   6  -4  -4   95.09    6.60
  -6  -4   4  106.99    7.40
  -6  -4   4   78.09    8.20
  -6  -4   4  102.49    6.50
   6  -4  -4  116.89    6.70
   6   4  -3   23.70    4.30
   6   4  -3   32.10    4.70
  -6  -4   3   25.00    4.00
  -6  -4   3   33.20    3.10
  -6  -4   3   31.40    4.60
   6  -4  -3   31.10    3.00
   6   4  -2   -4.00    4.00
  -6  -4   2   -2.60    1.60
   6  -4  -2   -2.20    3.30
  -6  -4   2   -2.60    3.70
  -6  -4   2   -0.30    2.80
   6  -4  -2   -0.10    1.20
  -6  -4   2    1.10    1.70
   6   4  -1   42.10    4.70
  -6  -4   1   29.70    2.70
   6  -4  -1   30.30    4.00
   6  -4  -1   32.00    2.80
  -6  -4   1   31.50    3.10
  -6  -4   1   25.50    4.20
  -6  -4   1   27.90    3.80
   6   4   0   16.40    4.50
   6   4   0   12.10    3.20
  -6  -4   0   15.40    2.00
   6  -4   0   12.60    1.70
  -6  -4   0   14.80    2.30
   6  -4   0   14.80    1.90
  -6  -4   0   12.60    3.10
  -6  -4   0   12.30    3.70
   6  -4   0   16.10    4.20
   6   4   1   -2.10    3.30
   6   4   1    2.60    2.50
  -6   4  -1    2.00    3.00
  -6  -4  -1   -0.30    1.30
  -6  -4  -1    3.30    2.00
  -6  -4  -1    4.00    3.50
  -6  -4  -1    2.40    2.70
   6  -4   1    2.10    1.30
   6  -4   1    3.80    3.40
   6  -4   1    2.60    1.90
  -6   4  -2  157.98   11.80
   6   4   2  157.48   10.90
   6   4   2  168.68   12.10
  -6  -4  -2  163.68   10.30
  -6  -4  -2  144.79   11.00
  -6  -4  -2  176.78   10.10
   6  -4   2  172.48   11.70
   6  -4   2  167.38   10.20
  -6  -4  -2  164.48   11.90
   6  -4   2  167.18   10.00
   6   4   3   11.40    3.60
  -6   4  -3   10.20    3.80
  -6   4  -3   10.60    3.00
   6   4   3    9.70    3.20
  -6  -4  -3    7.30    3.80
  -6  -4  -3    9.90    3.90
   6  -4   3    6.40    2.20
   6  -4   3   10.90    2.00
  -6  -4  -3    8.30    2.10
  -6  -4  -3    9.00    2.00
   6  -4   3   10.70    4.10
  -6   4  -4    7.70    2.30
   6   4   4    9.80    2.60
  -6   4  -4    8.10    3.20
  -6   4  -4    9.80    3.20
  -6  -4  -4    6.60    2.20
   6  -4   4    4.70    4.30
  -6  -4  -4    9.20    2.20
   6  -4   4    7.50    1.80
  -6  -4  -4    6.30    1.70
  -6  -4  -4    1.90    2.90
   6  -4   4    6.70    3.00
   6  -4   4    9.60    3.10
   6  -4   4    9.50    1.70
  -6  -4  -4    8.00    2.70
  -6   4  -5    4.40    3.20
  -6   4  -5    2.50    3.30
   6   4   5    7.60    3.40
   6   4   5    5.80    2.60
  -6  -4  -5    3.80    2.40
   6  -4   5    6.80    1.70
  -6  -4  -5    6.50    2.20
   6  -4   5   -0.70    4.30
  -6  -4  -5    4.10    1.90
   6  -4   5    5.40    3.20
  -6  -4  -5    5.50    2.90
   6  -4   5    7.10    2.20
   6   4   6   62.79    5.50
   6   4   6   53.79    6.20
  -6   4  -6   58.99    6.30
  -6   4  -6   51.49    5.10
  -6  -4  -6   61.29    4.40
   6  -4   6   57.89    4.40
  -6  -4  -6   58.89    5.70
  -6  -4  -6   62.09    6.20
   6  -4   6   59.39    6.50
  -6  -4  -6   57.89    4.50
  -6  -4  -6   51.69    5.00
   6   4   7   -0.90    2.70
   6   4   7    1.30    3.10
   6   4   7    4.20    4.10
  -6   4  -7    0.30    2.60
  -6  -4  -7    2.30    3.10
   6  -4   7   -0.70    3.60
  -6  -4  -7    2.70    1.70
  -6  -4  -7    0.00    1.70
  -6  -4  -7   -2.30    3.20
   6   4   8   -0.80    2.50
  -6   4  -8    3.50    3.20
   6   4   8   -2.00    2.70
  -6  -4  -8    4.00    3.00
  -6  -4  -8    2.30    1.50
   6  -4   8    1.60    3.20
  -6  -4  -8   -0.90    2.90
  -6   4  -9   19.50    2.40
   6   4   9   19.90    2.10
   6  -4   9   17.50    2.40
  -6  -4  -9   12.60    2.70
  -6   5   9   -0.70    1.50
  -6   5   9   -0.90    2.50
   6   5  -9    0.20    1.80
  -6  -5   9    1.10    2.40
   6  -5  -9    0.60    1.10
   6  -5  -9    1.10    1.40
  -6  -5   9    0.00    2.70
  -6   5   8   -1.20    1.90
  -6   5   8    0.90    3.00
   6   5  -8    0.90    2.90
   6  -5  -8    3.20    1.70
  -6  -5   8    2.70    2.70
  -6  -5   8    4.10    2.30
   6  -5  -8    1.70    1.60
  -6   5   7    3.50    2.20
   6   5  -7    5.80    3.10
  -6   5   7    3.50    3.10
  -6  -5   7    5.50    2.90
   6  -5  -7    2.30    1.70
   6  -5  -7    4.40    2.20
  -6  -5   7    1.60    2.40
  -6   5   6   94.39    6.70
   6   5  -6   90.09    7.60
  -6   5   6   99.89    7.40
   6  -5  -6   96.59    6.30
  -6  -5   6   98.19    7.60
   6  -5  -6   90.49    6.70
  -6  -5   6   90.89    7.40
  -6   5   5  190.08   11.70
   6   5  -5  174.48   11.20
  -6   5   5  183.48   11.40
   6  -5  -5  184.88   11.00
  -6  -5   5  176.88   11.70
  -6  -5   5  160.48   12.10
   6  -5  -5  168.78   10.70
  -6   5   4   71.09    6.00
  -6   5   4   75.09    6.60
  -6   5   4   83.79    6.40
   6   5  -4   79.99    6.40
   6   5  -4   74.69    6.60
   6  -5  -4   79.69    5.50
  -6  -5   4   78.59    5.10
  -6  -5   4   72.99    6.30
  -6   5   3   20.90    3.20
   6   5  -3   17.20    3.20
  -6   5   3   18.10    3.60
   6   5  -3   14.00    3.00
  -6   5   3   15.30    2.50
   6  -5  -3   16.80    2.10
  -6  -5   3   19.20    2.40
  -6  -5   3   19.40    2.60
  -6  -5   3   18.00    2.00
   6   5  -2   23.90    3.50
  -6   5   2   24.40    3.00
  -6   5   2   23.10    3.30
   6   5  -2   27.40    2.70
   6   5  -2   20.10    4.60
  -6  -5   2    9.60    6.50
  -6  -5   2   16.40    4.10
   6  -5  -2   22.50    2.30
  -6  -5   2   23.00    2.30
  -6  -5   2   27.20    3.10
   6  -5  -2   19.00    3.90
  -6  -5   2   25.60    3.30
  -6  -5   2   27.60    2.60
  -6   5   1   18.60    4.50
   6   5  -1   30.90    5.60
   6   5  -1   31.90    3.80
  -6  -5   1   12.60    4.00
   6  -5  -1   27.50    4.40
  -6  -5   1   24.80    2.60
  -6  -5   1   25.70    4.00
  -6  -5   1   25.50    2.60
   6  -5  -1   21.50    2.40
   6   5   0   -0.10    3.30
   6   5   0   -2.00    4.00
  -6   5   0    2.40    4.00
   6   5   0    2.80    4.90
  -6  -5   0    2.80    1.70
   6  -5   0    4.90    3.70
   6  -5   0    1.00    1.60
  -6  -5   0    0.60    3.60
  -6  -5   0    6.40    3.20
   6  -5   0    1.30    1.80
  -6  -5   0    0.10    2.20
  -6   5  -1   25.60    3.20
  -6   5  -1   19.20    3.20
  -6   5  -1   15.00    3.70
   6   5   1    9.80    3.30
  -6   5  -1   18.00    4.10
   6   5   1   22.90    4.60
   6   5   1   20.60    3.20
  -6   5  -1   22.50    3.70
  -6  -5  -1    8.40    4.00
  -6  -5  -1   14.90    3.60
  -6  -5  -1   24.00    2.80
   6  -5   1   16.90    1.90
  -6  -5  -1   19.20    2.00
   6  -5   1   23.70    4.50
   6   5   2   25.40    4.80
  -6   5  -2   22.00    3.50
  -6   5  -2   20.90    3.60
  -6   5  -2   19.60    3.40
  -6   5  -2   18.00    3.20
  -6   5  -2   19.40    3.20
   6   5   2   22.40    2.70
  -6  -5  -2   15.90    2.40
  -6  -5  -2   16.80    2.00
  -6  -5  -2   16.50    3.10
   6  -5   2   20.00    2.20
  -6  -5  -2   21.80    2.50
   6  -5   2   18.10    4.60
   6  -5   2   15.90    2.50
  -6   5  -3    1.90    2.90
   6   5   3   -0.10    1.70
   6   5   3   -2.20    2.90
  -6   5  -3    0.50    3.20
  -6   5  -3   -2.70    2.70
  -6   5  -3    5.40    3.10
  -6  -5  -3   -1.00    2.40
  -6  -5  -3   -2.00    2.40
   6  -5   3    1.70    2.80
  -6  -5  -3    0.40    2.00
   6  -5   3    7.90    4.60
   6  -5   3    0.50    2.70
   6  -5   3    1.50    1.60
   6  -5   3   -1.70    1.70
  -6  -5  -3   -2.40    1.70
  -6   5  -4   21.30    3.80
  -6   5  -4   21.10    3.50
   6   5   4   15.10    3.00
   6   5   4   16.60    3.60
  -6  -5  -4   17.60    3.00
  -6  -5  -4   18.10    3.50
   6  -5   4   19.70    2.40
   6  -5   4   17.30    3.40
  -6  -5  -4   12.10    3.00
  -6  -5  -4   17.50    2.70
   6  -5   4   16.70    3.10
   6  -5   4   17.20    5.10
   6  -5   4   16.40    2.20
  -6  -5  -4   15.40    2.10
   6   5   5    4.50    2.70
  -6   5  -5    7.20    2.60
  -6   5  -5    5.00    3.40
   6   5   5    3.40    2.80
   6  -5   5    5.70    3.30
   6  -5   5    7.00    4.80
  -6  -5  -5    3.80    2.10
  -6  -5  -5    6.50    2.30
  -6  -5  -5    5.40    2.30
  -6  -5  -5    5.80    2.00
   6  -5   5    6.30    1.90
   6  -5   5    4.10    2.10
   6   5   6    4.80    3.00
  -6   5  -6    0.80    3.60
   6   5   6    4.50    3.90
  -6   5  -6    1.10    3.60
  -6  -5  -6    0.80    2.30
  -6  -5  -6    0.70    1.90
  -6  -5  -6    3.90    3.00
   6  -5   6    5.20    3.70
  -6  -5  -6    3.70    2.50
  -6  -5  -6   -3.50    3.40
   6  -5   6    2.10    1.60
  -6   5  -7    0.20    2.40
   6   5   7   -1.70    3.90
   6   5   7   -0.90    2.50
   6   5   7    0.70    2.80
  -6  -5  -7   -1.00    1.60
   6  -5   7   -1.10    3.40
  -6  -5  -7   -3.00    1.70
  -6  -5  -7    1.50    2.00
  -6  -5  -7   -1.80    3.10
   6   5   8   42.20    4.00
   6   5   8   43.90    4.30
   6   5   8   50.29    3.70
  -6  -5  -8   46.90    4.90
   6  -5   8   43.80    4.50
  -6  -5  -8   42.50    4.00
  -6  -5  -8   47.30    4.00
  -6  -5  -8   59.39    3.60
   6   5   9    3.90    1.70
  -6   5  -9    5.60    1.80
   6  -5   9    9.60    1.80
  -6  -5  -9    3.40    1.90
  -6  -5  -9    6.50    1.40
  -6   6   9   79.49    5.40
   6   6  -9   53.69    5.50
  -6   6   9   74.99    5.10
  -6  -6   9   78.99    5.00
  -6  -6   9   66.59    5.30
   6  -6  -9   70.39    4.60
  -6   6   8   13.30    2.80
  -6   6   8   16.40    3.10
   6   6  -8   21.10    2.40
   6  -6  -8   16.10    1.80
   6  -6  -8   13.60    1.90
  -6  -6   8   19.60    3.10
  -6  -6   8   20.90    3.30
   6   6  -7   15.40    2.40
  -6   6   7    6.30    2.30
  -6   6   7   13.10    2.50
   6  -6  -7   11.00    1.70
  -6  -6   7   10.40    3.90
  -6  -6   7   18.10    2.80
   6   6  -6    6.40    5.60
  -6   6   6    3.40    3.00
  -6   6   6    5.30    2.40
   6   6  -6   10.70    3.10
   6  -6  -6    8.10    2.40
  -6  -6   6    3.10    3.60
  -6  -6   6   10.80    3.20
  -6  -6   6    7.80    2.60
   6  -6  -6    4.90    1.80
  -6   6   5   27.50    2.80
   6   6  -5   24.20    4.20
  -6   6   5   29.50    4.00
   6   6  -5   25.80    3.60
  -6  -6   5   22.60    2.30
  -6  -6   5   28.90    4.10
   6  -6  -5   24.00    2.70
  -6  -6   5   26.20    3.90
  -6   6   4   -4.70    3.30
   6   6  -4    0.80    2.90
   6   6  -4   -0.70    3.00
  -6   6   4    4.30    3.10
  -6   6   4    1.80    2.50
   6   6  -4   -1.10    4.10
  -6  -6   4   -2.80    2.00
   6  -6  -4    2.80    1.70
  -6  -6   4   -1.20    2.10
  -6  -6   4   -1.70    2.10
  -6   6   3    6.40    3.50
  -6   6   3    2.00    2.30
  -6   6   3    2.10    2.20
   6   6  -3   -0.90    2.80
   6   6  -3    0.30    3.10
   6   6  -3   -5.00    4.10
  -6  -6   3    0.80    2.80
  -6  -6   3    1.40    2.00
  -6  -6   3   -1.70    1.70
   6  -6  -3    1.90    1.50
  -6   6   2   58.79    6.40
   6   6  -2   78.99    6.50
   6   6  -2   66.69    6.70
   6   6  -2   64.79    5.90
  -6   6   2   69.09    6.00
  -6  -6   2   62.29    4.70
  -6  -6   2   68.89    4.80
  -6  -6   2   64.69    5.80
   6  -6  -2   68.29    4.80
  -6  -6   2   65.59    5.40
  -6   6   1   78.49    6.70
   6   6  -1   71.69    6.60
  -6   6   1   68.79    6.00
   6   6  -1   85.79    6.40
   6   6  -1   67.69    6.00
   6  -6  -1   76.19    5.20
  -6  -6   1   72.29    5.10
  -6  -6   1   71.89    5.20
  -6  -6   1   70.69    5.90
   6  -6  -1   70.89    7.50
  -6  -6   1   61.19    6.00
  -6   6   0   16.40    3.20
   6   6   0   15.60    3.20
   6   6   0   16.30    3.60
  -6   6   0   19.80    2.60
   6   6   0   22.50    3.30
  -6   6   0   19.70    3.70
   6  -6   0   10.90    4.50
  -6  -6   0   13.60    2.40
  -6  -6   0   16.40    3.10
  -6  -6   0   14.80    2.10
  -6  -6   0   15.80    2.20
  -6   6  -1    9.70    3.00
  -6   6  -1   11.00    3.60
   6   6   1   13.00    3.50
  -6   6  -1   19.10    3.30
   6   6   1    9.90    3.10
   6  -6   1   10.30    1.70
  -6  -6  -1    7.90    2.30
  -6  -6  -1   10.40    2.90
   6  -6   1   15.30    5.00
  -6  -6  -1   11.30    1.90
  -6  -6  -1   13.50    2.10
   6   6   2   -0.10    2.60
   6   6   2    0.30    3.30
  -6   6  -2    2.10    3.30
  -6   6  -2   -0.10    3.20
  -6   6  -2    2.30    2.90
  -6   6  -2    3.20    2.90
  -6  -6  -2    3.10    1.80
   6  -6   2    3.90    1.80
  -6  -6  -2    2.30    1.60
  -6  -6  -2    3.70    2.70
   6  -6   2    4.50    4.90
  -6   6  -3   45.30    4.60
   6   6   3   41.80    4.80
  -6   6  -3   50.79    4.10
   6   6   3   52.89    5.20
  -6   6  -3   38.40    4.10
  -6   6  -3   38.70    4.70
   6  -6   3   46.20    4.40
   6  -6   3   39.60    3.60
  -6  -6  -3   38.70    3.60
  -6  -6  -3   37.00    4.10
  -6  -6  -3   47.90    3.90
   6  -6   3   41.90    4.10
   6  -6   3   62.49    6.80
  -6   6  -4   38.50    4.70
  -6   6  -4   41.50    4.90
   6   6   4   54.79    5.80
   6   6   4   56.69    5.40
  -6  -6  -4   41.20    4.90
  -6  -6  -4   51.99    4.60
  -6  -6  -4   51.49    4.10
   6  -6   4   55.39    5.00
   6  -6   4   55.39    4.30
   6  -6   4   42.70    6.20
  -6  -6  -4   53.69    5.20
   6  -6   4   45.30    4.80
   6  -6   4   53.89    4.10
   6   6   5   28.10    4.50
  -6   6  -5   33.90    4.30
   6   6   5   30.40    3.90
  -6   6  -5   43.00    4.60
  -6  -6  -5   37.00    3.50
   6  -6   5   38.20    3.40
   6  -6   5   34.60    3.30
   6  -6   5   30.50    4.30
  -6  -6  -5   24.90    3.20
  -6  -6  -5   27.70    2.90
   6   6   6   32.20    3.90
  -6   6  -6   34.70    4.30
   6   6   6   39.90    4.00
   6  -6   6   27.30    4.30
  -6  -6  -6   44.80    3.60
   6  -6   6   38.10    3.20
  -6  -6  -6   22.90    4.10
  -6  -6  -6   39.90    3.50
  -6   6  -7  102.59    7.60
   6   6   7   97.09    7.70
   6   6   7   87.79    6.60
   6  -6   7  119.09    7.90
  -6  -6  -7   91.49    7.30
  -6  -6  -7  105.89    6.40
  -6  -6  -7   97.09    6.50
   6   6   8    2.10    2.10
   6   6   8    7.40    1.60
  -6   6  -8    8.30    2.00
   6  -6   8    4.70    2.00
  -6  -6  -8    3.80    1.30
  -6   7   8    0.10    1.80
   6   7  -8    1.40    2.10
  -6   7   8    1.60    2.00
  -6  -7   8    3.60    2.90
  -6  -7   8    0.60    2.60
  -6   7   7   10.90    2.30
   6   7  -7   15.00    2.30
  -6   7   7   15.10    2.20
   6  -7  -7    9.20    1.50
  -6  -7   7   13.70    2.70
  -6  -7   7   14.70    2.60
   6   7  -6   32.50    3.50
  -6   7   6   33.60    3.20
  -6   7   6   28.20    3.70
   6   7  -6   27.00    3.70
  -6  -7   6   42.60    3.60
  -6  -7   6   34.10    3.60
  -6  -7   6   25.70    2.90
   6   7  -5    0.70    3.10
  -6   7   5    5.20    2.30
   6   7  -5    1.00    3.70
  -6   7   5    1.40    2.80
  -6  -7   5    5.70    3.40
  -6  -7   5    5.10    1.50
   6  -7  -5    4.70    2.00
   6   7  -4   35.90    4.40
  -6   7   4   50.39    4.50
  -6   7   4   38.10    4.30
   6   7  -4   54.49    4.70
  -6   7   4   48.60    4.80
   6   7  -4   49.99    5.70
  -6  -7   4   47.90    4.50
  -6  -7   4   50.19    4.40
  -6  -7   4   41.50    3.80
   6  -7  -4   47.50    3.90
  -6   7   3   -4.30    3.40
   6   7  -3    0.90    3.20
   6   7  -3    1.10    3.90
  -6   7   3    3.80    3.30
   6   7  -3    0.90    2.20
   6  -7  -3   -1.10    1.70
  -6  -7   3    1.70    1.90
  -6  -7   3    0.60    1.80
  -6  -7   3    1.20    3.00
   6   7  -2  122.79    8.90
   6   7  -2  112.39    8.20
  -6   7   2  117.69    8.90
  -6   7   2  124.69    8.60
   6   7  -2  126.09    8.80
  -6  -7   2  114.19    8.20
  -6  -7   2  110.89    8.50
   6  -7  -2  120.89    7.50
  -6  -7   2  119.29    7.60
  -6  -7   2  118.99    7.50
   6   7  -1   -1.80    3.10
   6   7  -1   -4.20    3.00
   6   7  -1    0.40    2.60
  -6   7   1    2.50    2.60
  -6   7   1    0.50    3.00
   6  -7  -1   -5.90    4.30
  -6  -7   1   -1.60    1.80
   6  -7  -1    1.60    2.10
  -6  -7   1   -4.00    2.60
  -6  -7   1   -2.70    2.80
  -6  -7   1    0.20    1.60
   6   7   0   -3.50    3.50
   6   7   0   -0.60    3.10
  -6   7   0    7.10    3.00
  -6   7   0    8.10    2.70
   6   7   0    4.60    3.00
   6   7   0    8.60    2.70
  -6  -7   0    3.40    1.70
  -6  -7   0    4.60    2.20
   6  -7   0    2.50    4.80
   6  -7   0    9.90    2.20
  -6  -7   0    5.20    1.90
  -6  -7   0    3.70    2.30
  -6   7  -1   26.40    3.70
  -6   7  -1   29.70    4.40
   6   7   1   29.20    4.00
   6   7   1   28.50    3.70
   6   7   1   33.40    3.70
  -6  -7  -1   34.70    3.30
  -6  -7  -1   33.80    3.60
  -6  -7  -1   32.00    4.00
   6  -7   1   27.10    5.80
  -6  -7  -1   28.90    2.90
   6  -7   1   31.10    2.80
   6   7   2    5.60    3.00
  -6   7  -2    0.60    2.50
  -6   7  -2    4.30    2.60
   6   7   2    1.60    3.70
  -6   7  -2    1.60    3.30
   6  -7   2    0.00    5.10
   6  -7   2    6.60    2.40
   6  -7   2    3.80    1.70
  -6  -7  -2    2.20    1.80
  -6  -7  -2    4.40    2.90
  -6  -7  -2    2.60    2.40
  -6   7  -3   17.20    3.00
   6   7   3   14.70    2.70
  -6   7  -3   19.40    3.10
  -6   7  -3   17.60    3.70
   6   7   3   15.40    4.00
  -6  -7  -3   13.30    2.20
  -6  -7  -3   19.60    3.30
   6  -7   3   12.40    2.00
   6  -7   3   13.80    2.20
  -6  -7  -3   13.90    2.40
   6  -7   3   28.10    6.70
   6  -7   3   28.10    3.60
  -6   7  -4   14.50    3.90
   6   7   4   12.20    3.40
   6   7   4   17.20    4.20
  -6  -7  -4   14.80    3.20
   6  -7   4   16.30    2.10
   6  -7   4   17.30    3.30
  -6  -7  -4   16.20    2.60
   6  -7   4   12.60    3.00
  -6  -7  -4   13.90    2.30
   6  -7   4   16.70    2.30
   6   7   5    0.00    2.70
  -6   7  -5    1.90    3.50
   6   7   5    2.40    3.10
  -6  -7  -5   -1.80    1.90
   6  -7   5    1.20    1.90
  -6  -7  -5    0.80    1.90
   6  -7   5   -1.40    2.10
   6  -7   5    1.30    1.60
  -6  -7  -5   -0.80    2.30
  -6   7  -6   21.50    3.70
   6   7   6   16.60    3.10
   6   7   6   23.00    2.60
  -6  -7  -6   18.40    2.30
   6  -7   6   18.20    3.60
  -6  -7  -6   18.80    2.20
   6  -7   6   23.00    2.10
  -6  -7  -6   19.40    2.80
  -6   7  -7   72.29    5.20
   6   7   7   71.79    5.30
  -6  -7  -7   78.19    4.80
  -6  -7  -7   71.19    6.40
   6  -7   7   66.49    5.20
   6   8  -7    0.00    1.50
  -6   8   7    0.40    2.20
  -6   8   7    0.30    1.40
  -6  -8   7    3.40    2.50
   6   8  -6   33.90    4.00
   6   8  -6   36.10    3.60
  -6   8   6   39.90    3.50
  -6   8   6   32.30    3.40
  -6  -8   6   38.30    3.70
  -6  -8   6   41.30    4.10
   6   8  -5   87.19    6.40
   6   8  -5   84.39    6.30
  -6   8   5   73.49    5.70
  -6   8   5   69.99    5.50
  -6  -8   5   83.69    5.30
  -6  -8   5   88.89    6.60
  -6  -8   5   70.19    5.70
  -6   8   4   29.00    3.30
   6   8  -4   28.30    3.20
   6   8  -4   29.70    4.30
  -6  -8   4   29.50    2.60
  -6  -8   4   30.80    3.30
  -6   8   3   -0.20    3.40
  -6   8   3    1.40    3.10
   6   8  -3    2.90    3.10
   6   8  -3   -0.70    2.70
   6   8  -3   -3.70    3.10
   6  -8  -3   -0.90    1.60
  -6  -8   3   -0.50    1.80
  -6  -8   3   -0.70    1.80
  -6  -8   3    1.20    2.20
  -6   8   2  113.09    8.10
   6   8  -2   98.49    7.40
   6   8  -2  102.79    7.30
  -6   8   2  100.79    7.10
   6   8  -2   98.69    7.30
  -6  -8   2  107.09    6.70
  -6  -8   2  111.09    6.80
  -6  -8   2   94.69    7.10
   6  -8  -2  100.19    6.60
  -6  -8   2  103.79    7.70
  -6   8   1    6.90    3.10
   6   8  -1    5.40    3.80
   6   8  -1    3.80    2.30
   6   8  -1    1.80    3.20
  -6   8   1    3.10    3.50
   6  -8  -1    4.80    1.80
  -6  -8   1    3.70    3.20
  -6  -8   1    2.30    2.40
  -6  -8   1    4.60    1.80
  -6  -8   1    4.00    1.90
   6   8   0   42.00    4.30
  -6   8   0   36.40    4.70
  -6   8   0   37.60    4.40
   6   8   0   35.20    4.10
   6   8   0   34.90    4.80
  -6  -8   0   46.50    3.60
  -6  -8   0   37.70    3.60
  -6  -8   0   43.80    4.10
   6  -8   0   41.90    3.80
   6  -8   0   37.70    3.60
  -6   8  -1    5.90    2.60
   6   8   1    2.80    3.90
   6   8   1    6.00    2.90
   6  -8   1    3.40    1.50
  -6  -8  -1    4.80    2.30
  -6  -8  -1    4.80    2.00
  -6  -8  -1    2.60    1.80
  -6  -8  -1    5.60    4.30
   6  -8   1    2.70    2.00
   6   8   2   -2.10    2.00
  -6   8  -2    4.00    2.60
   6   8   2    4.40    3.80
  -6  -8  -2    0.90    2.20
   6  -8   2   -0.60    2.00
  -6  -8  -2    1.20    1.80
   6  -8   2    4.10    2.30
  -6  -8  -2   -0.70    2.00
   6   8   3   -0.60    2.70
  -6   8  -3    2.30    2.50
   6   8   3    1.70    2.20
  -6   8  -3    0.70    2.40
  -6  -8  -3    0.00    1.90
   6  -8   3    5.10    2.90
  -6  -8  -3    0.60    2.10
  -6  -8  -3    3.70    2.00
   6  -8   3    1.20    1.70
   6  -8   3    0.50    1.60
  -6   8  -4    6.50    3.30
  -6   8  -4    2.70    3.40
   6   8   4    6.10    2.80
   6   8   4    5.70    3.10
  -6  -8  -4    6.70    1.50
   6  -8   4    5.10    1.90
   6  -8   4    8.70    1.80
  -6  -8  -4    6.10    1.90
   6   8   5    1.30    1.90
  -6   8  -5    3.90    3.10
   6   8   5    1.40    2.50
   6  -8   5   -0.30    1.00
  -6  -8  -5    0.20    1.30
  -6  -8  -5   -0.60    1.60
   6  -8   5    4.60    2.70
   6  -8   5   -1.70    1.60
   6   8   6    1.20    1.60
   6   8   6   -3.10    3.00
   6  -8   6    2.30    1.20
  -6  -8  -6    3.20    1.80
   6  -8   6    1.70    2.60
  -6  -8  -6    2.00    1.50
  -6  -9   6    9.20    2.00
  -6   9   5   15.20    2.00
   6   9  -5   18.90    2.60
   6   9  -5   17.00    2.20
  -6  -9   5   22.30    2.30
  -6  -9   5   19.50    2.90
   6   9  -4   12.30    3.10
   6   9  -4   18.40    3.00
  -6   9   4   14.40    2.70
  -6  -9   4   21.30    2.60
  -6  -9   4   14.70    2.30
  -6  -9   4   18.10    1.90
   6   9  -3    1.50    3.10
   6   9  -3    2.10    2.10
  -6   9   3   -4.20    2.10
  -6   9   3    1.80    1.80
  -6  -9   3   -0.70    2.20
  -6  -9   3   -0.20    1.80
  -6  -9   3   -1.20    1.80
  -6  -9   3    0.10    1.50
  -6   9   2    6.50    2.50
  -6   9   2    8.20    2.60
   6   9  -2    7.80    3.10
   6   9  -2    6.70    3.40
  -6  -9   2   10.40    2.00
  -6  -9   2   10.50    1.80
   6   9  -1   55.29    5.80
  -6   9   1   59.49    5.10
  -6  -9   1   62.09    4.30
  -6  -9   1   56.09    4.80
  -6  -9   1   55.49    4.40
  -6   9   0    0.70    2.30
   6   9   0    1.90    2.50
  -6  -9   0   -2.90    1.80
  -6  -9   0    3.50    3.00
   6  -9   0    1.30    1.20
  -6  -9   0    0.70    1.70
  -6   9  -1    1.40    2.40
   6   9   1    3.20    2.60
  -6  -9  -1    0.10    1.80
  -6  -9  -1   -0.20    1.90
   6  -9   1   -1.20    1.40
  -6   9  -2   25.50    3.10
   6   9   2   19.00    3.90
   6   9   2   21.90    3.00
  -6  -9  -2   27.70    2.60
   6  -9   2   21.60    2.20
  -6  -9  -2   22.00    2.40
   6  -9   2   22.40    2.20
   6   9   3   77.19    5.70
  -6   9  -3   78.59    5.70
   6   9   3   73.79    5.40
  -6  -9  -3   76.39    5.30
   6  -9   3   68.29    5.00
  -6  -9  -3   78.69    5.30
  -6  -9  -3   83.89    6.40
   6  -9   3   85.29    5.20
  -6   9  -4    4.80    1.80
   6   9   4    6.00    1.80
   6   9   4    6.70    2.30
  -6  -9  -4    6.60    1.70
   6  -9   4    4.50    1.50
   6   9   5    8.80    1.60
   6   9   5    1.40    2.70
   6  -9   5    5.80    1.20
  -6  -9  -5    5.50    1.40
  -6  -9  -5    2.40    2.30
   6  10  -3    3.30    2.20
  -6 -10   3    2.70    1.20
  -6 -10   3    3.90    1.90
  -6  10   2   -0.30    1.80
  -6 -10   2   -1.50    0.90
  -6 -10   2   -0.10    1.70
  -6  10   1   16.10    3.10
  -6 -10   1    8.20    2.60
  -6 -10   1   17.00    1.80
   6  10   0   23.40    2.70
  -6  10   0   24.40    2.80
  -6 -10   0   23.50    2.20
  -6 -10   0   24.40    2.60
  -6  10  -1    0.70    2.00
   6  10   1   -0.40    1.80
  -6 -10  -1    0.10    1.50
   6  10   2    8.10    1.90
  -6  10  -2    6.20    2.00
  -6 -10  -2    7.50    2.10
  -6 -10  -2    6.90    1.20
   6 -10   2    8.50    1.30
   6  10   3    0.70    2.50
  -6  10  -3    5.10    1.60
  -6 -10  -3    1.90    1.30
   6 -10   3    3.60    1.10
   7   0 -10   10.20    2.10
  -7   0  10    4.20    3.10
  -7   0   9    1.30    3.60
   7   0  -9    2.60    2.50
   7   0  -9   -2.00    2.30
   7   0  -8   65.49    6.70
   7   0  -8   64.79    5.00
  -7   0   8   67.79    6.40
   7   0  -8   76.69    6.70
  -7   0   7    1.50    4.20
   7   0  -7    0.80    2.00
  -7   0   7   -5.20    2.70
   7   0  -7   -4.70    3.10
   7   0  -7    0.10    3.20
   7   0  -6  233.38   13.60
   7   0  -6  198.88   14.00
   7   0  -6  221.98   14.10
   7   0  -6  224.38   13.70
  -7   0   6  247.78   15.10
  -7   0   6  240.68   14.10
  -7   0   5   -3.40    3.50
   7   0  -5    1.90    1.60
   7   0  -5   -3.60    2.60
  -7   0   5    0.70    2.40
   7   0  -5    1.80    1.70
   7   0  -5    3.40    3.60
   7   0  -4  353.76   20.90
   7   0  -4  351.66   21.10
   7   0  -3    0.20    1.40
   7   0  -3   -1.90    2.10
  -7   0   3   -2.40    2.50
  -7   0   3    0.40    2.70
   7   0  -3   -0.20    3.20
   7   0  -2  295.77   17.60
  -7   0   2  298.47   18.70
  -7   0   2  306.77   18.50
   7   0  -2  314.67   18.40
   7   0  -2  279.07   17.80
   7   0  -1    0.30    2.60
   7   0  -1    2.60    2.10
  -7   0   1    3.40    2.90
  -7   0   0   53.99    5.10
   7   0   0   58.49    5.50
   7   0   1    2.50    2.70
  -7   0  -1    0.60    2.80
   7   0   2    4.70    2.70
  -7   0  -2   -1.00    2.70
  -7   0  -2    0.20    0.80
   7   0   2   -2.00    2.30
   7   0   3    1.10    2.50
   7   0   3   -0.40    2.80
  -7   0  -4   60.79    7.10
  -7   0  -4   66.29    5.80
   7   0   4   54.19    5.40
   7   0   4   40.80    4.90
  -7   0  -5   -3.30    2.70
  -7   0  -5    0.90    3.00
  -7   0  -5   -1.70    3.10
   7   0   5    1.50    3.00
   7   0   6   25.70    4.00
  -7   0  -6   38.80    3.70
  -7   0  -6   23.60    3.70
  -7   0  -7    0.80    2.60
  -7   0  -7    1.60    3.00
  -7   0  -8    6.20    3.60
  -7   0  -8    2.80    2.20
  -7   0  -9   -0.30    2.00
  -7   0  -9    1.20    2.10
   7   0  10  111.99    7.60
  -7   0 -10  138.39    8.50
   7   1 -10    4.00    1.90
  -7   1  10   -0.20    2.00
  -7  -1  10   -1.40    2.10
   7  -1 -10    3.20    2.00
   7  -1 -10    1.30    2.10
  -7   1   9    2.50    3.60
   7   1  -9    3.30    2.50
   7   1  -9    0.50    3.10
   7  -1  -9    2.80    1.60
  -7  -1   9   -0.70    2.60
   7  -1  -9    2.00    3.30
   7  -1  -9    2.30    2.40
   7   1  -8    3.50    2.40
  -7   1   8    7.80    2.90
   7   1  -8    6.00    3.70
  -7   1   8    1.70    2.90
   7  -1  -8    2.10    2.30
   7  -1  -8    6.70    3.50
  -7  -1   8    4.90    4.30
   7  -1  -8    2.70    2.20
   7  -1  -8   10.30    3.50
   7   1  -7   52.19    4.30
   7   1  -7   55.29    5.10
  -7   1   7   43.10    5.60
  -7   1   7   33.10    4.20
  -7  -1   7   60.39    5.90
   7  -1  -7   49.99    4.10
   7  -1  -7   58.69    5.70
   7  -1  -7   33.90    4.50
   7   1  -6  332.87   19.50
  -7   1   6  332.57   20.90
  -7   1   6  341.37   20.10
   7   1  -6  325.27   20.30
   7   1  -6  315.07   20.00
  -7  -1   6  353.16   20.80
   7  -1  -6  319.97   19.60
   7  -1  -6  311.87   20.10
   7  -1  -6  351.66   20.30
  -7  -1   6  322.67   20.00
   7  -1  -6  343.07   20.20
   7   1  -5  298.57   19.00
  -7   1   5  322.27   19.00
   7   1  -5  300.27   18.50
  -7   1   5  335.07   19.80
   7   1  -5  292.37   19.20
  -7  -1   5  301.07   19.00
   7  -1  -5  325.27   19.20
  -7  -1   5  320.87   19.80
   7  -1  -5  342.57   19.10
   7  -1  -5  299.37   18.60
   7  -1  -5  337.37   18.80
  -7   1   4    8.00    3.60
  -7  -1   4    1.80    3.00
  -7  -1   4    7.20    3.50
   7  -1  -4   10.80    2.60
   7   1  -3   -0.70    2.90
  -7   1   3    2.80    3.20
   7  -1  -3   -0.20    2.00
   7  -1  -3    0.60    1.80
  -7  -1   3    0.50    2.70
  -7  -1   3    2.60    2.70
  -7  -1   3    1.80    2.90
   7  -1  -3   -2.70    2.30
   7   1  -2    9.20    3.60
  -7   1   2   10.60    3.10
  -7   1   2    1.90    2.90
   7  -1  -2   10.20    1.90
   7  -1  -2    4.30    2.70
  -7  -1   2    9.80    3.40
   7  -1  -2    9.60    2.00
  -7  -1   2    7.40    2.90
   7   1  -1   75.69    6.30
  -7   1   1   59.99    5.90
   7  -1  -1   70.49    4.80
   7  -1  -1   71.79    6.00
   7  -1  -1   69.49    4.80
  -7  -1   1   66.89    5.90
  -7   1   0  277.17   17.40
   7   1   0  292.07   17.60
   7  -1   0  263.67   16.70
  -7  -1   0  281.27   17.60
   7  -1   0  279.07   16.90
   7  -1   0  311.17   17.80
   7   1   1   79.79    6.70
   7  -1   1   66.89    5.10
   7  -1   1   65.09    4.60
  -7  -1  -1   73.29    6.40
   7  -1   1   74.99    6.80
   7   1   2   22.00    3.80
   7   1   2   20.80    3.30
   7  -1   2   21.10    2.20
   7  -1   2   22.30    4.00
  -7  -1  -2   20.60    3.90
   7   1   3   17.70    3.80
   7   1   3   10.20    2.90
   7  -1   3   11.90    3.30
   7  -1   3   12.70    3.90
  -7  -1  -3    5.00    3.30
  -7   1  -4   35.30    4.10
   7   1   4   41.10    4.50
  -7   1  -4   39.90    4.20
   7  -1   4   32.70    4.30
  -7  -1  -4   43.90    4.60
   7  -1   4   36.80    4.50
   7  -1   4   40.30    4.30
  -7  -1  -4   53.49    4.50
  -7  -1  -4   28.00    5.90
  -7   1  -5  206.88   12.60
  -7   1  -5  176.68   12.50
  -7   1  -5  174.08   12.20
   7  -1   5  198.28   12.60
  -7  -1  -5  183.58   12.50
  -7  -1  -5  201.78   12.40
  -7  -1  -5  200.78   12.60
  -7   1  -6   -1.00    3.20
  -7   1  -6   -0.90    3.60
  -7   1  -6    0.90    2.80
  -7  -1  -6   -1.70    3.10
  -7  -1  -6    3.30    3.70
   7  -1   6    5.20    3.30
  -7   1  -7    8.00    3.10
  -7   1  -7   18.60    4.20
   7  -1   7   10.90    3.40
  -7  -1  -7   17.80    2.80
  -7  -1  -7   15.60    3.90
  -7   1  -8    0.40    2.00
  -7   1  -8   -0.90    3.50
  -7  -1  -8   -0.30    2.10
  -7  -1  -8   -1.50    2.40
  -7   1  -9   21.30    2.50
  -7   1  -9   18.50    3.30
  -7  -1  -9   20.90    2.70
  -7  -1  -9   19.80    2.60
   7  -1  10   22.70    3.10
  -7  -1 -10   29.70    3.20
   7   2 -10   -2.80    2.60
   7   2 -10    0.40    1.80
  -7   2  10    2.20    4.60
   7  -2 -10   -3.10    2.30
  -7  -2  10    1.30    2.20
   7  -2 -10    0.60    2.40
  -7   2   9    3.80    1.80
   7   2  -9    5.40    2.20
  -7   2   9    5.50    2.60
  -7  -2   9    5.30    2.90
   7  -2  -9    6.40    1.30
   7  -2  -9    4.40    3.20
   7  -2  -9    5.90    3.10
   7   2  -8   14.80    3.80
  -7   2   8   14.50    2.50
  -7   2   8   12.60    4.20
   7   2  -8   14.90    3.60
   7  -2  -8   13.40    2.30
   7  -2  -8   16.80    3.60
   7  -2  -8   18.00    2.80
  -7  -2   8    9.00    4.40
   7   2  -7   33.90    4.50
  -7   2   7   39.10    4.10
  -7   2   7   37.70    5.20
   7   2  -7   40.30    4.40
  -7  -2   7   40.70    5.30
   7  -2  -7   37.20    4.30
   7  -2  -7   30.40    4.10
   7  -2  -7   39.70    3.60
   7  -2  -7   40.90    3.40
   7  -2  -7   30.70    3.90
  -7   2   6   96.49    6.70
   7   2  -6   96.39    7.70
  -7   2   6   89.49    8.50
   7   2  -6   91.29    7.60
  -7  -2   6   94.59    8.40
   7  -2  -6  106.39    7.30
   7  -2  -6   91.99    6.30
   7  -2  -6   92.89    7.40
   7  -2  -6  101.39    6.70
   7   2  -5    5.40    2.90
  -7   2   5    4.50    2.40
  -7   2   5    6.40    3.90
   7   2  -5    4.50    3.10
  -7  -2   5    2.70    2.80
   7  -2  -5    4.50    2.70
   7  -2  -5    2.90    2.00
   7  -2  -5    2.00    2.10
   7  -2  -5    5.10    1.70
  -7  -2   5    7.40    3.60
  -7   2   4   41.60    5.40
   7   2  -4   21.50    3.80
  -7   2   4   34.80    4.90
  -7  -2   4   31.20    5.10
  -7  -2   4   17.50    3.70
   7  -2  -4   38.90    3.20
   7  -2  -4   28.70    2.80
   7   2  -3    5.00    3.20
  -7   2   3    7.20    3.30
  -7  -2   3    4.70    3.30
  -7  -2   3    3.30    2.70
   7  -2  -3    7.40    1.70
   7   2  -2   17.10    4.20
  -7  -2   2   17.10    2.90
   7  -2  -2   14.90    1.90
   7  -2  -2    9.90    2.90
  -7  -2   2   18.70    4.20
   7  -2  -2   17.40    2.10
   7   2  -1  151.88   10.30
   7  -2  -1  145.39    9.20
  -7  -2   1  135.39    9.80
  -7  -2   1  146.39   10.20
   7  -2  -1  148.39    9.00
   7  -2  -1  156.78   10.10
   7   2   0  130.69    9.10
   7  -2   0  127.19    7.90
  -7  -2   0  128.09    9.40
   7  -2   0  123.99    7.60
   7  -2   0  132.09    9.50
  -7  -2   0  108.09    8.40
   7   2   1   70.79    6.30
  -7  -2  -1   66.69    6.10
   7  -2   1   65.49    5.10
   7  -2   1   78.89    6.30
   7  -2   1   66.49    4.60
   7   2   2   55.59    5.60
   7   2   2   41.80    4.60
  -7  -2  -2   51.59    5.70
   7  -2   2   49.60    4.10
   7  -2   2   51.89    5.70
   7  -2   2   55.39    3.90
   7   2   3    5.00    3.10
   7   2   3    0.50    2.80
   7  -2   3    3.80    1.50
  -7  -2  -3    2.70    1.80
   7  -2   3    9.70    4.20
  -7  -2  -3    7.20    3.90
  -7   2  -4   40.20    4.20
  -7   2  -4   45.80    4.30
   7   2   4   28.10    4.80
  -7  -2  -4   39.80    4.50
  -7  -2  -4   36.20    3.40
   7  -2   4   38.70    3.30
  -7  -2  -4   33.00    4.00
   7  -2   4   33.80    4.10
  -7  -2  -4   33.50    5.00
   7  -2   4   30.10    4.30
  -7  -2  -4   43.30    4.30
   7  -2   4   42.00    5.00
  -7   2  -5   22.00    3.80
  -7   2  -5   16.30    3.70
  -7  -2  -5   20.50    3.40
   7  -2   5   21.00    3.70
  -7  -2  -5   20.70    3.80
  -7  -2  -5   20.30    3.40
  -7  -2  -5   20.30    2.20
  -7   2  -6    8.60    3.70
  -7   2  -6    8.20    3.50
  -7  -2  -6    7.50    3.20
  -7  -2  -6    3.10    1.70
   7  -2   6    0.30    3.40
  -7  -2  -6    1.90    3.50
  -7   2  -7   17.60    4.10
  -7  -2  -7   11.60    3.70
  -7  -2  -7   11.20    3.50
   7  -2   7   10.10    3.60
  -7   2  -8   12.90    3.70
   7  -2   8   11.00    2.40
  -7  -2  -8   10.40    2.60
  -7  -2  -8    9.00    3.20
   7   2   9    4.30    1.80
  -7   2  -9    8.40    2.80
  -7  -2  -9    5.80    2.00
  -7  -2  -9    8.20    2.80
   7   3 -10    5.30    3.40
   7   3 -10    4.10    1.70
  -7  -3  10    2.70    2.00
   7  -3 -10    2.70    1.30
   7  -3 -10    4.50    2.40
   7  -3 -10    1.80    2.70
  -7   3   9   21.20    3.10
   7   3  -9   16.40    2.70
  -7   3   9   15.70    2.90
   7   3  -9   25.10    3.40
  -7  -3   9   21.70    3.30
   7  -3  -9   29.00    2.80
   7  -3  -9   22.80    2.50
   7  -3  -9   25.50    2.10
  -7   3   8   20.20    3.60
   7   3  -8   26.40    3.80
  -7   3   8   22.70    4.40
   7  -3  -8   14.50    4.30
   7  -3  -8   22.10    2.60
   7  -3  -8   27.30    2.60
   7  -3  -8   26.60    3.40
  -7  -3   8   28.20    3.90
   7  -3  -8   23.60    3.50
  -7   3   7   14.00    2.90
   7   3  -7   25.10    3.00
  -7   3   7   16.40    4.50
  -7   3   7   18.10    3.50
   7  -3  -7   15.80    2.50
   7  -3  -7   21.40    3.20
   7  -3  -7   21.10    2.70
  -7  -3   7   17.90    3.50
  -7  -3   7   23.30    4.70
  -7   3   6   23.20    3.50
  -7   3   6   25.80    3.30
   7   3  -6   28.50    3.20
  -7   3   6   19.10    4.70
  -7  -3   6   30.60    3.80
   7  -3  -6   27.30    3.00
   7  -3  -6   23.50    2.50
   7  -3  -6   23.60    3.60
  -7  -3   6   33.00    4.00
   7   3  -5    2.80    3.00
  -7   3   5    1.60    3.40
  -7   3   5    0.10    2.50
  -7   3   5    0.90    4.00
  -7   3   5    3.40    2.60
  -7  -3   5    3.30    3.50
  -7  -3   5    1.30    3.00
   7  -3  -5    0.70    2.50
   7  -3  -5    1.50    1.60
   7   3  -4   90.29    6.50
  -7   3   4   87.99    6.80
  -7   3   4   88.69    6.20
  -7   3   4   93.89    7.90
   7   3  -4   84.39    7.80
   7   3  -4   91.69    7.00
  -7   3   4   89.29    7.60
  -7  -3   4   97.39    7.10
   7  -3  -4   96.59    6.10
  -7  -3   4   86.19    6.90
   7  -3  -4  100.19    6.40
  -7  -3   4   88.99    7.50
   7   3  -3  218.68   14.50
   7  -3  -3  231.98   13.30
  -7  -3   3  213.68   14.80
  -7  -3   3  203.88   14.20
   7  -3  -3  224.28   13.10
   7   3  -2    4.00    3.50
  -7  -3   2    1.60    2.70
   7  -3  -2    2.60    2.80
   7  -3  -2    2.80    1.70
  -7  -3   2   -0.10    3.20
   7   3  -1  132.69    9.10
  -7  -3   1  119.19    8.90
   7  -3  -1  118.19    7.40
   7  -3  -1  122.79    7.60
  -7  -3   1  107.59    8.40
   7  -3  -1  117.59    8.70
   7   3   0  162.28   11.10
   7  -3   0  166.98    9.90
  -7  -3   0  156.08   10.50
   7  -3   0  169.18   11.40
  -7  -3   0  149.59    9.70
  -7  -3   0  158.38   11.10
   7  -3   0  155.98    9.60
   7   3   1   56.29    5.40
  -7  -3  -1   48.30    3.70
   7  -3   1   53.89    4.20
  -7  -3  -1   42.70    5.30
  -7  -3  -1   45.70    4.80
   7  -3   1   51.99    5.80
   7  -3   1   50.59    3.80
   7   3   2    7.00    4.30
   7   3   2    6.30    2.80
  -7  -3  -2    3.90    2.00
   7  -3   2    4.40    1.50
   7  -3   2    1.30    3.40
   7  -3   2    1.30    1.90
  -7  -3  -2    5.20    1.60
  -7  -3  -2    5.70    3.50
  -7   3  -3   12.70    3.10
  -7   3  -3   10.10    2.30
   7   3   3   13.90    4.50
   7   3   3   10.70    3.30
  -7   3  -3    8.90    3.10
  -7   3  -3    8.60    3.50
   7  -3   3   13.90    2.80
  -7  -3  -3    9.80    2.10
  -7  -3  -3   11.50    2.10
  -7  -3  -3   13.40    3.40
   7  -3   3   17.40    4.10
   7  -3   3   11.80    2.10
   7  -3   3    3.70    2.90
  -7  -3  -3    9.70    4.50
  -7  -3  -3   11.80    2.20
   7  -3   3    9.70    1.70
  -7   3  -4    1.10    3.00
  -7   3  -4    3.20    3.20
  -7   3  -4    2.70    3.00
  -7  -3  -4    0.40    3.00
  -7  -3  -4    3.30    2.00
  -7  -3  -4    1.40    2.70
  -7  -3  -4    0.60    1.60
   7  -3   4    5.20    1.90
   7  -3   4    0.20    2.90
   7  -3   4   -0.40    2.00
   7  -3   4    4.50    4.20
   7   3   5   13.70    2.80
  -7   3  -5   15.40    3.60
  -7   3  -5   15.30    3.60
  -7  -3  -5   11.10    3.60
  -7  -3  -5   12.80    3.30
   7  -3   5    8.50    3.50
  -7  -3  -5   13.50    2.20
  -7  -3  -5   12.70    2.00
  -7  -3  -5   14.20    3.70
   7  -3   5   13.90    2.00
  -7   3  -6   33.60    4.60
  -7   3  -6   48.00    4.90
   7  -3   6   40.60    4.90
  -7  -3  -6   39.20    3.40
  -7  -3  -6   47.10    4.10
  -7  -3  -6   34.60    4.40
  -7   3  -7   43.00    5.30
  -7  -3  -7   61.89    6.00
  -7  -3  -7   58.59    4.90
  -7  -3  -7   55.09    3.90
   7  -3   7   49.50    5.20
   7   3   8   47.60    3.90
  -7   3  -8   43.30    4.40
  -7  -3  -8   32.00    4.30
   7  -3   8   46.80    4.40
  -7  -3  -8   45.80    4.20
  -7   3  -9   31.40    2.70
   7   3   9   23.40    2.30
   7  -3   9   18.60    2.90
  -7  -3  -9   11.90    2.90
  -7  -4  10   52.99    4.20
  -7   4   9    6.30    1.80
   7   4  -9    7.60    2.10
  -7  -4   9    5.10    2.70
   7  -4  -9    6.00    1.60
   7   4  -8   42.30    4.20
  -7   4   8   42.10    4.10
  -7   4   8   30.20    4.60
  -7   4   8   46.80    4.40
   7  -4  -8   46.60    3.70
  -7  -4   8   40.60    3.90
  -7  -4   8   38.60    5.10
   7  -4  -8   40.90    3.60
   7   4  -7   30.10    4.50
  -7   4   7   24.00    2.80
  -7   4   7   15.40    4.40
   7   4  -7   17.10    3.60
  -7   4   7   29.30    3.20
   7  -4  -7   26.60    2.60
  -7  -4   7   19.50    4.40
  -7  -4   7   22.60    3.80
   7  -4  -7   26.50    2.50
   7  -4  -7   16.40    3.10
  -7   4   6  108.79    7.50
  -7   4   6   91.39    7.80
   7   4  -6  100.69    7.80
  -7   4   6   97.69    7.80
   7  -4  -6  102.69    6.70
  -7  -4   6   86.89    7.50
  -7  -4   6   89.09    7.60
   7  -4  -6  107.09    7.20
  -7   4   5  120.09    8.00
  -7   4   5  106.49    8.30
  -7   4   5  101.79    8.50
  -7   4   5  110.59    7.50
   7   4  -5  113.19    8.30
   7  -4  -5  102.29    7.00
  -7  -4   5  107.29    8.90
   7  -4  -5  122.29    7.30
  -7  -4   5  114.59    8.40
  -7  -4   5  100.79    8.00
  -7   4   4   58.49    6.60
  -7   4   4   70.59    5.90
   7   4  -4   64.59    6.00
  -7   4   4   57.39    7.20
  -7   4   4   69.69    5.80
  -7  -4   4   77.49    6.10
   7  -4  -4   68.89    4.90
   7  -4  -4   69.69    4.80
  -7  -4   4   63.19    6.10
  -7   4   3    4.50    2.80
  -7   4   3    1.10    3.30
  -7   4   3    2.70    2.70
   7   4  -3    4.00    2.80
  -7   4   3    4.00    2.30
   7   4  -3    3.30    4.90
  -7  -4   3    5.10    2.80
   7  -4  -3    2.60    1.50
  -7  -4   3    2.40    3.20
   7  -4  -3    1.20    1.80
  -7  -4   3    3.80    1.40
   7   4  -2  169.78   11.40
  -7   4   2  149.69   10.70
   7   4  -2  155.78   10.20
  -7   4   2  155.48   10.40
  -7  -4   2  157.48    9.90
  -7  -4   2  138.79   10.80
  -7  -4   2  164.48    9.70
  -7  -4   2  169.78   10.60
   7  -4  -2  150.08   11.10
  -7  -4   2  164.18   10.40
  -7  -4   2  146.99   11.20
   7  -4  -2  168.48    9.80
   7   4  -1  161.88   11.20
  -7  -4   1  161.88    9.50
  -7  -4   1  139.39   10.90
   7  -4  -1  157.58   10.90
  -7  -4   1  141.49   10.80
   7  -4  -1  163.38    9.60
   7  -4  -1  148.29    9.40
   7   4   0   21.60    4.30
  -7  -4   0    9.60    1.90
   7  -4   0   13.60    3.80
  -7  -4   0   13.20    4.70
  -7  -4   0   12.40    3.90
  -7  -4   0   12.90    2.50
   7  -4   0   11.20    1.70
   7  -4   0   12.90    1.90
  -7   4  -1   49.20    5.20
  -7   4  -1   44.80    4.40
   7   4   1   55.39    6.50
   7  -4   1   55.39    4.40
  -7  -4  -1   54.89    6.60
  -7  -4  -1   50.89    4.90
  -7  -4  -1   47.20    4.10
   7  -4   1   54.89    3.90
  -7  -4  -1   51.39    4.00
   7  -4   1   55.29    5.70
  -7  -4  -1   36.30    4.70
  -7   4  -2   42.50    4.50
  -7   4  -2   44.70    4.50
   7   4   2   49.60    4.70
  -7   4  -2   47.30    4.50
  -7   4  -2   56.99    5.30
  -7   4  -2   47.00    4.40
   7   4   2   45.20    5.50
   7   4   2   36.40    4.60
  -7  -4  -2   40.90    4.80
  -7  -4  -2   48.50    4.40
   7  -4   2   50.49    3.60
  -7  -4  -2   45.20    3.70
  -7  -4  -2   44.90    4.10
   7  -4   2   51.19    4.10
   7  -4   2   49.00    5.60
   7  -4   2   40.20    4.30
  -7  -4  -2   40.70    4.20
   7  -4   2   43.20    3.70
  -7   4  -3   -1.60    2.90
  -7   4  -3   -0.70    3.00
   7   4   3   -5.60    4.80
  -7   4  -3    1.50    3.10
  -7   4  -3    0.90    3.20
  -7  -4  -3   -3.00    1.70
  -7  -4  -3   -0.90    2.20
  -7  -4  -3   -1.90    1.60
  -7  -4  -3   -0.40    2.60
   7  -4   3   -0.10    1.60
   7  -4   3    2.70    4.30
  -7  -4  -3    1.30    3.20
   7  -4   3    2.70    1.50
   7  -4   3    0.00    2.80
   7  -4   3   -3.40    2.80
  -7   4  -4   22.50    3.60
  -7   4  -4   25.50    3.70
   7   4   4   16.40    3.00
  -7   4  -4   20.00    3.80
  -7  -4  -4   21.20    2.30
   7  -4   4   22.70    2.20
  -7  -4  -4   20.10    3.30
  -7  -4  -4   16.00    3.20
  -7  -4  -4   18.20    2.70
  -7  -4  -4   14.90    3.50
   7  -4   4   16.30    2.80
   7  -4   4   20.80    4.90
   7  -4   4   17.50    2.30
  -7   4  -5   59.79    5.40
  -7   4  -5   64.59    6.70
   7   4   5   63.49    5.60
  -7  -4  -5   59.39    6.40
  -7  -4  -5   64.79    6.10
  -7  -4  -5   65.49    5.00
   7  -4   5   50.19    8.10
   7  -4   5   61.79    4.50
   7  -4   5   64.79    6.50
  -7  -4  -5   63.19    4.60
  -7   4  -6   14.80    3.90
   7   4   6    9.40    3.00
  -7   4  -6    8.70    3.80
  -7  -4  -6    9.20    3.40
   7  -4   6   14.30    3.90
  -7  -4  -6    9.80    2.00
  -7  -4  -6   11.50    1.90
  -7  -4  -6    6.20    3.60
   7   4   7    0.80    1.90
  -7   4  -7   -1.30    2.40
  -7   4  -7    0.90    3.60
   7   4   7    3.20    3.20
  -7  -4  -7    0.80    3.00
   7  -4   7   -5.30    3.40
  -7  -4  -7   -1.40    3.40
  -7  -4  -7   -1.30    1.50
  -7   4  -8    1.50    2.20
   7   4   8    1.00    1.60
  -7  -4  -8   -0.90    3.00
  -7  -4  -8    1.10    2.00
  -7  -4  -8    2.30    1.70
   7  -4   8   -0.60    3.00
   7   4   9   18.70    2.00
  -7   4  -9   18.90    2.10
  -7  -4  -9   16.30    2.10
   7  -4   9   18.00    2.60
  -7   5   9   47.60    3.80
  -7   5   9   42.10    3.60
   7   5  -9   52.99    3.90
   7  -5  -9   51.29    3.50
  -7  -5   9   52.19    5.30
  -7   5   8    0.50    2.50
  -7   5   8    8.80    2.20
   7   5  -8    5.80    2.10
  -7  -5   8    3.50    3.80
  -7  -5   8    6.50    2.30
   7  -5  -8    4.60    1.20
   7  -5  -8    3.60    1.70
  -7   5   7    1.80    2.30
   7   5  -7    0.90    3.00
  -7   5   7   -3.00    2.80
   7  -5  -7    1.50    1.80
   7  -5  -7    5.70    2.20
   7  -5  -7    4.70    1.70
  -7  -5   7    2.60    2.40
  -7  -5   7    3.80    3.70
  -7   5   6   58.49    5.20
  -7   5   6   75.69    6.40
   7   5  -6   69.69    6.30
   7  -5  -6   70.59    5.10
   7  -5  -6   64.19    4.70
  -7  -5   6   57.29    7.00
  -7  -5   6   62.19    6.40
  -7   5   5  257.27   15.90
   7   5  -5  267.17   16.30
  -7   5   5  282.67   16.30
   7  -5  -5  274.87   15.80
  -7  -5   5  232.78   16.50
   7  -5  -5  253.47   15.50
  -7  -5   5  251.67   16.20
  -7  -5   5  258.67   16.30
  -7   5   4  184.78   11.10
   7   5  -4  167.78   10.60
  -7   5   4  157.68   11.30
  -7   5   4  158.18   10.50
  -7  -5   4  153.38   10.00
  -7  -5   4  171.28   11.20
   7  -5  -4  178.38   10.30
   7  -5  -4  164.88   10.20
  -7  -5   4  163.58   11.20
  -7   5   3   -0.60    3.50
  -7   5   3    1.20    3.10
   7   5  -3    4.50    2.10
  -7   5   3    2.40    2.50
  -7  -5   3    8.10    3.50
   7  -5  -3    3.00    1.80
  -7  -5   3    3.10    2.10
  -7  -5   3    4.60    1.60
   7  -5  -3    1.70    1.50
   7   5  -2   95.09    7.10
  -7   5   2   92.49    7.20
  -7   5   2  102.09    7.30
  -7   5   2   99.79    7.70
   7   5  -2   91.09    8.60
  -7  -5   2  100.69    6.50
   7  -5  -2   83.49    6.10
  -7  -5   2  100.09    6.20
  -7  -5   2   94.39    6.90
   7  -5  -2  101.89    6.30
  -7  -5   2   86.49    6.70
   7   5  -1   66.19    6.90
  -7   5   1   62.49    6.30
  -7   5   1   61.79    5.30
  -7   5   1   71.49    6.00
   7   5  -1   66.49    5.90
  -7  -5   1   71.79    4.90
   7  -5  -1   63.09    4.70
  -7  -5   1   72.99    5.00
  -7  -5   1   76.89    6.50
   7  -5  -1   84.49    7.50
  -7  -5   1   61.69    5.70
  -7  -5   1   64.79    5.80
   7  -5  -1   76.09    5.10
  -7   5   0    9.80    3.40
  -7   5   0    7.40    2.90
  -7   5   0   11.70    3.20
  -7   5   0    9.50    3.00
   7   5   0    9.00    2.90
   7   5   0    5.80    4.50
  -7  -5   0   12.70    2.20
  -7  -5   0   12.60    3.00
  -7  -5   0   10.40    2.30
   7  -5   0    9.30    4.20
  -7  -5   0    8.70    1.90
   7  -5   0   10.60    2.20
  -7  -5   0    7.00    3.30
   7  -5   0   12.40    1.70
   7   5   1    0.80    2.90
  -7   5  -1    3.40    3.00
   7   5   1    0.90    4.40
  -7   5  -1   -0.70    3.40
  -7   5  -1    0.70    2.10
  -7   5  -1    0.00    3.00
  -7  -5  -1    1.20    2.10
  -7  -5  -1    1.70    1.80
  -7  -5  -1    4.10    2.60
   7  -5   1    1.80    1.70
  -7  -5  -1   -0.50    3.10
  -7  -5  -1    1.60    2.70
   7  -5   1    1.10    2.30
   7  -5   1    0.70    4.30
   7   5   2   18.50    5.30
  -7   5  -2   20.10    3.80
  -7   5  -2   19.00    3.60
   7   5   2   19.70    2.70
  -7   5  -2   20.70    3.40
  -7   5  -2   19.30    3.70
  -7   5  -2   13.00    3.60
   7  -5   2   13.40    2.50
  -7  -5  -2   18.10    3.20
   7  -5   2   13.70    3.50
  -7  -5  -2   17.70    2.50
  -7  -5  -2   20.50    3.30
   7  -5   2   18.90    2.40
   7  -5   2   22.60    5.10
  -7  -5  -2   15.70    2.30
   7  -5   2   17.00    2.00
  -7   5  -3    7.30    3.40
   7   5   3    2.10    2.60
  -7   5  -3    3.00    3.20
  -7   5  -3    1.50    2.90
  -7   5  -3   -1.80    3.30
   7  -5   3    1.40    2.40
   7  -5   3   -1.50    2.90
  -7  -5  -3   -1.10    2.10
  -7  -5  -3    1.70    2.40
  -7  -5  -3   -0.80    1.90
   7  -5   3    1.20    4.80
  -7  -5  -3    1.90    2.70
   7  -5   3    1.30    1.80
   7  -5   3   -1.50    1.50
  -7  -5  -3    0.10    2.40
  -7   5  -4    8.10    2.70
   7   5   4    6.20    2.10
  -7   5  -4   10.30    3.40
   7  -5   4    8.00    2.20
   7  -5   4    7.80    3.40
   7  -5   4    5.60    2.70
  -7  -5  -4   11.10    2.00
  -7  -5  -4    4.60    2.90
   7  -5   4    5.70    1.90
  -7  -5  -4    9.50    3.50
   7  -5   4   15.50    4.80
  -7  -5  -4    8.00    2.50
  -7  -5  -4    4.60    2.60
  -7   5  -5    0.10    3.50
   7   5   5   -3.20    2.90
  -7   5  -5   -0.70    3.60
   7  -5   5   -1.30    2.40
  -7  -5  -5    3.00    1.90
  -7  -5  -5   -0.10    2.90
   7  -5   5   -1.00    1.60
  -7  -5  -5   -1.30    2.50
  -7  -5  -5    0.60    1.90
   7  -5   5    0.80    1.90
   7   5   6   32.00    3.10
   7   5   6   27.90    4.10
  -7   5  -6   22.00    4.20
  -7   5  -6   25.60    4.10
   7  -5   6   27.60    2.60
  -7  -5  -6   23.50    4.00
   7  -5   6   29.90    3.60
  -7  -5  -6   23.00    2.50
  -7  -5  -6   24.70    2.70
  -7  -5  -6   25.30    3.10
  -7   5  -7   17.30    3.70
   7   5   7   22.80    5.70
   7   5   7   37.10    3.90
   7   5   7   29.20    2.70
  -7   5  -7   26.10    3.10
  -7  -5  -7   28.60    3.10
  -7  -5  -7   23.40    2.30
   7  -5   7   19.00    3.80
  -7  -5  -7   17.50    3.30
   7   5   8   10.80    1.60
  -7   5  -8   14.30    2.20
  -7  -5  -8    9.70    2.70
   7  -5   8    6.00    2.80
  -7  -5  -8    6.40    2.40
  -7  -5  -8   11.00    1.50
  -7   6   8    9.60    1.90
   7   6  -8    8.80    2.70
  -7   6   8   14.90    2.20
  -7  -6   8   13.10    3.40
   7  -6  -8   12.40    1.60
  -7  -6   8   16.90    3.00
  -7   6   7    3.70    3.10
  -7   6   7    1.90    2.70
   7   6  -7   -2.90    2.70
   7  -6  -7   -0.50    1.40
  -7  -6   7   -2.00    2.30
  -7  -6   7   -1.40    2.40
  -7   6   6    8.20    3.30
  -7   6   6    8.60    2.40
   7   6  -6    3.50    2.20
  -7  -6   6    5.40    2.10
  -7  -6   6   11.10    3.40
   7  -6  -6    5.90    1.90
  -7  -6   6    9.40    2.60
   7  -6  -6    5.60    2.30
  -7   6   5   87.59    7.20
   7   6  -5   93.59    7.20
  -7   6   5   95.19    7.20
  -7  -6   5   86.59    7.10
   7  -6  -5   76.39    5.60
  -7  -6   5   90.89    7.40
   7  -6  -5   86.79    6.10
   7   6  -4   36.90    4.20
  -7   6   4   36.80    4.60
  -7   6   4   36.20    4.40
  -7   6   4   37.80    4.00
  -7  -6   4   46.20    4.60
  -7  -6   4   31.60    2.90
  -7  -6   4   38.60    4.40
   7  -6  -4   36.00    3.60
  -7   6   3  148.99   10.40
  -7   6   3  162.58   11.10
  -7   6   3  155.58   10.40
   7   6  -3  165.28   10.80
  -7  -6   3  147.49   10.30
  -7  -6   3  158.88    9.80
  -7  -6   3  162.98   10.20
   7  -6  -3  161.98    9.80
  -7  -6   3  174.08   11.00
  -7   6   2   30.50    4.00
  -7   6   2   25.20    4.40
   7   6  -2   30.40    3.90
  -7  -6   2   36.00    3.00
   7  -6  -2   32.10    3.20
  -7  -6   2   29.30    3.40
  -7  -6   2   30.80    2.90
  -7   6   1   62.19    5.10
  -7   6   1   52.99    5.10
  -7   6   1   58.39    5.40
   7   6  -1   58.59    6.00
   7  -6  -1   58.39    4.30
  -7  -6   1   62.09    5.80
  -7  -6   1   62.59    6.30
  -7  -6   1   64.19    4.50
   7  -6  -1   69.59    4.80
  -7  -6   1   67.89    5.00
  -7  -6   1   58.89    5.20
   7  -6  -1   43.50    6.20
  -7   6   0  130.39    9.20
  -7   6   0  126.59    9.10
  -7   6   0  137.99    9.60
  -7   6   0  125.29    8.70
   7   6   0  128.19    9.20
  -7  -6   0  127.89    9.20
  -7  -6   0  114.69    9.00
   7  -6   0  135.69    8.50
  -7  -6   0  136.69    8.30
   7  -6   0  132.69   10.40
  -7  -6   0  129.29    8.60
  -7  -6   0  125.79    8.10
   7  -6   0  132.39    8.10
  -7   6  -1   -1.50    3.50
  -7   6  -1    2.00    3.10
   7   6   1   -2.40    3.10
  -7   6  -1    2.20    3.30
  -7  -6  -1   -3.70    1.90
  -7  -6  -1    2.60    3.20
  -7  -6  -1   -1.50    1.70
   7  -6   1   -4.30    4.60
   7  -6   1   -2.00    2.50
  -7  -6  -1   -2.20    2.80
  -7  -6  -1    1.80    2.30
   7  -6   1    1.10    1.80
  -7   6  -2    5.20    3.10
   7   6   2    4.00    2.80
  -7   6  -2    7.70    2.60
  -7   6  -2    6.20    3.50
  -7  -6  -2    5.50    2.40
  -7  -6  -2    3.70    2.10
   7  -6   2    5.80    1.70
   7  -6   2    2.20    1.50
   7  -6   2    9.40    3.00
   7  -6   2    5.20    5.10
  -7  -6  -2    4.30    2.10
  -7  -6  -2    4.70    1.90
  -7   6  -3    0.90    3.50
  -7   6  -3    7.80    2.90
   7   6   3    2.50    2.10
  -7   6  -3    4.90    3.40
  -7   6  -3    2.60    3.30
   7  -6   3    6.30    3.20
  -7  -6  -3   -1.20    2.70
  -7  -6  -3    5.10    2.10
   7  -6   3    3.60    1.70
   7  -6   3    0.70    4.80
  -7  -6  -3    3.60    1.90
   7  -6   3    4.20    1.80
  -7  -6  -3    0.10    3.70
  -7  -6  -3    4.00    2.50
   7  -6   3    2.90    2.20
  -7   6  -4   13.60    3.90
   7   6   4   11.90    3.30
  -7   6  -4   14.60    2.90
   7   6   4   17.30    2.60
   7  -6   4    7.30    3.30
  -7  -6  -4   10.40    3.70
   7  -6   4   13.40    3.60
  -7  -6  -4   13.30    2.20
  -7  -6  -4   10.60    3.20
   7  -6   4   15.10    2.00
  -7  -6  -4   11.40    2.30
   7  -6   4    9.00    2.10
  -7  -6  -4    9.40    3.00
  -7   6  -5    1.40    2.50
   7   6   5   -0.20    3.00
  -7   6  -5   -3.50    2.50
   7   6   5   -1.60    3.60
  -7  -6  -5    1.80    2.00
   7  -6   5    0.10    1.70
   7  -6   5   -1.00    1.60
   7  -6   5   -0.20    3.30
  -7  -6  -5   -2.60    2.30
  -7  -6  -5    0.70    1.90
  -7  -6  -5   -1.50    1.90
   7   6   6    7.00    2.90
   7   6   6    4.60    3.60
  -7   6  -6    7.50    2.60
   7  -6   6   10.20    1.80
  -7  -6  -6    9.80    1.80
   7  -6   6   10.60    3.50
  -7  -6  -6    4.80    3.30
  -7  -6  -6    8.50    2.80
  -7  -6  -6    7.70    1.90
  -7   6  -7    5.80    2.20
   7   6   7   10.70    1.80
   7   6   7    5.70    3.20
  -7  -6  -7    1.20    2.30
  -7  -6  -7    6.00    1.50
  -7  -6  -7    5.20    2.90
   7  -6   7    5.70    3.00
  -7   6  -8    0.60    1.50
   7  -6   8    1.20    2.20
   7   7  -7    7.30    2.00
  -7   7   7    4.70    1.90
  -7   7   7    8.40    1.90
  -7  -7   7   10.20    2.20
  -7   7   6   82.59    6.00
   7   7  -6   82.99    5.90
  -7   7   6  100.59    6.60
  -7  -7   6   86.89    6.30
  -7  -7   6   71.39    6.10
  -7   7   5   90.39    6.60
  -7   7   5   99.69    7.20
   7   7  -5   96.69    6.60
  -7  -7   5   88.39    6.80
  -7  -7   5   94.39    6.60
  -7   7   4  110.49    7.90
  -7   7   4  102.19    7.60
  -7   7   4  102.89    7.90
   7   7  -4  108.19    7.90
  -7  -7   4  108.49    8.10
   7  -7  -4  101.79    6.70
  -7  -7   4  100.59    7.30
  -7  -7   4   98.59    6.60
   7   7  -3    8.70    3.30
  -7   7   3    8.20    3.40
  -7   7   3    7.70    3.70
  -7  -7   3    8.20    1.90
  -7  -7   3    8.70    3.50
  -7  -7   3    6.30    2.10
   7  -7  -3    7.80    1.90
  -7  -7   3    8.80    3.80
  -7   7   2    9.80    3.40
  -7   7   2   12.50    2.90
   7   7  -2   11.80    3.50
  -7  -7   2   11.00    2.60
  -7  -7   2   10.40    2.00
  -7  -7   2    4.80    3.30
   7  -7  -2   12.80    2.00
  -7  -7   2   17.20    3.00
   7   7  -1   18.00    3.60
  -7   7   1   17.40    2.70
  -7   7   1   13.90    3.90
  -7  -7   1    8.30    3.30
  -7  -7   1   17.50    2.20
  -7  -7   1   14.80    2.30
   7  -7  -1   15.40    2.30
  -7  -7   1   11.30    2.70
   7  -7  -1   13.60    2.00
  -7  -7   1   16.20    3.80
  -7   7   0   29.40    4.50
   7   7   0   32.90    4.20
   7   7   0   40.40    3.90
  -7   7   0   33.40    4.10
   7  -7   0   36.00    3.00
  -7  -7   0   34.60    3.50
  -7  -7   0   39.80    3.50
   7  -7   0   24.70    5.50
  -7  -7   0   39.40    4.40
  -7  -7   0   26.80    3.40
   7  -7   0   42.90    3.90
  -7  -7   0   38.10    3.60
   7   7   1    0.50    2.80
  -7   7  -1    0.20    2.20
  -7   7  -1   -0.30    3.60
   7   7   1    3.00    2.30
   7   7   1    2.50    3.80
  -7  -7  -1   -1.20    2.20
   7  -7   1   -2.90    2.50
  -7  -7  -1   -1.20    2.20
  -7  -7  -1    0.50    1.80
  -7  -7  -1   -1.30    2.80
  -7  -7  -1    1.60    2.00
   7  -7   1   -0.30    1.50
   7   7   2    1.20    3.60
   7   7   2    6.60    3.10
  -7   7  -2    8.90    2.90
  -7   7  -2    0.40    3.60
  -7   7  -2    4.80    3.70
  -7  -7  -2    4.10    2.80
  -7  -7  -2    4.50    2.10
  -7  -7  -2    5.00    2.00
  -7  -7  -2    3.60    2.00
   7  -7   2    4.30    1.80
   7  -7   2    5.80    2.40
   7  -7   2    0.60    1.60
  -7   7  -3   26.00    3.40
  -7   7  -3   31.40    4.20
  -7   7  -3   25.60    3.30
   7   7   3   21.80    4.10
   7   7   3   28.20    3.70
   7  -7   3   23.10    2.70
  -7  -7  -3   35.60    3.80
   7  -7   3   27.40    3.30
  -7  -7  -3   25.70    2.90
  -7  -7  -3   22.80    3.10
  -7  -7  -3   27.80    2.80
   7  -7   3   36.00    3.20
   7   7   4    8.10    3.00
   7   7   4   -0.20    3.70
  -7   7  -4   11.30    2.70
  -7  -7  -4    6.00    3.70
   7  -7   4    2.40    2.80
   7  -7   4    4.40    3.10
  -7  -7  -4    5.40    2.00
  -7  -7  -4    0.40    2.30
   7  -7   4    3.50    1.70
   7  -7   4    1.80    1.90
  -7  -7  -4    5.40    2.10
  -7   7  -5    6.00    2.50
   7   7   5    4.40    3.60
   7   7   5   -4.40    2.70
   7  -7   5    0.50    1.60
   7  -7   5    4.90    3.10
  -7  -7  -5    1.50    2.30
   7  -7   5    0.90    1.60
  -7  -7  -5    0.00    1.30
  -7  -7  -5   -0.80    1.70
   7   7   6   10.20    2.40
   7   7   6    5.60    1.80
  -7   7  -6    9.00    2.30
   7  -7   6    7.30    3.00
  -7  -7  -6    6.50    1.70
  -7  -7  -6    2.80    2.20
  -7  -7  -6    6.20    1.60
   7  -7   6    6.90    1.50
   7   7   7   14.00    1.70
  -7   7  -7   13.10    1.90
  -7  -7  -7   14.40    2.10
   7  -7   7   11.70    2.70
  -7  -7  -7   10.90    1.40
   7   8  -6    3.90    1.70
  -7   8   6    2.10    1.60
  -7   8   6   -0.10    2.10
  -7  -8   6    4.00    2.70
  -7  -8   6    0.40    1.40
   7   8  -5    4.40    2.80
  -7   8   5   -1.20    1.80
  -7  -8   5   -4.40    1.70
  -7  -8   5   -0.40    2.10
   7   8  -4    0.80    2.10
  -7   8   4    2.20    2.00
  -7   8   4    0.60    2.20
  -7  -8   4   -2.90    3.00
  -7  -8   4   -2.20    3.00
  -7  -8   4   -1.30    1.50
  -7   8   3    0.80    3.50
   7   8  -3    1.30    3.00
  -7   8   3    3.00    3.00
  -7  -8   3    0.40    3.20
  -7  -8   3    2.40    3.10
  -7  -8   3    3.20    2.30
  -7  -8   3    1.20    1.70
   7   8  -2    5.40    3.00
  -7   8   2    3.50    2.60
   7   8  -2    2.00    2.30
  -7   8   2    2.70    3.00
  -7  -8   2    4.40    2.00
  -7  -8   2    2.80    2.40
   7  -8  -2    4.90    2.30
  -7  -8   2    5.50    1.80
  -7  -8   2    1.10    3.00
  -7   8   1    5.00    2.70
  -7   8   1    3.60    2.20
   7   8  -1    5.90    3.60
   7   8  -1    3.70    3.20
  -7  -8   1    6.90    2.60
   7  -8  -1    6.40    1.90
  -7  -8   1    9.30    3.40
  -7  -8   1    3.50    2.00
  -7  -8   1    3.10    1.90
   7  -8  -1    4.20    1.40
  -7  -8   1    6.40    3.00
  -7   8   0   59.29    5.70
  -7   8   0   66.99    5.40
   7   8   0   61.39    5.30
   7   8   0   65.59    6.10
  -7  -8   0   67.49    5.20
   7  -8   0   63.39    4.90
  -7  -8   0   67.19    5.80
  -7  -8   0   64.59    4.90
   7  -8   0   60.89    4.40
  -7  -8   0   67.89    4.80
   7   8   1   20.80    4.10
   7   8   1   27.10    3.40
  -7   8  -1   19.10    4.00
  -7   8  -1   23.80    2.80
  -7  -8  -1   19.70    2.90
  -7  -8  -1   26.20    2.80
   7  -8   1   24.10    2.40
  -7  -8  -1   27.70    2.60
   7  -8   1   33.10    2.80
   7   8   2    5.40    2.60
  -7   8  -2    4.60    2.50
   7   8   2    5.70    3.00
   7  -8   2    6.00    1.70
   7  -8   2    4.70    1.70
  -7  -8  -2    3.30    2.10
  -7  -8  -2    3.30    2.00
  -7  -8  -2    2.30    2.00
   7   8   3   21.30    2.70
  -7   8  -3   27.60    3.00
   7   8   3   20.70    3.00
  -7  -8  -3   23.50    3.30
   7  -8   3   19.70    2.30
   7  -8   3   22.90    2.30
  -7  -8  -3   18.70    2.40
  -7  -8  -3   20.00    2.50
  -7   8  -4   14.60    2.60
   7   8   4   13.40    2.40
   7   8   4   12.60    2.60
  -7  -8  -4   12.00    2.10
   7  -8   4   17.10    2.00
   7  -8   4   15.20    1.90
  -7  -8  -4   12.00    1.70
   7   8   5    3.20    1.80
   7   8   5   -2.40    2.00
   7  -8   5    0.80    1.30
  -7  -8  -5    0.70    2.00
  -7  -8  -5   -0.60    1.50
   7  -8   5    1.30    2.40
   7   8   6   24.10    2.30
   7  -8   6   14.90    2.40
  -7  -8  -6   25.90    2.10
  -7  -8  -6   19.20    2.60
  -7   9   5   -0.20    2.00
  -7  -9   5    1.10    2.20
  -7  -9   5    0.70    1.60
   7   9  -4    3.10    2.50
  -7   9   4   10.20    1.80
  -7  -9   4    7.30    2.60
  -7  -9   4    6.10    2.80
  -7   9   3   12.50    2.30
   7   9  -3   11.30    2.70
  -7   9   3    5.60    2.50
   7   9  -3   13.30    2.20
  -7  -9   3    9.50    2.80
  -7  -9   3   10.80    1.60
  -7  -9   3   10.30    3.00
  -7   9   2   15.20    2.70
  -7   9   2   14.00    2.70
   7   9  -2   14.10    3.10
   7   9  -2   12.30    3.10
  -7  -9   2   12.70    2.90
  -7  -9   2   11.90    2.10
  -7  -9   2   16.30    2.50
  -7  -9   2   15.80    1.60
  -7   9   1   36.30    3.90
  -7   9   1   32.80    3.20
   7   9  -1   30.60    3.80
   7  -9  -1   29.30    2.60
  -7  -9   1   35.90    3.60
  -7  -9   1   34.80    3.10
  -7  -9   1   40.70    3.30
   7   9   0    2.70    2.30
  -7   9   0   -2.20    2.10
  -7  -9   0    1.30    1.20
  -7  -9   0   -2.20    1.80
  -7  -9   0   -2.10    2.60
   7  -9   0    1.40    1.50
  -7   9  -1   42.70    4.20
   7   9   1   43.60    4.00
  -7  -9  -1   43.70    3.30
   7  -9   1   47.30    3.40
   7   9   2    8.30    3.10
  -7   9  -2    7.50    3.00
   7   9   2   12.40    1.90
  -7  -9  -2    9.40    2.00
  -7  -9  -2   12.20    1.50
  -7  -9  -2   12.30    2.80
   7  -9   2   10.60    1.60
   7  -9   2   10.90    1.70
  -7   9  -3   -1.60    2.40
   7   9   3    1.70    1.50
   7   9   3    0.50    2.00
  -7  -9  -3    0.00    2.80
  -7  -9  -3    0.70    1.60
   7  -9   3   -0.30    1.30
   7   9   4   11.80    3.90
   7   9   4   19.40    2.10
  -7  -9  -4   18.70    1.90
   7  -9   4   22.60    2.10
  -7  10   2    1.20    1.90
  -7 -10   2    1.00    2.30
  -7 -10   2   -0.20    1.70
  -7  10   1   54.59    4.70
  -7 -10   1   47.10    4.80
  -7 -10   1   49.30    3.50
  -7  10   0    3.70    1.90
  -7 -10   0    1.20    1.80
  -7 -10   0   -1.10    1.30
  -7  10  -1    6.50    2.50
  -7 -10  -1   -1.60    2.60
  -7 -10  -1    0.70    1.20
  -8   0  10   30.20    3.30
   8   0 -10   21.00    2.30
   8   0 -10   21.20    2.50
  -8   0   9    0.10    2.40
   8   0  -9   -3.80    2.80
  -8   0   8   16.10    4.30
   8   0  -8   21.70    2.90
  -8   0   7   -0.80    3.00
   8   0  -7    1.20    3.70
  -8   0   7    1.00    2.80
   8   0  -7    2.20    2.20
   8   0  -7    0.10    1.60
   8   0  -6  131.89    8.30
  -8   0   6  139.39   10.40
   8   0  -6  124.29    8.80
   8   0  -6  116.79    9.10
  -8   0   6  132.99    9.00
  -8   0   5   -2.10    3.80
   8   0  -5   -2.30    2.00
   8   0  -5    3.00    2.20
  -8   0   5   -4.90    2.60
  -8   0   4  106.69    9.00
   8   0  -4  114.69    7.20
   8   0  -4  108.69    8.20
   8   0  -4  115.19    7.20
  -8   0   4  122.79    8.00
  -8   0   3    0.20    2.80
   8   0  -3    1.10    3.00
  -8   0   3    1.40    3.70
   8   0  -3   -1.30    1.90
  -8   0   2   57.69    6.00
   8   0  -2   57.39    4.20
   8   0  -2   63.99    6.30
  -8   0   2   61.29    5.70
   8   0  -1   -2.00    3.00
   8   0  -1   -0.20    1.40
  -8   0   1   -2.90    2.40
   8   0   0  169.58   10.50
  -8   0   0  131.29   10.00
  -8   0  -1   -0.70    0.80
   8   0   1   -6.80    3.80
  -8   0  -1   -1.80    2.90
   8   0   2   65.29    7.20
  -8   0  -3   -0.30    3.10
  -8   0  -3    0.80    2.90
   8   0   3   -2.00    3.00
   8   0   3   -2.10    3.40
  -8   0  -3    0.50    2.80
  -8   0  -4   83.39    7.50
  -8   0  -4   97.69    7.40
   8   0   4   83.09    7.20
   8   0   4   91.39    7.70
  -8   0  -4   92.69    7.00
   8   0   5    3.10    3.10
  -8   0  -5   -1.70    2.90
  -8   0  -5   -4.60    3.60
  -8   0  -5   -1.90    3.20
  -8   0  -6   10.30    2.40
  -8   0  -6    8.40    4.00
  -8   0  -6    9.10    3.50
  -8   0  -7    5.80    3.90
  -8   0  -7    4.30    3.00
  -8   0  -8    0.80    2.40
  -8   0  -8    6.00    2.20
  -8   0  -9   -2.50    1.80
  -8   0  -9   -0.70    1.80
   8   1 -10    2.90    1.80
   8   1 -10    1.30    1.60
  -8   1  10    2.90    1.90
  -8  -1  10    1.60    1.80
   8  -1 -10    2.00    2.40
   8  -1 -10    3.30    1.50
  -8   1   9    2.10    3.50
   8   1  -9    2.30    2.80
  -8  -1   9   -2.10    3.50
   8  -1  -9   -1.80    2.00
   8   1  -8   41.00    4.20
  -8   1   8   30.50    3.70
  -8   1   8   23.60    4.70
   8  -1  -8   42.10    3.40
  -8  -1   8   45.80    5.20
   8  -1  -8   37.30    4.20
  -8   1   7   76.79    6.50
   8   1  -7   60.69    5.60
  -8   1   7   68.39    6.30
   8  -1  -7   80.49    5.30
   8  -1  -7   58.29    6.30
  -8  -1   7   63.79    7.70
   8  -1  -7   74.19    6.80
   8  -1  -7   58.69    5.00
  -8   1   6   60.39    5.70
  -8   1   6   62.19    7.40
   8   1  -6   53.49    5.00
   8  -1  -6   49.00    5.10
   8  -1  -6   57.29    4.50
  -8  -1   6   76.09    7.50
   8  -1  -6   55.29    5.00
  -8   1   5  212.88   13.20
  -8   1   5  223.18   14.40
   8   1  -5  207.08   12.90
   8   1  -5  210.58   13.60
   8  -1  -5  209.68   12.90
  -8  -1   5  223.88   14.40
   8  -1  -5  218.18   13.20
   8  -1  -5  216.28   13.50
  -8   1   4   -2.40    2.60
   8   1  -4   -5.30    5.00
   8   1  -4    5.10    3.10
  -8   1   4    2.00    2.50
   8   1  -4   -0.40    1.60
   8  -1  -4    0.50    2.10
   8  -1  -4    2.20    1.80
   8  -1  -4   -2.50    2.80
  -8  -1   4    2.20    2.50
   8  -1  -4    2.20    2.30
  -8  -1   4    2.70    3.40
   8   1  -3    3.40    3.40
   8   1  -3    7.10    3.80
  -8   1   3    0.80    5.40
   8  -1  -3   -0.40    2.80
   8  -1  -3    0.50    2.00
  -8  -1   3    2.20    3.10
  -8  -1   3   -2.10    3.60
   8  -1  -3    0.70    2.00
   8   1  -2   66.79    6.30
  -8  -1   2   55.29    6.20
   8  -1  -2   55.29    5.00
   8  -1  -2   56.29    6.00
   8  -1  -2   59.89    4.50
   8   1  -1    1.60    3.30
  -8   1   1    0.40    2.90
   8  -1  -1   -0.60    3.00
   8  -1  -1   -3.30    2.10
  -8  -1   1   -2.70    2.60
   8  -1  -1    2.20    1.80
   8   1   0   88.19    7.00
  -8  -1   0   69.49    6.70
   8  -1   0   74.69    5.60
   8  -1   0   68.29    5.00
   8  -1   0   85.39    6.90
   8   1   1   22.90    3.90
  -8  -1  -1   15.20    3.30
   8  -1   1   25.50    4.00
   8  -1   1   20.80    2.20
   8   1   2   -2.50    3.30
   8  -1   2    4.90    3.50
  -8  -1  -2    0.30    3.30
   8   1   3   37.10    5.10
  -8   1  -3   47.70    4.50
   8   1   3   49.99    5.20
  -8   1  -3   54.59    4.70
  -8   1  -3   46.80    4.90
  -8  -1  -3   55.99    4.70
   8  -1   3   45.20    5.30
  -8  -1  -3   50.99    5.10
  -8  -1  -3   46.10    4.70
   8  -1   3   53.99    5.50
  -8   1  -4    2.80    2.70
   8   1   4    1.00    2.90
  -8   1  -4    8.20    3.30
  -8   1  -4    2.60    3.30
  -8  -1  -4    9.10    3.40
  -8  -1  -4    6.50    3.00
   8  -1   4    2.20    3.90
   8  -1   4    5.40    3.30
  -8  -1  -4    9.10    2.60
  -8   1  -5   15.20    3.70
  -8   1  -5   16.50    3.70
  -8   1  -5   12.10    3.00
  -8  -1  -5   16.90    3.90
   8  -1   5   10.20    2.70
  -8  -1  -5   14.70    3.40
  -8  -1  -5   12.30    3.50
  -8   1  -6   70.69    6.60
  -8   1  -6   72.99    7.00
  -8   1  -6   60.29    5.80
  -8  -1  -6   67.09    6.40
  -8  -1  -6   56.89    6.40
   8  -1   6   64.59    6.50
  -8  -1  -6   76.19    6.90
  -8   1  -7   22.30    3.50
  -8   1  -7   43.30    4.70
  -8  -1  -7   35.60    3.50
  -8  -1  -7   30.70    4.40
   8  -1   7   27.30    3.90
  -8   1  -8   11.60    3.60
  -8   1  -8   14.90    2.40
  -8  -1  -8   12.00    3.50
  -8  -1  -8   13.20    3.30
  -8   1  -9   -1.50    1.70
  -8  -1  -9   -0.50    1.80
  -8  -1  -9   -1.20    1.80
   8   2 -10   24.80    2.70
   8   2 -10   18.80    2.60
   8  -2 -10   29.90    2.90
  -8  -2  10   24.60    2.70
   8   2  -9    5.40    3.00
  -8   2   9    5.00    2.20
   8   2  -9    4.90    2.10
  -8   2   9    2.50    2.50
   8  -2  -9    5.70    1.90
  -8  -2   9    5.20    2.60
   8  -2  -9    5.30    2.10
   8  -2  -9    2.90    2.70
  -8   2   8   45.30    4.20
  -8   2   8   54.29    6.50
   8  -2  -8   46.40    4.00
   8  -2  -8   50.09    3.90
  -8  -2   8   33.10    5.10
  -8   2   7   15.30    4.40
  -8   2   7    6.60    3.20
   8   2  -7    9.70    3.30
   8  -2  -7   14.50    3.80
   8  -2  -7   12.20    2.30
   8  -2  -7   11.60    2.50
  -8  -2   7   16.60    3.50
   8   2  -6    4.30    3.10
  -8   2   6    8.00    4.40
  -8   2   6    2.90    3.10
   8  -2  -6    4.30    2.00
  -8  -2   6   10.20    4.20
   8  -2  -6    5.60    3.40
   8   2  -5   28.60    4.00
  -8   2   5   31.40    3.60
   8   2  -5   22.40    3.40
  -8   2   5   29.40    4.80
   8  -2  -5   26.20    2.60
  -8  -2   5   24.80    3.70
  -8  -2   5   23.30    4.40
   8  -2  -5   27.50    3.20
   8   2  -4   67.79    6.00
  -8   2   4   55.69    6.00
  -8   2   4   61.79    5.50
   8   2  -4   61.39    5.60
  -8   2   4   70.09    6.80
   8  -2  -4   62.69    4.50
   8  -2  -4   60.99    5.40
   8  -2  -4   65.19    5.20
   8  -2  -4   53.89    4.40
  -8  -2   4   59.49    5.50
  -8  -2   4   59.99    5.50
  -8  -2   4   49.00    5.40
  -8   2   3   -1.50    2.40
  -8   2   3    0.10    3.60
   8   2  -3    2.70    3.10
   8   2  -3   -0.10    3.60
   8  -2  -3    2.10    1.70
  -8  -2   3    3.30    5.00
   8  -2  -3   -0.90    2.30
   8  -2  -3    8.20    2.10
  -8  -2   3    2.20    2.90
  -8  -2   3    3.30    2.70
   8   2  -2   29.90    4.50
   8  -2  -2   39.80    3.80
   8  -2  -2   34.10    4.30
   8  -2  -2   38.30    3.40
  -8  -2   2   25.70    4.40
   8   2  -1  192.68   12.40
  -8  -2   1  168.08   12.40
   8  -2  -1  175.08   10.80
   8  -2  -1  180.58   11.10
   8  -2  -1  177.68   12.00
   8   2   0   -3.00    4.20
   8  -2   0    1.70    3.20
   8  -2   0    0.40    1.70
   8  -2   0    1.00    2.20
  -8  -2   0    6.10    3.10
   8   2   1  277.87   17.20
  -8  -2  -1  239.88   17.20
   8  -2   1  279.77   17.20
   8  -2   1  280.77   16.00
   8  -2   1  260.07   16.20
  -8   2  -2   -0.10    3.00
   8   2   2   -2.80    3.40
  -8   2  -2   -4.80    3.00
  -8   2  -2    2.50    2.80
  -8  -2  -2   -0.20    3.00
   8  -2   2   -0.40    1.30
  -8  -2  -2   -0.80    2.60
   8  -2   2    0.00    2.90
   8  -2   2    0.20    1.50
   8  -2   2   -3.20    3.40
  -8  -2  -2    0.50    3.10
  -8   2  -3   16.30    3.30
   8   2   3   11.40    3.90
  -8   2  -3   17.80    3.40
  -8   2  -3   16.80    3.30
  -8  -2  -3   18.50    3.50
   8  -2   3   12.70    1.70
   8  -2   3   17.50    4.30
  -8  -2  -3   16.40    3.50
  -8  -2  -3   12.50    3.00
  -8  -2  -3   11.40    1.60
   8  -2   3   10.60    3.30
  -8   2  -4   12.00    2.60
  -8   2  -4   13.70    3.50
  -8  -2  -4    8.90    2.60
   8  -2   4    7.70    4.40
   8  -2   4   10.30    3.40
  -8  -2  -4    8.00    1.70
  -8  -2  -4    7.90    3.10
  -8  -2  -4    9.00    3.30
  -8   2  -5   15.40    2.90
  -8   2  -5   12.90    3.80
  -8  -2  -5   10.40    3.50
  -8  -2  -5   15.40    4.00
   8  -2   5    8.10    3.70
  -8  -2  -5   14.40    2.70
  -8   2  -6   16.60    4.20
  -8   2  -6    8.10    3.80
  -8  -2  -6   14.90    3.70
  -8  -2  -6   17.00    3.10
   8  -2   6   10.80    3.70
  -8   2  -7   11.40    4.00
   8  -2   7   14.00    3.60
  -8  -2  -7   14.40    3.40
  -8  -2  -7   11.50    3.80
  -8   2  -8    8.10    2.40
   8  -2   8    8.70    2.90
  -8  -2  -8    7.60    2.30
  -8  -2  -8   10.00    3.30
  -8   2  -9   -1.60    1.60
   8   2   9   -1.00    1.40
  -8  -2  -9    1.50    2.40
  -8  -2  -9    0.60    1.60
  -8   3   9    2.70    2.20
   8   3  -9    0.90    1.80
   8   3  -9   -0.50    2.50
  -8   3   9    1.70    1.50
   8  -3  -9   -2.20    1.70
  -8  -3   9   -0.70    2.30
   8  -3  -9    0.40    1.40
  -8   3   8   14.30    4.00
  -8   3   8   18.50    2.50
   8   3  -8   11.30    3.10
   8   3  -8   11.20    3.30
   8  -3  -8   15.10    2.20
  -8  -3   8   14.20    4.30
   8  -3  -8   13.00    2.30
   8  -3  -8   16.30    3.10
  -8   3   7   27.00    3.00
   8   3  -7   14.50    3.50
  -8   3   7   19.00    3.60
   8   3  -7   20.80    3.80
   8  -3  -7   23.40    2.50
   8  -3  -7   17.90    3.20
  -8  -3   7   14.30    4.50
  -8   3   6   27.50    5.00
  -8   3   6   36.10    4.10
   8   3  -6   33.30    3.60
   8   3  -6   28.00    3.90
  -8   3   6   27.40    3.40
  -8  -3   6   31.90    4.00
   8  -3  -6   33.50    2.90
  -8  -3   6   28.50    4.70
   8  -3  -6   41.20    4.10
   8   3  -5  157.08   10.30
  -8   3   5  154.58   10.00
  -8   3   5  166.08   10.30
  -8   3   5  141.89   10.10
   8   3  -5  162.38   10.30
  -8   3   5  154.98   11.50
  -8  -3   5  140.59   10.10
  -8  -3   5  148.69   10.30
   8  -3  -5  146.79    9.40
  -8  -3   5  141.09   10.30
   8   3  -4  278.17   16.10
  -8   3   4  256.07   16.00
  -8   3   4  268.17   16.90
  -8   3   4  270.27   16.00
   8   3  -4  256.17   16.10
   8   3  -4  227.78   16.80
  -8   3   4  273.87   16.60
  -8  -3   4  259.57   16.20
  -8  -3   4  246.68   18.10
  -8  -3   4  245.78   16.00
   8  -3  -4  244.58   15.50
   8  -3  -4  274.17   15.80
  -8   3   3  114.39    8.80
   8   3  -3  102.49    7.70
   8   3  -3   91.59    7.50
  -8   3   3  101.49    7.50
   8   3  -3  117.69    8.90
  -8   3   3  103.89    8.40
  -8   3   3   97.29    7.40
   8  -3  -3  115.79    7.00
   8  -3  -3  112.79    7.10
   8  -3  -3   81.09    6.80
  -8  -3   3  107.39    7.90
  -8  -3   3  113.09    7.80
  -8   3   2   72.19    6.80
   8   3  -2   76.89    7.20
  -8   3   2   65.29    6.00
  -8   3   2   76.29    6.10
  -8   3   2   75.39    5.80
   8   3  -2   77.79    8.10
  -8   3   2   68.29    6.30
   8   3  -2   93.09    7.10
   8  -3  -2   72.79    5.10
   8  -3  -2   75.49    5.20
  -8  -3   2   85.39    9.10
  -8  -3   2   74.39    6.50
   8  -3  -2   63.39    6.60
  -8  -3   2   73.19    6.20
  -8   3   1   96.59    7.10
  -8   3   1   86.39    6.40
  -8   3   1   88.99    7.30
   8   3  -1  107.29    9.00
   8  -3  -1  105.89    6.20
   8  -3  -1   89.49    8.20
  -8  -3   1   87.19    7.30
  -8  -3   1   82.09    7.00
   8  -3  -1   96.69    6.50
   8   3   0    9.00    4.10
  -8   3   0    4.70    2.70
  -8   3   0    5.60    3.10
  -8   3   0    7.80    3.00
  -8  -3   0    6.90    2.10
  -8  -3   0    5.40    3.60
   8  -3   0   10.30    2.30
   8  -3   0   12.00    3.70
  -8  -3   0   14.70    3.70
   8  -3   0    4.80    1.60
  -8  -3   0    6.60    2.80
  -8  -3   0    9.60    3.30
   8   3   1   19.70    4.40
  -8   3  -1   15.30    3.10
  -8   3  -1   17.10    3.70
  -8   3  -1   18.90    3.30
  -8   3  -1   16.10    3.40
  -8  -3  -1   18.90    3.10
  -8  -3  -1   11.20    5.90
   8  -3   1   15.30    2.00
  -8  -3  -1   22.20    3.80
   8  -3   1   14.80    1.90
   8  -3   1   14.80    2.40
  -8  -3  -1   16.10    2.20
   8  -3   1   19.10    4.20
  -8  -3  -1   13.50    3.40
   8  -3   1   10.90    3.10
  -8   3  -2   21.80    3.50
  -8   3  -2   21.60    3.50
   8   3   2   22.90    4.60
  -8   3  -2   17.20    3.60
   8  -3   2   20.30    2.70
   8  -3   2   23.60    4.60
  -8  -3  -2   20.90    3.20
   8  -3   2   15.00    3.40
  -8  -3  -2   18.70    3.50
  -8  -3  -2   20.90    2.10
  -8  -3  -2   30.50    3.90
   8  -3   2   19.10    2.30
   8  -3   2   18.50    2.50
  -8   3  -3   10.70    3.20
  -8   3  -3    6.20    3.30
  -8   3  -3    4.90    3.30
   8   3   3    6.80    4.20
  -8   3  -3    7.20    3.20
   8  -3   3    6.20    3.10
   8  -3   3    4.40    2.10
  -8  -3  -3    8.90    2.00
  -8  -3  -3    5.60    3.40
   8  -3   3    6.40    4.30
   8  -3   3    8.00    1.70
  -8  -3  -3    2.50    2.80
  -8   3  -4    4.20    3.20
  -8   3  -4    1.60    3.20
  -8   3  -4    2.20    3.50
  -8  -3  -4    2.70    3.10
  -8  -3  -4    2.80    2.40
  -8  -3  -4    2.60    3.50
   8  -3   4   -0.40    2.30
  -8  -3  -4    1.30    1.80
   8  -3   4    1.30    1.80
   8  -3   4    0.70    4.40
  -8   3  -5    8.10    3.60
  -8   3  -5    5.40    3.70
   8   3   5    3.00    2.60
  -8  -3  -5    3.90    3.40
  -8  -3  -5   -3.10    3.20
  -8  -3  -5    1.10    3.60
  -8  -3  -5    1.20    1.50
   8  -3   5    4.40    3.50
  -8   3  -6   41.50    4.10
  -8   3  -6   48.80    4.90
  -8  -3  -6   29.30    4.40
  -8  -3  -6   34.70    3.30
  -8  -3  -6   43.90    4.00
   8  -3   6   33.10    4.70
  -8   3  -7   84.49    7.00
  -8   3  -7   88.19    7.30
  -8  -3  -7   86.29    7.00
   8  -3   7   81.89    6.50
   8   3   8   10.60    1.90
  -8   3  -8   11.50    2.40
   8  -3   8    9.70    2.20
  -8  -3  -8    8.90    2.20
  -8  -3  -8    7.40    2.30
   8   3   9    0.80    1.70
  -8   3  -9    1.40    1.60
  -8  -3  -9    0.10    2.10
  -8   4   9    2.70    1.60
   8   4  -9    4.10    2.40
   8  -4  -9    3.70    1.40
  -8  -4   9    5.70    3.20
  -8   4   8    3.50    2.10
   8   4  -8    0.90    1.90
  -8   4   8    3.90    2.40
   8  -4  -8    5.10    1.70
  -8  -4   8    4.40    2.80
   8  -4  -8    4.20    2.00
   8   4  -7   52.89    4.60
  -8   4   7   51.79    5.60
  -8   4   7   47.90    4.70
  -8   4   7   48.00    4.30
   8  -4  -7   53.59    4.20
   8  -4  -7   51.19    4.60
  -8  -4   7   51.19    5.50
  -8  -4   7   49.00    4.50
  -8   4   6   92.69    7.00
  -8   4   6   84.49    6.60
   8   4  -6   86.79    7.40
  -8   4   6   97.89    8.80
   8  -4  -6   85.79    6.10
  -8  -4   6   88.79    7.30
   8  -4  -6   89.69    6.50
  -8  -4   6   92.49    8.20
  -8   4   5    8.20    4.50
  -8   4   5    3.30    2.20
  -8   4   5    7.40    3.20
   8   4  -5    1.60    3.10
  -8   4   5    5.40    4.00
   8  -4  -5    4.00    2.60
   8  -4  -5    6.60    2.70
  -8  -4   5    3.00    3.00
  -8  -4   5    7.70    3.50
  -8  -4   5    4.80    3.40
  -8   4   4  325.37   19.40
  -8   4   4  317.77   19.90
  -8   4   4  293.37   18.90
  -8   4   4  280.17   18.70
   8   4  -4  327.47   19.00
   8  -4  -4  322.87   18.70
  -8  -4   4  299.97   19.00
  -8  -4   4  313.37   19.10
  -8   4   3   55.59    5.40
   8   4  -3   60.49    5.60
   8   4  -3   49.50    6.30
  -8   4   3   55.89    5.50
  -8   4   3   48.90    5.50
   8  -4  -3   54.69    4.40
  -8  -4   3   69.39    5.30
   8  -4  -3   56.89    4.60
  -8  -4   3   55.69    5.90
  -8   4   2   48.60    4.60
  -8   4   2   52.29    5.10
  -8   4   2   45.10    4.70
   8   4  -2   54.49    5.40
  -8   4   2   56.29    5.30
   8   4  -2   50.49    6.10
   8  -4  -2   60.29    4.40
  -8  -4   2   58.99    6.00
   8  -4  -2   53.29    6.10
  -8  -4   2   58.69    5.50
   8  -4  -2   62.69    4.60
  -8  -4   2   55.79    4.20
   8   4  -1  109.29    8.00
  -8   4   1  102.39    7.60
   8   4  -1  113.89    9.50
  -8   4   1  115.79    8.10
  -8   4   1  113.69    8.00
   8  -4  -1  117.89    7.40
   8  -4  -1  120.29    7.30
  -8  -4   1  110.79    8.10
   8  -4  -1  112.69    9.00
  -8  -4   1  113.69    7.30
  -8  -4   1  114.09    8.50
  -8   4   0   15.50    3.30
  -8   4   0   11.30    3.60
   8   4   0   17.40    3.00
   8   4   0   17.10    4.70
  -8   4   0   16.10    3.30
  -8   4   0   14.90    3.30
  -8  -4   0   13.90    2.40
  -8  -4   0   19.40    3.60
  -8  -4   0   15.80    2.00
   8  -4   0   15.20    1.90
   8  -4   0   14.40    2.20
   8  -4   0   12.70    4.20
   8  -4   0   16.90    2.60
  -8  -4   0   13.00    3.20
  -8   4  -1    5.00    3.00
   8   4   1   10.30    4.60
  -8   4  -1    6.10    3.20
  -8   4  -1    8.60    3.40
   8   4   1    5.60    2.90
  -8   4  -1    5.60    3.20
  -8  -4  -1   11.40    3.80
  -8  -4  -1    8.40    3.00
  -8  -4  -1    3.90    1.90
   8  -4   1    8.40    2.10
   8  -4   1    3.90    2.10
  -8  -4  -1   10.10    3.40
  -8  -4  -1    7.60    1.80
   8  -4   1    7.90    4.30
   8  -4   1    5.60    1.60
   8  -4   1    4.60    2.90
   8   4   2  337.57   21.80
  -8   4  -2  343.47   21.10
  -8   4  -2  323.37   21.00
  -8   4  -2  341.97   21.00
  -8   4  -2  353.76   20.90
   8  -4   2  328.07   21.00
   8  -4   2  323.07   20.20
   8  -4   2  352.06   20.70
   8  -4   2  355.86   21.80
  -8  -4  -2  330.77   20.40
   8  -4   2  373.76   20.40
  -8  -4  -2  351.96   21.20
  -8  -4  -2  363.06   20.40
  -8  -4  -2  333.97   20.80
  -8   4  -3   -3.40    3.00
  -8   4  -3    0.70    3.10
  -8   4  -3    2.50    3.40
  -8   4  -3    2.50    3.40
  -8  -4  -3    2.80    2.90
   8  -4   3    4.60    4.60
   8  -4   3    0.50    1.60
   8  -4   3    1.10    1.80
  -8  -4  -3    1.60    1.80
  -8  -4  -3    1.20    1.80
   8  -4   3    1.10    3.10
   8  -4   3    4.30    2.50
  -8  -4  -3    2.60    2.50
   8   4   4    4.60    2.70
  -8   4  -4    5.40    3.40
  -8   4  -4   10.20    2.60
  -8   4  -4    3.10    3.60
  -8  -4  -4    6.90    3.40
   8  -4   4    6.30    1.70
  -8  -4  -4    7.40    1.80
   8  -4   4    5.20    4.40
   8  -4   4    3.70    1.80
  -8  -4  -4    8.10    3.70
   8  -4   4    7.30    2.60
  -8  -4  -4    3.50    3.10
  -8  -4  -4    6.30    1.90
   8   4   5   -0.10    2.80
  -8   4  -5   -4.30    3.70
  -8   4  -5   -0.90    2.40
  -8  -4  -5   -0.80    1.60
  -8  -4  -5   -1.70    3.20
   8  -4   5    1.40    1.80
  -8  -4  -5   -2.50    3.30
  -8  -4  -5    0.70    2.50
   8  -4   5    0.70    3.60
  -8   4  -6   60.19    5.40
   8   4   6   66.49    5.20
  -8   4  -6   52.39    5.40
  -8  -4  -6   49.00    3.90
  -8  -4  -6   62.59    6.00
   8  -4   6   58.39    5.20
  -8  -4  -6   37.80    5.00
  -8   4  -7    1.30    3.30
   8   4   7    0.40    1.60
  -8   4  -7    3.50    2.40
   8  -4   7    0.10    3.20
  -8  -4  -7    2.60    3.00
  -8  -4  -7    2.20    3.30
  -8   4  -8   20.00    2.40
   8   4   8   13.00    2.10
  -8  -4  -8    7.60    2.80
   8  -4   8   15.50    2.30
  -8  -4  -8   10.50    2.10
  -8   5   8   -0.40    2.30
   8   5  -8   -0.30    2.60
  -8   5   8   -0.40    1.90
  -8  -5   8    2.50    2.90
  -8  -5   8    0.20    2.50
   8  -5  -8   -1.00    2.00
   8  -5  -8   -0.80    1.40
  -8   5   7   -3.50    2.00
  -8   5   7    1.00    2.30
   8   5  -7    3.30    2.80
   8  -5  -7    0.50    1.90
  -8  -5   7   -1.00    2.40
  -8  -5   7    0.60    2.60
   8  -5  -7    0.60    1.70
  -8   5   6    0.00    3.10
   8   5  -6    1.20    3.00
  -8   5   6   -0.90    2.40
  -8  -5   6    4.10    3.50
  -8  -5   6    2.40    3.60
   8  -5  -6   -0.50    2.10
   8  -5  -6    3.40    1.80
  -8   5   5   78.99    7.10
  -8   5   5   79.19    7.30
  -8   5   5   76.89    6.10
   8   5  -5   78.89    6.10
  -8  -5   5   84.89    7.10
   8  -5  -5   88.79    6.10
  -8  -5   5   71.09    6.80
  -8   5   4   11.80    2.50
  -8   5   4   10.90    2.70
   8   5  -4   11.40    2.50
  -8   5   4    9.80    4.60
   8  -5  -4   10.40    2.20
  -8  -5   4   12.30    3.80
  -8  -5   4   11.00    3.60
  -8   5   3  291.97   18.10
  -8   5   3  300.07   17.70
   8   5  -3  279.17   17.30
  -8  -5   3  264.37   16.90
   8  -5  -3  290.47   17.10
   8  -5  -3  284.97   17.00
  -8  -5   3  273.57   17.80
  -8  -5   3  302.27   17.80
  -8   5   2   17.60    4.10
   8   5  -2   15.10    3.30
  -8   5   2   16.20    3.40
  -8   5   2   23.00    3.70
   8   5  -2   16.40    5.10
  -8  -5   2   21.20    2.20
  -8  -5   2   23.50    3.70
   8  -5  -2   19.40    2.40
   8  -5  -2   16.40    2.30
  -8  -5   2   22.70    3.90
   8   5  -1    7.60    3.10
  -8   5   1   11.90    3.30
  -8   5   1    8.80    3.70
  -8   5   1    5.00    3.30
   8   5  -1   14.50    4.90
   8  -5  -1    7.20    2.40
  -8  -5   1    7.90    2.50
  -8  -5   1   10.10    3.20
   8  -5  -1    9.00    4.40
   8  -5  -1    8.70    1.70
  -8  -5   1    9.00    2.30
  -8  -5   1   16.00    3.70
  -8   5   0   53.99    5.80
  -8   5   0   58.29    5.10
   8   5   0   65.39    6.60
  -8   5   0   53.29    5.20
   8   5   0   54.09    5.70
  -8   5   0   43.70    4.80
   8  -5   0   67.19    7.00
   8  -5   0   59.29    4.30
  -8  -5   0   53.19    5.10
  -8  -5   0   51.29    4.20
  -8  -5   0   49.50    5.60
   8  -5   0   51.09    4.40
  -8  -5   0   48.40    4.70
   8   5   1   49.40    4.70
  -8   5  -1   51.79    4.40
  -8   5  -1   44.70    4.90
  -8   5  -1   52.09    5.20
   8   5   1   69.69    6.80
  -8   5  -1   51.29    4.90
  -8  -5  -1   49.70    5.40
   8  -5   1   49.10    3.90
  -8  -5  -1   45.10    4.70
   8  -5   1   49.99    4.80
  -8  -5  -1   48.30    4.20
   8  -5   1   46.00    6.00
  -8  -5  -1   47.80    4.40
   8  -5   1   46.90    4.10
   8   5   2   32.00    5.70
  -8   5  -2   26.20    4.00
  -8   5  -2   30.10    3.20
  -8   5  -2   32.80    4.20
  -8   5  -2   27.30    4.10
  -8  -5  -2   19.30    3.00
  -8  -5  -2   27.30    4.40
   8  -5   2   24.10    2.60
  -8  -5  -2   18.00    3.40
   8  -5   2   21.90    5.30
   8  -5   2   23.50    3.60
   8  -5   2   28.50    3.10
   8  -5   2   20.90    2.50
  -8  -5  -2   31.30    2.70
   8   5   3   22.30    3.40
  -8   5  -3   31.20    4.20
  -8   5  -3   28.90    3.80
  -8   5  -3   30.10    4.10
  -8   5  -3   32.20    4.30
   8  -5   3   19.60    5.20
  -8  -5  -3   34.80    4.40
   8  -5   3   26.00    3.90
   8  -5   3   32.10    3.90
  -8  -5  -3   24.60    3.00
  -8  -5  -3   19.70    2.60
   8  -5   3   21.80    2.50
   8  -5   3   34.60    3.20
  -8  -5  -3   26.10    2.70
  -8   5  -4   12.00    2.70
  -8   5  -4    7.00    2.80
   8   5   4    9.10    2.20
   8  -5   4    6.30    1.90
   8  -5   4    7.10    2.10
  -8  -5  -4    3.20    1.90
   8  -5   4    8.50    2.60
  -8  -5  -4    6.20    2.00
  -8  -5  -4    7.20    3.20
  -8  -5  -4   -0.90    3.50
  -8   5  -5   -0.80    2.60
  -8   5  -5    5.00    3.60
   8   5   5   -1.50    2.00
  -8  -5  -5    1.10    3.10
  -8  -5  -5    2.60    1.70
   8  -5   5   -2.50    2.40
  -8  -5  -5    1.10    1.80
  -8  -5  -5   -1.40    4.00
   8  -5   5    0.50    1.50
  -8  -5  -5   -0.50    2.50
  -8   5  -6    3.00    3.70
  -8   5  -6   -2.00    3.40
   8   5   6   -2.50    2.70
  -8  -5  -6    1.80    2.10
  -8  -5  -6    0.40    1.50
   8  -5   6   -0.50    3.40
  -8  -5  -6    3.60    2.30
   8   5   7   -2.90    2.10
  -8   5  -7    0.60    2.90
  -8  -5  -7    0.00    1.40
   8  -5   7   -0.90    2.10
  -8  -5  -7   -2.50    2.50
  -8  -5  -7   -0.40    2.10
  -8   5  -8   23.50    3.10
  -8  -5  -8   37.40    3.70
  -8  -5  -8   37.70    3.40
  -8   6   8   11.00    1.70
  -8   6   8    9.40    2.40
   8   6  -8   14.40    1.90
   8  -6  -8   12.20    1.50
  -8  -6   8   17.10    2.40
  -8  -6   8   11.30    2.90
   8   6  -7    8.40    2.90
  -8   6   7   16.10    2.20
  -8   6   7   15.30    2.30
   8  -6  -7   11.30    1.70
  -8  -6   7   16.10    2.50
   8  -6  -7   11.80    1.90
  -8  -6   7    6.80    3.50
  -8   6   6    3.70    3.00
   8   6  -6    1.30    2.10
  -8   6   6    0.80    2.20
  -8  -6   6    1.00    2.70
  -8  -6   6    1.70    2.40
   8  -6  -6    2.90    1.80
  -8   6   5  119.39    8.00
   8   6  -5  108.99    7.90
  -8   6   5   84.19    7.30
  -8   6   5  111.49    8.00
  -8  -6   5  109.89    8.20
   8  -6  -5  116.39    7.20
  -8  -6   5  108.19    7.30
   8  -6  -5   94.29    6.80
  -8   6   4    0.70    3.40
   8   6  -4    1.50    3.20
  -8   6   4   -1.60    3.90
  -8   6   4    7.50    3.20
   8  -6  -4    5.50    2.30
  -8  -6   4    5.20    3.70
  -8  -6   4    4.00    3.40
   8  -6  -4    3.00    2.10
   8   6  -3   29.70    4.00
  -8   6   3   26.10    4.70
  -8   6   3   34.80    3.60
  -8  -6   3   30.60    2.70
   8  -6  -3   36.90    3.40
  -8  -6   3   32.50    4.30
  -8  -6   3   26.50    4.30
   8  -6  -3   33.10    3.30
   8   6  -2   29.70    4.00
  -8   6   2   29.00    4.60
  -8   6   2   35.90    3.60
  -8  -6   2   36.10    4.40
  -8  -6   2   32.20    3.20
   8  -6  -2   33.00    3.30
   8  -6  -2   33.20    3.20
  -8  -6   2   26.80    4.10
  -8   6   1    2.40    2.70
   8   6  -1   -1.30    3.20
  -8   6   1    3.70    3.30
  -8   6   1    2.80    3.40
  -8  -6   1    4.30    3.50
   8  -6  -1    6.30    2.00
  -8  -6   1    0.80    2.00
  -8  -6   1    3.80    2.30
  -8  -6   1    4.80    2.30
   8  -6  -1    0.50    4.40
   8  -6  -1   -0.20    1.80
   8   6   0  129.79    8.90
  -8   6   0  126.59    8.90
  -8   6   0  127.89    9.00
  -8   6   0  127.59    9.20
  -8   6   0  130.59    9.30
   8  -6   0  135.09    8.20
   8  -6   0  112.19   10.10
  -8  -6   0  106.99    8.30
  -8  -6   0  123.89    7.80
  -8  -6   0  117.69    8.10
  -8  -6   0  117.49    8.90
   8  -6   0  114.49    7.70
  -8   6  -1    1.20    3.60
  -8   6  -1    2.10    3.20
   8   6   1    3.00    2.30
  -8   6  -1    1.20    3.60
   8  -6   1    0.50    2.20
  -8  -6  -1    0.90    3.40
  -8  -6  -1    2.80    2.00
   8  -6   1    7.30    2.10
  -8  -6  -1    4.80    3.20
  -8  -6  -1    2.80    2.10
  -8  -6  -1    0.70    2.20
   8  -6   1    2.20    4.60
   8  -6   1    2.10    1.60
  -8   6  -2   12.50    2.80
  -8   6  -2   11.70    2.90
   8   6   2    9.70    3.00
  -8   6  -2   13.90    2.50
  -8  -6  -2    5.20    2.70
  -8  -6  -2    8.10    2.20
  -8  -6  -2    7.40    4.10
  -8  -6  -2   16.10    2.60
  -8  -6  -2    8.40    3.10
   8  -6   2    7.00    1.80
   8  -6   2   13.70    3.10
   8  -6   2    9.90    2.40
  -8   6  -3   16.20    3.80
  -8   6  -3   19.50    4.00
  -8   6  -3   15.10    3.70
   8   6   3   15.30    2.50
   8  -6   3   17.20    2.10
  -8  -6  -3   16.10    2.30
  -8  -6  -3   17.10    2.50
   8  -6   3   17.40    2.70
   8  -6   3   17.10    2.80
  -8  -6  -3   19.80    4.10
  -8  -6  -3   15.80    2.60
   8  -6   3   16.70    3.00
  -8  -6  -3    9.60    3.20
   8   6   4    3.20    2.10
  -8   6  -4    1.20    2.50
  -8   6  -4   -1.40    3.60
   8  -6   4    1.80    1.60
   8  -6   4    0.90    1.80
  -8  -6  -4    0.60    1.80
  -8  -6  -4    0.40    2.50
  -8  -6  -4    2.20    1.90
   8  -6   4   -0.10    3.10
  -8  -6  -4    1.40    2.10
  -8   6  -5   39.10    3.60
   8   6   5   30.80    3.50
  -8   6  -5   38.50    3.50
   8  -6   5   24.00    2.40
  -8  -6  -5   30.50    3.00
  -8  -6  -5   29.20    3.20
  -8  -6  -5   21.40    2.50
   8  -6   5   20.00    3.90
  -8  -6  -5   24.70    3.00
  -8   6  -6    7.20    2.40
   8   6   6    6.50    1.90
  -8  -6  -6    6.80    2.60
   8  -6   6    2.90    3.20
  -8  -6  -6    4.40    2.20
  -8  -6  -6    7.20    1.50
   8   6   7    1.40    1.30
  -8   6  -7    2.50    1.80
  -8  -6  -7    0.90    2.00
  -8  -6  -7    1.10    2.50
  -8  -6  -7    1.70    1.00
   8  -6   7    1.90    1.90
  -8   7   7    0.00    1.60
  -8   7   7   -0.10    1.30
   8   7  -7   -0.80    1.70
  -8  -7   7    3.50    1.80
  -8   7   6   27.00    2.60
   8   7  -6   21.30    3.20
  -8   7   6   26.40    2.70
  -8  -7   6   27.10    3.60
   8  -7  -6   22.70    3.10
  -8   7   5    2.80    2.60
  -8   7   5    6.40    2.10
   8   7  -5    2.60    2.90
  -8  -7   5    2.80    2.40
  -8  -7   5   -2.20    2.70
   8  -7  -5    1.40    1.50
   8   7  -4   76.59    6.50
  -8   7   4   79.39    6.40
  -8   7   4   74.49    6.70
  -8  -7   4   80.49    6.70
   8  -7  -4   69.89    5.20
  -8  -7   4   77.49    6.50
   8   7  -3  182.88   11.70
  -8   7   3  187.58   11.70
  -8   7   3  196.98   12.40
  -8  -7   3  176.78   11.70
  -8  -7   3  182.78   11.10
  -8  -7   3  201.38   12.20
   8  -7  -3  184.78   11.20
   8  -7  -3  168.68   11.10
  -8   7   2    0.90    2.60
   8   7  -2   -0.30    3.30
  -8   7   2   -0.10    2.30
   8  -7  -2    0.20    1.60
   8  -7  -2    1.50    1.80
  -8  -7   2   -5.70    3.40
  -8  -7   2    1.40    3.30
  -8  -7   2   -0.10    1.70
  -8   7   1   28.10    4.10
   8   7  -1   30.30    4.20
   8   7  -1   30.70    3.60
  -8   7   1   26.60    4.50
   8  -7  -1   34.10    3.40
  -8  -7   1   39.60    3.60
   8  -7  -1   39.30    3.10
  -8  -7   1   37.90    3.50
  -8  -7   1   41.30    4.40
  -8  -7   1   41.30    4.40
   8   7   0   46.60    4.60
  -8   7   0   27.70    4.40
  -8   7   0   39.10    4.90
   8   7   0   50.79    4.90
  -8  -7   0   50.09    4.10
  -8  -7   0   45.30    4.50
   8  -7   0   51.99    4.40
  -8  -7   0   40.90    4.50
  -8  -7   0   53.79    4.00
   8  -7   0   49.60    4.00
  -8   7  -1   -2.00    2.10
  -8   7  -1    0.10    3.60
   8   7   1   -3.00    2.80
  -8  -7  -1   -1.80    3.00
   8  -7   1    1.90    1.50
  -8  -7  -1   -1.50    3.00
   8  -7   1    1.00    1.60
  -8  -7  -1    0.40    3.80
  -8  -7  -1   -1.30    2.00
   8  -7   1    2.90    2.10
  -8  -7  -1    1.80    2.00
  -8   7  -2   26.20    3.30
  -8   7  -2   19.50    2.70
  -8   7  -2   28.60    4.20
   8   7   2   24.10    3.50
  -8  -7  -2   19.00    3.10
   8  -7   2   24.20    2.90
   8  -7   2   22.50    2.50
  -8  -7  -2   23.30    2.70
  -8  -7  -2   31.80    3.70
  -8  -7  -2   25.60    2.60
  -8  -7  -2   20.90    2.70
   8  -7   2   20.00    2.30
   8   7   3   25.30    3.40
  -8   7  -3   21.10    4.10
  -8   7  -3   17.40    3.60
  -8   7  -3   28.90    3.30
  -8  -7  -3   17.90    2.60
  -8  -7  -3   22.30    2.10
  -8  -7  -3   29.90    3.40
   8  -7   3   21.30    2.30
  -8  -7  -3   17.30    2.50
   8   7   4    1.50    2.80
  -8   7  -4    3.30    2.30
  -8  -7  -4    0.80    1.80
  -8  -7  -4    3.30    3.50
   8  -7   4   -2.40    2.80
  -8  -7  -4    2.40    1.80
  -8  -7  -4    1.60    1.80
   8  -7   4    0.90    1.70
   8  -7   4    0.80    1.50
  -8   7  -5    3.90    2.20
   8   7   5    1.00    1.80
  -8  -7  -5    2.50    2.40
   8  -7   5    2.80    1.30
  -8  -7  -5    4.00    3.00
   8  -7   5    4.00    2.10
  -8  -7  -5    5.00    1.60
   8   7   6    7.00    1.60
  -8   7  -6    6.90    2.00
  -8  -7  -6    5.70    1.80
   8  -7   6    5.70    1.90
  -8  -7  -6    6.30    1.20
  -8   8   6   -0.50    1.90
   8   8  -6    1.10    1.50
  -8  -8   6   -0.10    1.50
  -8   8   5   -1.00    1.60
   8   8  -5    1.00    1.80
  -8  -8   5    3.20    1.90
  -8  -8   5   -1.80    1.60
   8   8  -4   11.20    2.20
  -8   8   4   11.50    2.10
  -8   8   4    8.60    2.30
  -8  -8   4   15.80    2.40
  -8  -8   4   15.20    2.40
  -8   8   3    7.70    2.20
  -8   8   3    0.40    2.50
   8   8  -3    2.40    2.10
   8  -8  -3    2.20    1.50
  -8  -8   3    5.50    2.30
  -8  -8   3    2.60    1.50
  -8  -8   3    3.10    2.20
  -8   8   2    4.60    2.10
  -8   8   2   -0.80    2.50
   8   8  -2    8.20    3.10
   8  -8  -2    2.40    1.30
  -8  -8   2    4.20    2.20
  -8  -8   2    0.30    1.60
  -8  -8   2    2.60    2.20
  -8   8   1   21.40    3.00
   8   8  -1   18.30    3.40
  -8   8   1   17.40    3.30
  -8  -8   1   18.10    2.40
  -8  -8   1   21.60    2.20
  -8  -8   1   12.10    3.20
   8  -8  -1   18.40    1.90
  -8  -8   1   13.60    3.40
  -8   8   0   72.39    5.60
  -8   8   0   72.99    5.80
  -8  -8   0   59.09    4.50
   8  -8   0   73.49    4.70
  -8  -8   0   71.69    5.00
  -8  -8   0   72.99    5.90
  -8  -8   0   64.59    5.20
   8   8   1   35.70    3.30
  -8   8  -1   31.10    3.40
  -8   8  -1   38.00    4.10
  -8  -8  -1   30.90    3.00
  -8  -8  -1   44.30    4.10
  -8  -8  -1   42.30    3.40
   8  -8   1   37.80    3.30
   8  -8   1   45.90    3.30
  -8  -8  -1   41.00    4.40
  -8   8  -2    4.60    2.40
   8   8   2    9.50    2.00
   8  -8   2    6.60    1.70
  -8  -8  -2    7.20    1.90
  -8  -8  -2    7.60    2.90
   8  -8   2    7.50    1.70
  -8  -8  -2    5.80    2.00
   8   8   3    1.90    1.80
  -8   8  -3    1.50    2.90
   8  -8   3    0.90    1.10
  -8  -8  -3    2.00    1.20
  -8  -8  -3    1.50    1.70
   8  -8   3    0.60    1.60
  -8  -8  -3   -4.80    3.20
   8   8   4    1.40    2.40
  -8  -8  -4    0.60    2.00
   8  -8   4    1.10    1.00
  -8  -8  -4    0.60    1.50
   8   8   5    2.10    1.40
  -8  -8  -5    0.50    1.60
  -8  -8  -5    3.30    1.20
  -8   9   4    5.80    1.70
   8   9  -4    9.20    1.70
  -8  -9   4   12.00    2.50
  -8  -9   4    3.50    1.80
   8   9  -3    3.30    2.40
  -8   9   3    1.50    1.50
  -8   9   3    3.80    2.00
  -8  -9   3    5.20    1.90
  -8  -9   3    4.70    2.00
  -8  -9   3    3.40    1.70
  -8   9   2    4.90    2.20
  -8   9   2    5.30    1.60
  -8  -9   2    3.90    1.80
  -8  -9   2    4.50    2.00
  -8  -9   2    5.60    1.30
  -8   9   1    1.90    2.10
  -8   9   1    9.20    2.30
  -8  -9   1    8.30    1.50
  -8  -9   1    8.70    2.70
  -8  -9   1    8.30    2.50
  -8   9   0    6.60    2.20
  -8  -9   0    3.00    2.40
  -8  -9   0    4.10    1.50
  -8  -9   0    8.70    2.40
  -8   9  -1    3.40    1.90
  -8  -9  -1    0.10    1.40
   8  -9   1   -0.40    1.20
  -8  -9  -1   -2.50    2.10
  -8   9  -2    0.40    1.80
   8   9   2    1.90    1.90
   8  -9   2   -1.10    1.20
  -8  -9  -2   -0.40    1.00
  -8  -9  -2    1.40    2.80
   8   9   3    7.60    2.30
  -8  -9  -3    6.10    1.40
   8  -9   3    6.10    1.30
   9   0  -9   -3.10    2.20
   9   0  -9   -1.10    2.00
  -9   0   9    1.40    3.10
   9   0  -8   51.99    5.80
   9   0  -8   54.19    5.20
   9   0  -7    1.80    2.70
   9   0  -7   -0.90    2.90
  -9   0   7   -0.70    2.80
   9   0  -6   45.70    4.70
  -9   0   6   37.40    5.20
  -9   0   5    0.70    3.90
   9   0  -5    0.40    2.60
  -9   0   5    0.20    2.90
  -9   0   4    3.10    2.00
   9   0  -4    3.50    3.40
  -9   0   4    2.60    2.70
   9   0  -4    1.40    2.00
  -9   0   4    5.00    3.80
   9   0  -3   -3.00    3.70
  -9   0   3   -0.10    2.70
   9   0  -3    0.60    1.60
   9   0  -3   -2.30    3.10
  -9   0   3    0.10    3.50
   9   0  -2    4.50    3.00
   9   0  -2    1.40    3.80
   9   0  -2    2.20    1.50
  -9   0   2   -2.40    2.80
  -9   0   1   -4.60    2.50
   9   0  -1    1.70    3.70
  -9   0   1    0.70    2.80
   9   0  -1   -0.50    1.40
   9   0  -1    0.40    2.10
  -9   0   0   21.40    4.30
   9   0   0   42.10    5.10
   9   0   0   38.10    3.20
  -9   0   0   36.20    3.90
   9   0   0   44.70    4.30
  -9   0   0   36.00    4.00
   9   0   1   -0.60    3.10
  -9   0  -1   -6.20    3.10
  -9   0  -1    0.60    2.90
  -9   0  -1   -2.30    2.70
   9   0   1   -2.60    3.70
  -9   0  -2  283.27   18.80
  -9   0  -2  299.67   18.80
   9   0   2  337.07   19.70
   9   0   2  327.57   19.10
  -9   0  -2  305.17   18.70
  -9   0  -2  300.47   18.80
  -9   0  -3   -2.20    2.80
  -9   0  -3   -0.20    3.10
  -9   0  -3   -0.70    3.30
   9   0   3    2.40    3.20
   9   0   3    0.40    4.10
  -9   0  -3   -0.60    2.80
  -9   0  -4   -1.90    2.90
  -9   0  -4    3.80    3.50
   9   0   4    8.60    4.50
  -9   0  -4    3.50    3.40
   9   0   4    4.40    3.30
   9   0   5    4.10    3.10
  -9   0  -5    3.50    3.00
  -9   0  -5   -2.80    3.70
  -9   0  -5   -3.70    3.50
  -9   0  -6    4.30    3.00
  -9   0  -6    4.80    2.80
  -9   0  -6    3.10    2.60
  -9   0  -7   -0.60    3.00
  -9   0  -7   -3.40    2.50
  -9   0  -8   17.60    3.00
  -9   0  -8   13.60    3.20
  -9   1   9   11.10    2.60
   9   1  -9   14.00    2.00
   9   1  -9   13.50    2.30
   9  -1  -9   16.10    2.40
  -9  -1   9    7.50    3.20
  -9   1   8    0.30    2.60
   9   1  -8   -1.30    2.70
   9   1  -8    2.10    2.50
  -9  -1   8   -0.40    2.70
   9  -1  -8    0.80    1.30
   9  -1  -8    2.10    3.40
  -9   1   7   20.40    3.50
  -9   1   7   18.90    4.50
   9   1  -7   26.60    3.60
   9   1  -7   25.50    4.30
  -9  -1   7   27.70    3.90
   9  -1  -7   33.40    3.60
  -9   1   6   52.39    5.60
  -9   1   6   32.70    4.40
   9   1  -6   56.89    5.30
   9   1  -6   41.00    4.40
  -9  -1   6   51.69    5.60
   9  -1  -6   45.10    4.70
   9  -1  -6   51.29    4.00
   9  -1  -6   47.40    4.40
   9   1  -5  110.79    8.50
   9   1  -5  122.89   10.30
  -9   1   5  114.59    8.10
  -9   1   5  116.79    8.40
   9  -1  -5   93.69    7.60
   9  -1  -5  111.59    7.30
   9  -1  -5  114.39    7.10
  -9  -1   5   93.19    8.10
  -9   1   4   27.00    4.60
   9   1  -4   30.80    4.20
  -9   1   4   24.50    3.50
  -9  -1   4   26.20    3.40
   9  -1  -4   28.10    2.70
   9  -1  -4   31.60    4.00
  -9  -1   4   21.10    4.30
   9  -1  -4   34.80    3.20
   9   1  -3    3.60    3.30
  -9   1   3    0.10    2.60
   9   1  -3    6.10    4.10
  -9   1   3    5.00    2.90
  -9   1   3    2.80    3.70
   9  -1  -3   -2.60    3.00
   9  -1  -3    0.70    3.90
   9  -1  -3    2.10    1.80
  -9  -1   3    8.60    6.80
  -9  -1   3    4.00    2.80
   9   1  -2    1.00    3.20
  -9   1   2    0.70    2.90
  -9   1   2    0.10    2.40
   9   1  -2   -3.90    3.80
   9  -1  -2    3.30    1.70
   9  -1  -2    1.20    2.90
   9  -1  -2    0.50    2.00
   9  -1  -2    2.80    4.60
  -9  -1   2   -0.50    3.00
  -9  -1   2    1.90    2.90
   9   1  -1   65.79    6.10
  -9   1   1   62.69    5.70
   9   1  -1   66.29    7.00
  -9  -1   1   54.39    5.70
  -9  -1   1   56.09    5.50
   9  -1  -1   64.99    4.80
   9  -1  -1   67.89    6.80
   9  -1  -1   69.39    4.80
  -9  -1   1   42.50    7.60
  -9  -1   1   61.69    6.20
   9  -1  -1   61.59    5.80
  -9   1   0   84.39    6.30
   9   1   0   73.69    6.70
  -9   1   0   70.19    6.50
  -9   1   0   75.89    6.30
   9   1   0   82.49    7.60
   9  -1   0   80.09    5.50
   9  -1   0   79.99    6.50
  -9  -1   0   63.09    6.50
   9  -1   0   80.69    7.40
  -9  -1   0   86.39    6.50
  -9  -1   0   67.99    6.20
  -9  -1   0   73.39    7.30
   9  -1   0   76.29    5.30
  -9   1  -1   82.89    6.70
   9   1   1   87.79    7.30
  -9   1  -1   86.09    7.20
  -9   1  -1   89.09    6.90
   9   1   1   99.49    8.20
  -9  -1  -1   83.59    6.50
  -9  -1  -1   88.79    6.90
   9  -1   1   81.49    5.60
  -9  -1  -1   92.99    7.00
   9  -1   1   88.09    8.00
   9  -1   1   90.69    7.00
   9   1   2    8.90    3.40
  -9   1  -2   12.50    2.40
   9   1   2   11.90    4.40
  -9   1  -2   11.80    2.60
  -9  -1  -2   11.30    3.10
  -9  -1  -2   15.70    3.20
   9  -1   2    9.50    1.80
   9  -1   2   11.80    3.40
   9  -1   2   12.90    4.40
  -9  -1  -2   13.00    2.40
  -9  -1  -2    9.20    3.50
  -9   1  -3    3.10    3.00
   9   1   3   -1.20    4.20
  -9   1  -3   -0.50    3.30
  -9   1  -3   -0.40    3.10
   9   1   3    1.30    3.00
  -9  -1  -3    3.40    3.00
   9  -1   3    0.00    3.30
  -9  -1  -3    1.40    3.50
   9  -1   3    2.10    4.20
  -9  -1  -3    0.90    3.20
   9   1   4   11.60    3.40
  -9   1  -4   17.50    3.80
  -9   1  -4   20.30    3.70
   9  -1   4   11.30    3.70
   9  -1   4   18.90    5.70
  -9  -1  -4   18.40    3.90
  -9  -1  -4   16.70    3.80
  -9  -1  -4   14.80    3.50
  -9   1  -5    6.50    2.80
  -9   1  -5    5.40    3.80
  -9  -1  -5    5.40    3.90
   9  -1   5   10.90    3.50
  -9  -1  -5    4.00    3.50
  -9  -1  -5    3.40    3.30
  -9   1  -6    8.20    3.00
  -9   1  -6   10.90    2.80
  -9   1  -6    9.20    3.50
  -9  -1  -6    8.00    3.30
   9  -1   6   10.20    2.60
  -9  -1  -6   12.80    3.50
  -9  -1  -6    6.70    3.90
  -9   1  -7   53.49    4.80
  -9  -1  -7   58.39    5.80
   9  -1   7   40.30    5.10
  -9  -1  -7   52.09    4.60
  -9   1  -8    0.50    2.10
  -9  -1  -8    0.40    2.10
  -9  -1  -8    3.50    2.00
  -9   2   9   10.00    3.10
   9   2  -9    8.80    2.40
   9   2  -9   12.60    2.70
  -9  -2   9   16.40    2.70
   9  -2  -9   11.60    2.70
   9   2  -8   18.60    2.50
  -9   2   8   23.90    3.40
   9   2  -8   24.40    2.90
   9  -2  -8   20.10    3.60
  -9  -2   8   21.60    3.40
  -9   2   7    0.60    4.10
   9   2  -7   -1.60    2.00
  -9   2   7    3.30    3.10
   9   2  -7    4.40    2.60
   9  -2  -7    3.70    2.00
   9  -2  -7   -1.50    2.30
   9  -2  -7   -0.70    1.80
  -9  -2   7    0.30    2.90
   9   2  -6    6.00    3.60
  -9   2   6   -0.20    3.00
   9   2  -6    0.60    2.10
  -9   2   6    3.30    3.20
  -9   2   6   -1.50    3.80
   9  -2  -6    0.20    2.00
   9  -2  -6    0.70    2.10
   9  -2  -6   -2.30    4.40
  -9  -2   6   -2.40    3.80
   9  -2  -6    0.90    2.30
   9   2  -5  223.68   14.60
   9   2  -5  227.58   14.30
  -9   2   5  240.38   15.50
  -9   2   5  258.47   14.50
   9  -2  -5  229.78   13.80
  -9  -2   5  228.68   15.20
   9  -2  -5  201.88   14.10
   9  -2  -5  220.68   13.80
  -9   2   4   25.90    3.60
   9   2  -4   24.90    3.50
  -9   2   4   33.30    4.10
   9   2  -4   37.40    4.30
  -9  -2   4   27.20    3.60
  -9  -2   4   31.50    4.00
   9  -2  -4   36.30    3.20
   9  -2  -4   33.70    4.00
  -9  -2   4   26.50    3.60
   9  -2  -4   29.20    3.00
   9  -2  -4   31.00    3.90
  -9   2   3   42.50    4.20
   9   2  -3   44.60    4.60
  -9   2   3   39.80    5.10
  -9   2   3   34.90    3.80
  -9   2   3   36.30    3.90
   9   2  -3   44.80    5.70
   9  -2  -3   43.20    4.10
  -9  -2   3   45.40    4.50
   9  -2  -3   37.00    4.20
   9  -2  -3   41.10    3.60
   9  -2  -3   50.19    4.20
  -9  -2   3   37.90    4.20
  -9   2   2  294.47   18.30
   9   2  -2  288.77   17.80
  -9   2   2  300.67   17.60
  -9   2   2  274.87   17.70
  -9   2   2  278.47   17.60
   9  -2  -2  282.77   17.30
   9  -2  -2  293.27   17.10
  -9  -2   2  281.27   17.70
   9  -2  -2  291.67   17.10
  -9  -2   2  299.87   17.80
   9  -2  -2  281.67   18.60
   9  -2  -2  283.37   17.60
  -9   2   1  144.49   10.10
   9   2  -1  136.99   10.30
   9   2  -1  164.08   11.20
  -9   2   1  153.08   10.00
  -9  -2   1  144.09    9.70
   9  -2  -1  148.59    9.80
   9  -2  -1  162.48   10.90
   9  -2  -1  145.89   10.00
  -9  -2   1  135.19   10.10
  -9  -2   1  150.88   10.10
   9  -2  -1  163.08    9.30
   9  -2  -1  151.18    9.30
  -9   2   0   27.20    3.30
  -9   2   0   33.00    3.90
  -9   2   0   35.20    4.00
  -9   2   0   38.60    3.90
   9   2   0   34.50    4.20
   9   2   0   41.50    5.40
  -9  -2   0   32.40    4.10
   9  -2   0   26.60    3.20
   9  -2   0   32.30    3.20
  -9  -2   0   28.30    4.00
   9  -2   0   41.00    5.20
   9  -2   0   44.90    3.50
  -9  -2   0   36.00    4.10
   9  -2   0   29.60    3.90
   9   2   1    0.60    3.10
  -9   2  -1   -0.40    2.90
  -9   2  -1    1.80    3.10
  -9   2  -1    1.80    3.00
   9   2   1   -0.40    4.10
  -9   2  -1    1.00    2.90
   9  -2   1    0.40    1.50
   9  -2   1    1.00    2.00
  -9  -2  -1    1.70    3.10
  -9  -2  -1   -5.30    3.30
   9  -2   1    3.00    4.00
   9  -2   1    0.80    3.00
  -9  -2  -1   -2.20    3.00
  -9   2  -2    5.60    3.30
  -9   2  -2    7.80    3.20
  -9   2  -2    9.10    3.20
   9   2   2   11.40    4.50
   9  -2   2   11.10    4.40
  -9  -2  -2   10.90    3.60
  -9  -2  -2    8.50    3.20
  -9  -2  -2   10.30    3.30
   9  -2   2    7.00    3.30
  -9  -2  -2    8.00    3.10
   9  -2   2    8.40    1.90
  -9   2  -3  217.88   14.50
  -9   2  -3  237.38   14.80
  -9   2  -3  228.18   14.50
   9   2   3  207.18   15.30
   9  -2   3  243.58   14.80
   9  -2   3  216.78   13.70
   9  -2   3  233.98   15.40
  -9  -2  -3  234.58   14.60
  -9  -2  -3  240.98   14.80
  -9  -2  -3  231.58   14.60
  -9   2  -4   13.00    3.70
  -9   2  -4   14.20    3.90
  -9  -2  -4   11.20    3.80
   9  -2   4    6.30    5.00
   9  -2   4    9.60    3.70
  -9  -2  -4   10.20    3.50
  -9  -2  -4   17.20    3.70
  -9   2  -5    5.70    2.80
  -9   2  -5    7.30    2.80
  -9  -2  -5    9.70    2.90
   9  -2   5    9.10    2.70
  -9  -2  -5    4.60    3.50
  -9  -2  -5    6.10    2.60
  -9   2  -6   15.40    4.00
  -9   2  -6   10.30    2.90
  -9  -2  -6   11.20    3.50
   9  -2   6   14.70    2.80
  -9  -2  -6   18.00    3.00
  -9  -2  -6   11.90    2.70
  -9   2  -7   24.70    3.10
  -9   2  -7   13.50    4.20
  -9  -2  -7   17.00    3.70
   9  -2   7   21.70    3.50
  -9  -2  -7   21.70    3.50
  -9   2  -8    2.10    2.00
  -9  -2  -8    2.70    1.90
  -9  -2  -8    0.10    2.70
   9   3  -9    6.70    1.70
   9   3  -9    4.60    2.70
   9  -3  -9    8.00    1.20
   9  -3  -9   10.80    2.80
  -9  -3   9    2.30    2.90
  -9   3   8    8.30    2.10
   9   3  -8   15.30    2.80
   9   3  -8   10.50    2.90
   9  -3  -8    9.60    2.20
   9  -3  -8    9.80    2.00
  -9  -3   8   14.80    3.10
   9  -3  -8   14.40    1.90
   9   3  -7   22.60    3.60
   9   3  -7   27.70    3.80
  -9   3   7   33.90    4.00
  -9   3   7   27.70    3.70
   9  -3  -7   33.30    3.20
  -9  -3   7   25.20    3.70
   9  -3  -7   30.90    3.00
   9  -3  -7   34.10    3.30
   9   3  -6   16.80    3.40
   9   3  -6   10.50    3.50
  -9   3   6    8.20    4.50
  -9   3   6   20.00    3.60
  -9   3   6   18.00    3.10
   9  -3  -6   16.80    2.60
   9  -3  -6   15.50    2.60
  -9  -3   6   12.10    4.00
   9  -3  -6   13.30    3.00
   9  -3  -6   19.00    2.40
   9   3  -5    6.70    3.40
  -9   3   5    5.50    4.20
  -9   3   5    5.50    4.50
  -9   3   5    8.10    2.80
   9   3  -5    7.00    3.10
  -9   3   5    8.00    2.50
  -9  -3   5    5.50    3.60
   9  -3  -5    7.00    3.00
   9  -3  -5    3.70    2.50
   9  -3  -5    9.30    2.10
   9  -3  -5    8.10    2.30
  -9  -3   5    7.40    3.40
  -9  -3   5    8.70    3.00
  -9   3   4   88.09    7.10
  -9   3   4   94.79    8.00
  -9   3   4   82.49    6.60
   9   3  -4   92.39    6.90
  -9   3   4   86.29    8.60
   9   3  -4   77.49    7.00
   9  -3  -4   83.49    5.80
   9  -3  -4   87.49    6.90
   9  -3  -4   83.09    6.10
   9  -3  -4   99.79    6.30
  -9  -3   4   84.09    7.00
  -9  -3   4   74.19    6.20
  -9   3   3   -0.90    3.80
  -9   3   3   -1.50    2.60
   9   3  -3    4.10    2.80
  -9   3   3    6.70    4.30
   9   3  -3    0.70    4.30
  -9   3   3    2.00    3.00
   9   3  -3    1.20    3.20
  -9   3   3   -0.60    2.70
   9  -3  -3    1.60    2.20
   9  -3  -3    0.40    2.10
  -9  -3   3    2.80    3.20
   9  -3  -3    0.80    2.00
  -9  -3   3   -2.60    3.10
   9  -3  -3    4.10    2.90
   9   3  -2   94.19    8.20
  -9   3   2   92.09    7.50
  -9   3   2   87.19    6.60
  -9   3   2   79.79    6.70
  -9   3   2   70.69    6.30
   9   3  -2   77.89    6.80
   9   3  -2   66.19    6.30
  -9  -3   2   76.39    6.80
   9  -3  -2   77.19    7.40
  -9  -3   2   81.49    6.20
   9  -3  -2   81.49    5.80
  -9  -3   2   81.29    6.90
   9  -3  -2   86.69    5.60
   9  -3  -2   75.99    6.40
   9   3  -1    8.50    4.70
  -9   3   1   10.00    3.10
  -9   3   1    3.30    3.40
  -9   3   1    7.70    3.10
   9  -3  -1   13.10    2.30
   9  -3  -1   13.70    4.20
   9  -3  -1    7.60    2.00
  -9  -3   1   11.60    3.40
   9  -3  -1    4.00    2.90
   9  -3  -1    7.90    2.30
  -9  -3   1   12.80    3.50
  -9  -3   1   11.80    3.50
   9   3   0   -0.10    4.40
  -9   3   0    4.30    3.10
  -9   3   0    0.50    2.90
  -9   3   0    2.00    3.10
  -9   3   0    0.60    3.20
   9  -3   0    1.50    2.90
  -9  -3   0    1.70    2.50
  -9  -3   0    3.20    3.10
   9  -3   0   -3.60    4.00
   9  -3   0    0.40    1.60
   9  -3   0    2.00    2.10
   9  -3   0   -4.00    2.60
  -9  -3   0    3.10    3.40
  -9   3  -1   76.59    6.50
   9   3   1   85.29    7.80
  -9   3  -1   78.49    6.60
  -9   3  -1   71.39    6.80
  -9   3  -1   77.49    6.90
  -9  -3  -1   82.59    7.40
   9  -3   1   74.99    8.50
   9  -3   1   68.89    5.10
   9  -3   1   76.69    5.20
  -9  -3  -1   67.89    6.80
   9  -3   1   64.79    6.50
  -9  -3  -1   85.49    6.50
   9  -3   1   74.39    5.70
   9   3   2   24.60    5.00
  -9   3  -2   22.50    3.80
  -9   3  -2   21.50    3.90
  -9   3  -2   19.90    3.60
   9  -3   2   29.40    5.10
   9  -3   2   13.50    3.50
   9  -3   2   17.30    2.10
   9  -3   2   17.60    2.20
  -9  -3  -2   15.20    2.10
  -9  -3  -2   20.60    3.40
  -9  -3  -2   22.90    3.10
  -9  -3  -2   15.20    3.40
   9   3   3   -0.40    4.40
  -9   3  -3    3.50    3.20
  -9   3  -3    2.90    3.60
  -9   3  -3   -0.80    3.40
   9  -3   3   -3.60    4.50
  -9  -3  -3    0.10    3.50
   9  -3   3    0.30    1.60
   9  -3   3    1.50    2.30
  -9  -3  -3   -0.20    3.50
  -9  -3  -3   -0.80    3.10
  -9  -3  -3    1.70    1.70
  -9   3  -4   50.09    4.90
  -9   3  -4   47.50    5.20
  -9   3  -4   44.10    4.70
   9   3   4   50.69    4.30
  -9  -3  -4   56.69    5.40
  -9  -3  -4   51.29    4.90
   9  -3   4   49.80    6.30
  -9  -3  -4   43.00    5.00
   9  -3   4   53.59    4.00
   9  -3   4   61.19    6.40
  -9   3  -5   10.20    2.80
   9   3   5    7.00    2.80
  -9   3  -5    6.60    3.90
  -9  -3  -5    6.20    2.60
   9  -3   5   11.40    2.90
  -9  -3  -5    5.10    3.50
  -9  -3  -5    8.10    2.90
  -9   3  -6    9.30    3.90
  -9   3  -6   -1.70    3.60
  -9  -3  -6    2.20    2.40
   9  -3   6    1.60    2.50
  -9  -3  -6    4.30    2.60
  -9   3  -7    4.40    3.20
  -9   3  -7    4.70    2.30
  -9  -3  -7    4.60    2.10
  -9  -3  -7    4.20    2.30
   9  -3   7    4.90    2.30
  -9   3  -8   13.20    2.00
   9   3   8    6.40    2.00
   9  -3   8    9.70    1.90
  -9  -3  -8    8.40    2.00
  -9  -3  -8    8.60    1.90
  -9   4   8    1.30    1.80
   9   4  -8   -0.20    2.50
  -9  -4   8    1.30    2.30
   9  -4  -8    2.60    1.10
  -9   4   7    3.20    2.10
   9   4  -7   -5.00    2.70
  -9   4   7    1.70    2.50
  -9  -4   7    6.40    2.70
   9  -4  -7   -0.10    2.00
   9  -4  -7    2.20    1.70
  -9   4   6   15.50    3.10
   9   4  -6    5.40    3.10
  -9   4   6   15.10    3.50
  -9  -4   6   14.20    2.90
   9  -4  -6   11.90    2.80
   9  -4  -6   14.40    2.40
   9  -4  -6   13.30    2.20
  -9  -4   6   16.80    2.80
   9   4  -5   26.90    3.80
  -9   4   5   30.40    4.70
  -9   4   5   31.00    3.20
  -9   4   5   24.70    3.90
   9  -4  -5   28.80    3.10
   9  -4  -5   29.80    3.30
  -9  -4   5   31.10    3.20
  -9  -4   5   28.90    4.20
   9  -4  -5   31.20    3.00
  -9   4   4   15.10    3.30
  -9   4   4   16.70    3.30
  -9   4   4   14.20    4.40
   9   4  -4   15.70    3.30
   9  -4  -4   22.00    2.90
  -9  -4   4   12.40    3.40
   9  -4  -4   11.80    2.20
   9  -4  -4   18.70    3.10
  -9  -4   4   17.30    3.80
   9   4  -3    2.10    3.00
  -9   4   3    4.40    4.60
  -9   4   3    3.50    2.80
   9   4  -3    6.30    3.40
  -9   4   3    5.20    3.00
  -9   4   3    3.60    4.00
  -9  -4   3    0.60    3.40
  -9  -4   3    0.70    3.30
   9  -4  -3    3.40    2.00
   9  -4  -3    0.70    2.10
   9  -4  -3   -2.10    2.10
  -9   4   2   90.69    7.20
  -9   4   2  101.19    7.30
   9   4  -2   87.19    8.60
  -9   4   2   96.09    7.50
   9   4  -2   91.79    7.20
  -9   4   2   91.89    7.00
   9  -4  -2   84.59    8.80
  -9  -4   2   94.69    7.50
   9  -4  -2   93.89    6.40
  -9  -4   2   88.59    7.60
   9  -4  -2   91.69    6.20
  -9  -4   2   90.39    7.80
   9   4  -1   26.70    5.30
  -9   4   1   11.80    3.50
   9   4  -1    9.60    3.20
  -9   4   1   16.00    4.00
  -9   4   1   17.50    3.50
  -9  -4   1   20.90    4.00
   9  -4  -1   10.60    5.30
  -9  -4   1   17.70    3.60
   9  -4  -1   14.70    4.60
   9  -4  -1   17.60    2.50
   9  -4  -1   16.00    2.40
   9  -4  -1   18.80    2.30
  -9  -4   1   22.40    3.90
   9   4   0   21.10    3.40
  -9   4   0   29.90    3.90
  -9   4   0   27.40    3.30
   9   4   0   36.10    5.70
  -9   4   0   19.10    4.00
  -9   4   0   26.70    3.90
  -9  -4   0   25.90    3.80
  -9  -4   0   32.90    4.50
   9  -4   0   31.50    5.20
  -9  -4   0   30.00    3.30
   9  -4   0   24.70    2.90
   9  -4   0   18.00    3.50
  -9  -4   0   21.70    2.50
   9  -4   0   21.80    2.40
   9  -4   0   26.80    2.60
  -9   4  -1   59.69    5.30
  -9   4  -1   58.99    6.40
   9   4   1   67.19    7.00
  -9   4  -1   63.49    6.00
  -9   4  -1   61.69    6.50
   9  -4   1   61.09    6.70
  -9  -4  -1   59.49    4.60
   9  -4   1   54.39    4.40
  -9  -4  -1   68.49    7.00
   9  -4   1   68.79    5.50
  -9  -4  -1   65.69    5.40
  -9  -4  -1   56.89    5.10
   9  -4   1   54.09    5.10
   9  -4   1   64.79    4.60
   9   4   2  228.98   15.90
  -9   4  -2  238.58   15.20
  -9   4  -2  244.68   15.20
  -9   4  -2  259.17   15.00
  -9   4  -2  221.78   15.10
  -9  -4  -2  243.98   14.20
  -9  -4  -2  199.18   15.50
   9  -4   2  235.48   15.90
   9  -4   2  252.57   14.30
   9  -4   2  227.98   14.20
  -9  -4  -2  236.68   15.00
   9  -4   2  221.38   14.50
  -9  -4  -2  251.27   15.40
   9  -4   2  235.98   15.10
  -9   4  -3   33.20    4.10
  -9   4  -3   26.60    4.30
  -9   4  -3   46.30    4.00
   9  -4   3   35.00    3.40
  -9  -4  -3   29.00    3.00
   9  -4   3   35.10    3.40
   9  -4   3   40.70    5.80
   9  -4   3   25.00    4.20
  -9  -4  -3   38.60    4.20
  -9  -4  -3   41.80    3.90
  -9  -4  -3   36.90    4.70
  -9   4  -4    7.30    3.80
  -9   4  -4   10.80    3.50
   9   4   4   15.20    3.00
  -9   4  -4    6.80    3.50
   9  -4   4   10.90    2.10
   9  -4   4   12.50    3.80
  -9  -4  -4    9.20    3.80
  -9  -4  -4   13.30    2.90
  -9  -4  -4   10.50    3.50
  -9  -4  -4   10.50    2.00
  -9   4  -5    0.90    3.40
   9   4   5    2.00    2.80
  -9   4  -5   -1.50    3.80
  -9  -4  -5   -1.90    3.40
  -9  -4  -5    0.60    2.30
   9  -4   5    0.60    2.60
  -9  -4  -5    6.30    3.60
  -9  -4  -5    0.80    1.60
   9   4   6    0.60    2.40
  -9   4  -6    1.20    3.70
  -9   4  -6   -2.80    3.30
   9  -4   6    1.80    3.40
  -9  -4  -6    3.70    2.40
  -9  -4  -6    0.80    2.20
  -9   4  -7    6.90    2.90
  -9   4  -7    5.20    2.10
   9  -4   7    5.00    3.00
  -9  -4  -7    6.20    2.10
  -9  -4  -7    7.10    2.10
  -9   4  -8    0.50    1.50
  -9  -4  -8    1.70    1.40
   9  -4   8   -3.80    2.80
  -9  -4  -8   -0.40    1.50
  -9   5   8    0.70    1.50
  -9   5   8    2.00    1.70
   9   5  -8    1.30    1.60
  -9  -5   8    0.50    3.10
   9  -5  -8    3.10    1.20
  -9   5   7    6.30    2.50
  -9   5   7   10.40    2.20
   9   5  -7    9.40    2.10
  -9  -5   7    9.50    3.00
   9  -5  -7    5.70    1.40
  -9  -5   7    6.80    3.30
   9  -5  -7    5.70    1.60
  -9   5   6    1.60    2.20
   9   5  -6   -1.70    2.00
  -9   5   6   -0.30    2.90
   9  -5  -6    2.50    1.70
  -9  -5   6    0.00    2.40
   9  -5  -6    1.10    1.90
  -9   5   5    7.90    3.40
   9   5  -5   10.90    3.20
  -9   5   5   16.00    4.20
  -9   5   5   16.80    3.40
   9  -5  -5   10.90    2.10
  -9  -5   5   16.70    3.70
   9  -5  -5   14.20    2.40
  -9  -5   5   15.90    2.60
   9  -5  -5   21.10    2.60
  -9   5   4   35.10    5.10
  -9   5   4   30.10    4.10
  -9   5   4   40.90    4.20
   9   5  -4   23.90    4.00
   9  -5  -4   35.70    3.50
  -9  -5   4   39.80    4.60
   9  -5  -4   44.40    3.70
  -9  -5   4   37.10    4.30
   9  -5  -4   38.60    3.50
  -9   5   3   84.79    7.30
   9   5  -3  124.09    8.40
  -9   5   3  124.19    9.10
  -9   5   3  111.69    8.30
   9  -5  -3  110.79    7.30
   9  -5  -3  112.09    7.30
  -9  -5   3  111.09    8.70
  -9  -5   3  113.89    8.50
   9   5  -2  231.28   16.70
   9   5  -2  252.27   15.60
  -9   5   2  260.67   15.60
  -9   5   2  253.57   16.00
  -9   5   2  251.47   15.70
  -9  -5   2  209.68   15.30
  -9  -5   2  255.07   15.80
  -9  -5   2  250.47   15.70
   9  -5  -2  258.77   14.90
   9  -5  -2  247.88   15.00
   9   5  -1   86.99    7.00
  -9   5   1   83.79    7.30
  -9   5   1   88.69    7.70
  -9   5   1   82.19    7.00
   9  -5  -1   86.09    5.90
   9  -5  -1   90.59    6.30
   9  -5  -1   69.59    8.10
  -9  -5   1   79.59    7.20
  -9  -5   1   88.89    7.40
   9  -5  -1   74.29    5.60
  -9  -5   1   82.79    5.70
  -9  -5   1   77.79    7.70
  -9   5   0   21.00    4.00
   9   5   0   19.50    5.20
  -9   5   0   28.30    4.00
   9   5   0   25.60    3.70
  -9   5   0   25.90    4.30
  -9   5   0   29.50    4.10
   9  -5   0   29.10    3.10
  -9  -5   0   23.00    2.40
  -9  -5   0   30.40    3.70
  -9  -5   0   26.20    4.00
   9  -5   0   31.70    5.40
  -9  -5   0   27.20    3.40
   9  -5   0   21.80    2.40
   9  -5   0   33.60    3.10
   9   5   1   -1.30    4.60
  -9   5  -1    2.50    3.80
  -9   5  -1    4.30    3.30
  -9   5  -1    1.10    3.60
  -9   5  -1   -2.00    2.40
   9   5   1   -1.40    3.00
   9  -5   1    5.60    4.60
   9  -5   1   -1.00    1.60
  -9  -5  -1    0.60    4.00
   9  -5   1    1.90    2.40
  -9  -5  -1    1.20    1.70
  -9  -5  -1   -0.90    2.20
   9  -5   1    1.20    2.90
   9  -5   1   -1.50    2.10
  -9  -5  -1    2.50    3.20
  -9   5  -2    1.10    3.70
   9   5   2    2.00    6.60
  -9   5  -2    2.80    2.30
  -9   5  -2   -0.60    2.60
  -9   5  -2    3.50    3.60
   9  -5   2    4.70    3.20
   9  -5   2    3.80    3.10
  -9  -5  -2   -0.90    1.80
  -9  -5  -2    7.80    3.90
   9  -5   2    6.70    8.40
   9  -5   2    2.40    1.70
   9  -5   2    1.00    1.80
  -9  -5  -2    3.10    3.20
  -9   5  -3   -0.90    4.90
  -9   5  -3    0.00    3.60
   9   5   3   -2.30    2.80
  -9  -5  -3   -1.80    2.10
   9  -5   3    2.60    1.70
  -9  -5  -3   -1.20    2.60
   9  -5   3    0.80    1.90
   9  -5   3    0.00    3.20
  -9  -5  -3    1.10    2.30
   9   5   4   19.50    3.30
  -9   5  -4   26.00    4.10
  -9   5  -4   22.40    3.80
   9  -5   4   17.30    2.10
  -9  -5  -4   16.80    2.40
  -9  -5  -4   20.90    3.90
   9  -5   4   15.20    3.70
  -9  -5  -4   17.70    3.10
  -9  -5  -4   20.30    3.70
  -9   5  -5    4.00    2.40
   9   5   5    1.10    2.70
  -9   5  -5    2.40    3.60
   9  -5   5   -0.40    3.40
  -9  -5  -5    0.30    3.10
  -9  -5  -5    4.80    3.40
  -9  -5  -5    3.90    1.70
  -9  -5  -5   -0.90    2.30
   9   5   6    1.90    2.30
  -9   5  -6    0.10    2.40
  -9   5  -6   -2.10    2.10
   9  -5   6   -1.80    2.20
  -9  -5  -6    1.70    2.20
  -9  -5  -6    0.20    2.80
  -9   5  -7   10.90    2.00
  -9  -5  -7    5.70    1.70
   9  -5   7   10.10    2.00
  -9  -5  -7    5.60    1.80
   9   6  -7    0.40    1.70
  -9   6   7   -1.00    1.50
  -9   6   7    0.90    1.70
  -9  -6   7   -1.00    2.60
   9  -6  -7   -0.10    1.20
   9   6  -6    8.10    2.80
  -9   6   6   11.20    2.10
  -9   6   6    8.70    2.10
   9  -6  -6    9.60    1.60
  -9  -6   6    7.80    2.30
  -9  -6   6   14.00    2.50
   9  -6  -6    8.70    1.80
  -9   6   5    3.10    2.90
   9   6  -5    1.30    2.10
  -9   6   5    1.50    2.10
  -9   6   5   -3.10    3.30
  -9  -6   5   -0.80    2.40
   9  -6  -5    0.90    1.70
  -9  -6   5    2.00    2.90
   9  -6  -5    0.60    1.50
  -9   6   4   10.10    2.30
   9   6  -4   12.50    2.50
  -9   6   4   12.30    2.60
  -9   6   4    8.70    4.10
  -9  -6   4   10.40    3.50
   9  -6  -4    9.90    2.20
  -9  -6   4   13.50    2.60
   9  -6  -4   14.30    2.40
  -9   6   3  197.88   13.10
  -9   6   3  199.98   12.90
   9  -6  -3  203.58   12.60
  -9  -6   3  186.98   13.20
  -9  -6   3  210.48   12.90
  -9  -6   3  217.38   13.40
   9  -6  -3  214.18   12.50
   9   6  -2    3.50    3.40
  -9   6   2    7.70    2.60
  -9   6   2    6.70    2.90
  -9  -6   2    7.70    2.70
  -9  -6   2    6.60    1.60
   9  -6  -2    8.70    2.10
  -9  -6   2    5.40    2.60
   9  -6  -2    5.80    2.20
   9   6  -1   61.29    5.90
  -9   6   1   45.70    4.90
  -9   6   1   41.90    5.20
  -9   6   1   37.90    4.80
  -9  -6   1   43.60    4.90
   9  -6  -1   55.69    4.30
  -9  -6   1   54.39    6.00
   9  -6  -1   58.49    4.70
  -9  -6   1   55.09    4.20
   9  -6  -1   43.10    3.80
   9   6   0   -2.20    3.20
  -9   6   0    3.50    2.60
  -9   6   0    0.90    3.30
  -9   6   0   -0.10    2.70
  -9   6   0    5.70    2.80
   9  -6   0    2.50    1.80
   9  -6   0    0.70    1.90
   9  -6   0    1.40    2.60
  -9  -6   0    1.40    3.40
  -9  -6   0   -2.10    3.40
  -9  -6   0    1.80    1.70
  -9  -6   0   -1.40    4.00
  -9   6  -1   51.39    5.00
  -9   6  -1   50.89    4.90
   9  -6   1   49.50    3.90
  -9  -6  -1   44.80    5.50
  -9  -6  -1   44.60    4.80
  -9  -6  -1   44.20    4.40
   9  -6   1   44.40    3.80
   9  -6   1   50.99    4.40
  -9  -6  -1   51.99    4.70
  -9  -6  -1   49.70    4.00
  -9   6  -2   64.79    6.50
  -9   6  -2   65.49    6.00
   9   6   2   61.99    5.50
  -9   6  -2   55.19    4.80
   9  -6   2   52.79    4.90
  -9  -6  -2   51.99    4.50
   9  -6   2   53.99    4.90
  -9  -6  -2   53.09    5.50
  -9  -6  -2   65.39    4.80
   9  -6   2   58.99    4.50
   9  -6   2   58.59    4.40
  -9  -6  -2   60.99    5.90
   9   6   3  112.99    7.80
  -9   6  -3  107.29    7.70
   9  -6   3  109.69    6.90
   9  -6   3  115.09    8.10
   9  -6   3  101.29    7.00
  -9  -6  -3   97.29    7.80
  -9  -6  -3  105.99    6.90
  -9  -6  -3  116.89    8.50
  -9  -6  -3  107.69    7.50
  -9   6  -4   15.00    2.80
   9   6   4    8.70    2.90
  -9   6  -4   10.40    3.30
  -9  -6  -4   11.20    2.70
  -9  -6  -4    9.30    3.40
  -9  -6  -4    7.50    1.80
  -9  -6  -4   17.10    3.30
   9  -6   4   10.60    1.70
   9  -6   4   10.60    3.40
  -9   6  -5    1.10    2.30
   9   6   5   -1.00    2.40
  -9   6  -5    2.30    3.00
  -9  -6  -5   -0.10    1.90
  -9  -6  -5   -0.80    1.30
   9  -6   5    0.50    1.20
   9  -6   5    2.30    2.30
  -9  -6  -5    2.70    2.10
  -9   6  -6    2.10    1.80
   9   6   6   -0.70    1.40
  -9  -6  -6   -0.20    2.20
   9  -6   6    3.80    2.70
  -9  -6  -6    3.70    2.60
   9   7  -6    2.30    1.70
  -9   7   6    0.50    1.40
  -9   7   6    4.30    1.50
  -9  -7   6    0.20    2.30
   9  -7  -6    2.80    1.30
  -9  -7   6    1.90    1.80
  -9   7   5   -1.20    2.40
   9   7  -5    1.60    1.90
  -9   7   5    2.60    2.20
  -9  -7   5    0.40    1.80
   9  -7  -5   -0.80    1.40
  -9  -7   5   -1.40    2.10
  -9   7   4    4.20    2.40
   9   7  -4    2.20    2.90
  -9   7   4    2.60    2.00
  -9  -7   4    0.00    2.90
   9  -7  -4    0.90    1.50
  -9  -7   4   -0.50    2.20
  -9   7   3   57.89    4.80
   9   7  -3   59.59    4.80
  -9   7   3   63.69    6.30
   9  -7  -3   55.99    4.10
  -9  -7   3   54.39    5.70
  -9  -7   3   51.69    4.90
  -9  -7   3   59.49    5.90
  -9   7   2   25.70    4.60
   9   7  -2   42.60    4.10
  -9   7   2   46.30    4.20
  -9  -7   2   42.60    3.50
  -9  -7   2   40.10    3.90
  -9  -7   2   31.50    4.20
  -9  -7   2   43.20    4.40
   9  -7  -2   44.00    3.30
   9   7  -1   22.70    3.00
   9   7  -1   26.60    3.10
  -9   7   1   26.70    3.10
  -9   7   1   29.10    3.40
  -9  -7   1   24.10    2.40
   9  -7  -1   20.20    2.40
  -9  -7   1   26.80    3.50
  -9  -7   1   25.90    3.20
   9  -7  -1   17.40    4.20
  -9  -7   1   38.10    3.30
   9   7   0    6.70    2.00
  -9   7   0    4.50    2.20
   9   7   0    5.30    2.30
  -9   7   0    4.70    2.50
  -9  -7   0    2.90    2.30
   9  -7   0   -1.00    1.60
  -9  -7   0    8.10    2.80
   9  -7   0   -1.10    1.60
  -9  -7   0    2.90    1.70
  -9  -7   0   -1.80    3.00
  -9   7  -1    3.00    2.70
   9   7   1   -2.90    2.70
  -9   7  -1    4.80    2.50
  -9  -7  -1    3.10    2.80
   9  -7   1    1.40    1.70
  -9  -7  -1   -0.60    1.70
  -9  -7  -1   -0.20    2.90
   9  -7   1    0.70    1.50
  -9  -7  -1    1.50    3.70
  -9  -7  -1    4.60    2.20
  -9   7  -2   -0.70    2.20
  -9   7  -2    1.20    1.80
   9   7   2    1.50    1.90
   9  -7   2   -1.90    1.70
   9  -7   2    0.00    1.60
  -9  -7  -2    0.70    2.10
  -9  -7  -2    3.20    2.90
  -9  -7  -2    2.10    1.70
  -9  -7  -2   -4.60    3.70
   9   7   3   17.20    2.40
  -9  -7  -3   24.10    3.10
  -9  -7  -3   14.50    2.40
   9  -7   3   20.80    2.00
  -9  -7  -3   15.40    1.70
   9  -7   3   18.00    2.20
   9   7   4    2.80    1.80
  -9   7  -4   -3.00    2.60
  -9  -7  -4    3.00    2.10
  -9  -7  -4    4.90    1.50
   9  -7   4    2.60    2.70
  -9  -7  -4    2.60    2.10
  -9  -7  -4    4.00    1.80
   9  -7   4    2.50    1.30
  -9   7  -5    1.50    2.20
   9   7   5    1.10    1.50
   9  -7   5   -0.80    1.70
  -9  -7  -5    0.20    1.00
  -9  -7  -5    0.50    2.10
  -9  -7  -5   -2.90    2.40
  -9   8   5    4.40    1.40
   9   8  -5    5.80    2.20
  -9  -8   5    4.90    1.70
  -9  -8   5    7.10    1.70
   9   8  -4   12.30    2.10
  -9   8   4   12.10    2.80
  -9   8   4   13.00    2.00
  -9  -8   4   14.60    2.20
  -9  -8   4   11.90    2.10
  -9   8   3   15.60    2.20
   9   8  -3   16.50    2.30
  -9   8   3   14.20    2.60
  -9  -8   3   15.60    2.40
  -9  -8   3   13.00    2.30
  -9  -8   3   12.90    2.40
   9   8  -2    9.00    2.90
  -9   8   2   14.50    3.50
  -9   8   2   10.90    2.10
  -9  -8   2   13.40    3.10
  -9  -8   2   17.10    2.60
   9  -8  -2   15.00    1.70
  -9  -8   2   11.40    2.30
  -9   8   1    1.90    2.30
  -9   8   1    1.40    1.80
  -9  -8   1    0.20    2.00
  -9  -8   1    3.50    2.40
  -9  -8   1    0.40    1.70
   9  -8  -1   -0.20    1.40
  -9  -8   1    5.90    2.10
   9  -8  -1    0.90    1.60
   9   8   0   13.60    1.90
  -9   8   0   11.40    2.10
  -9   8   0   16.70    2.60
  -9  -8   0   15.00    2.40
   9  -8   0   15.10    1.80
   9  -8   0   14.60    1.70
  -9  -8   0   18.80    2.80
  -9  -8   0   15.30    1.80
  -9  -8   0   16.60    2.30
   9   8   1   -0.90    1.50
  -9   8  -1    1.10    1.60
  -9   8  -1   -0.60    2.00
  -9  -8  -1    1.40    1.50
   9  -8   1    1.60    1.40
  -9  -8  -1   -1.10    3.20
  -9  -8  -1    0.60    2.50
   9  -8   1    0.10    1.50
   9   8   2    3.20    2.30
  -9   8  -2    2.90    2.70
  -9  -8  -2   -1.90    1.50
   9  -8   2   -0.60    1.00
  -9  -8  -2    1.00    1.60
  -9  -8  -2   -0.50    2.10
   9  -8   2   -0.40    1.40
   9   8   3    8.20    1.70
   9  -8   3    4.10    1.00
  -9  -8  -3    4.80    2.20
  -9  -8  -3    4.80    1.40
  -9  -8  -3    4.40    1.90
  -9  -8  -3    6.50    2.00
   9   8   4   15.60    1.70
   9  -8   4   13.30    1.40
  -9  -8  -4    8.30    2.40
  -9   9   2   34.80    3.20
  -9  -9   2   28.40    2.70
  -9   9   1    0.30    1.80
  -9  -9   1    1.40    2.30
  -9  -9   1   -0.40    2.40
  -9  -9   1   -0.30    1.40
  -9   9   0   30.70    3.10
  -9  -9   0   29.70    3.20
   9  -9   0   33.80    2.50
  -9   9  -1    1.00    1.60
  -9  -9  -1    2.20    1.60
   9  -9   1    1.20    1.10
  10   0  -9    1.70    2.20
 -10   0   9   -0.80    1.70
  10   0  -8   83.29    6.60
  10   0  -7    2.30    2.60
 -10   0   7    2.00    2.80
  10   0  -6   12.70    3.00
 -10   0   6    1.80    4.10
  10   0  -5    0.70    3.80
 -10   0   5    1.80    3.90
  10   0  -5   -0.30    1.50
  10   0  -4  123.59    8.00
 -10   0   4  129.19   10.00
 -10   0   4  126.49    9.10
  10   0  -4  147.59    9.60
  10   0  -3   -0.70    3.50
 -10   0   3    1.90    3.50
  10   0  -3    3.50    1.80
  10   0  -3   -0.40    4.30
 -10   0   3    2.70    2.90
  10   0  -2   -2.40    3.40
  10   0  -2   -0.40    1.80
  10   0  -2   -4.20    4.40
 -10   0   2    0.90    3.00
 -10   0   1   -2.00    3.10
  10   0  -1    1.40    4.50
 -10   0   1   -2.90    2.20
  10   0  -1   -3.50    3.40
  10   0   0  711.93   42.90
 -10   0   0  678.53   42.10
 -10   0   0  717.93   42.10
  10   0   0  749.53   42.30
 -10   0  -1    3.80    3.20
 -10   0  -1   -0.40    3.30
  10   0   1    0.60    4.60
  10   0   1    0.40    2.50
 -10   0  -2  127.29    8.90
 -10   0  -2  111.79    8.70
  10   0   2  129.19    9.30
 -10   0  -2  129.69    9.40
  10   0   2  117.49    9.90
 -10   0  -3    0.20    2.90
 -10   0  -3    2.20    3.70
  10   0   3    0.60    3.30
  10   0   3   -2.80    4.40
 -10   0  -3    0.60    3.10
 -10   0  -3   -1.10    3.40
  10   0   4   70.39    6.50
 -10   0  -4   62.99    5.50
 -10   0  -4   65.69    5.90
 -10   0  -4   67.79    5.90
 -10   0  -5    7.30    3.90
 -10   0  -5    0.50    2.60
  10   0   5   -0.90    3.00
 -10   0  -5    1.70    2.80
 -10   0  -6    0.70    2.80
 -10   0  -6   -1.70    3.60
 -10   0  -6   -0.90    2.60
 -10   0  -7   -0.90    1.80
 -10   0  -7    1.00    2.30
 -10   0  -8    2.40    1.60
  10   1  -9    2.50    1.60
 -10   1   9    2.10    1.90
 -10  -1   9    5.80    1.90
  10  -1  -9    6.10    1.60
 -10   1   8    2.10    2.30
  10   1  -8   -2.00    2.10
  10   1  -8    0.20    2.20
  10  -1  -8   -0.70    2.10
 -10  -1   8   -1.10    2.40
 -10   1   7    3.70    3.90
  10   1  -7    9.00    3.60
  10   1  -7    7.30    2.80
  10  -1  -7    7.70    1.80
  10  -1  -7    9.20    2.70
 -10  -1   7    8.30    3.00
 -10   1   6   28.90    4.00
  10   1  -6   23.20    4.30
  10  -1  -6   29.30    2.90
  10  -1  -6   30.50    3.60
 -10  -1   6   24.90    4.50
 -10   1   5   50.79    5.70
  10   1  -5   54.79    6.20
  10  -1  -5   50.79    5.00
  10  -1  -5   55.79    4.50
 -10  -1   5   54.69    6.80
  10   1  -4    8.30    2.80
 -10   1   4    8.50    3.10
 -10   1   4    5.30    3.20
 -10  -1   4    5.60    3.70
  10  -1  -4    5.30    2.00
 -10  -1   4    9.80    2.90
  10  -1  -4   10.50    2.30
  10  -1  -4    5.30    3.60
  10   1  -3    3.40    3.60
 -10   1   3    6.00    2.30
 -10   1   3    7.90    3.90
  10   1  -3    5.20    4.60
  10  -1  -3    9.40    2.70
  10  -1  -3    5.80    1.90
 -10  -1   3    9.40    3.00
  10  -1  -3    4.70    2.00
 -10   1   2   -1.30    3.00
 -10   1   2    1.90    3.60
  10   1  -2   -7.60    4.50
  10   1  -2    1.20    2.50
  10  -1  -2   -0.90    2.20
  10  -1  -2   -1.70    3.30
  10  -1  -2    3.00    1.80
 -10  -1   2   -0.60    3.00
  10  -1  -2    1.00    4.40
  10   1  -1   36.30    4.40
 -10   1   1   29.00    3.90
  10   1  -1   45.20    6.60
 -10  -1   1   26.00    3.80
  10  -1  -1   25.10    2.50
  10  -1  -1   26.20    4.10
 -10  -1   1   27.20    3.70
  10  -1  -1   22.40    5.00
 -10  -1   1   29.10    3.90
 -10   1   0    9.30    3.00
  10   1   0   14.30    3.70
 -10   1   0   12.80    3.30
  10   1   0   13.10    5.00
 -10   1   0   10.60    3.30
 -10  -1   0   15.10    3.40
  10  -1   0    7.20    1.70
 -10  -1   0   11.10    3.40
  10  -1   0   12.00    2.70
 -10  -1   0   10.00    2.60
  10  -1   0    7.60    4.60
  10   1   1    0.20    3.50
 -10   1  -1    4.00    3.20
 -10   1  -1   -3.20    2.80
  10   1   1    0.50    4.60
 -10   1  -1    3.70    2.40
  10  -1   1    3.10    3.40
 -10  -1  -1    0.00    3.20
 -10  -1  -1    3.80    3.10
  10  -1   1    4.80    1.80
 -10  -1  -1    0.80    3.40
  10  -1   1   -0.60    4.30
  10   1   2   31.00    4.30
  10   1   2   32.90    5.60
 -10   1  -2   26.30    4.00
 -10   1  -2   36.00    4.40
  10  -1   2   25.50    4.30
 -10  -1  -2   35.60    4.70
  10  -1   2   24.00    5.30
 -10  -1  -2   28.50    3.80
 -10  -1  -2   33.10    4.10
 -10  -1  -2   39.80    3.80
  10   1   3   48.20    6.60
  10   1   3   58.29    6.00
 -10   1  -3   62.89    6.80
 -10   1  -3   61.19    6.00
 -10   1  -3   57.59    6.00
 -10  -1  -3   61.29    5.60
  10  -1   3   58.89    6.60
 -10  -1  -3   61.19    6.10
 -10  -1  -3   74.39    6.90
  10  -1   3   70.59    6.70
 -10   1  -4    5.30    3.80
 -10   1  -4    5.20    3.70
 -10  -1  -4    4.60    3.70
 -10  -1  -4    3.30    3.80
 -10  -1  -4    5.60    3.20
  10  -1   4   11.50    3.70
  10  -1   4    4.80    6.70
 -10   1  -5    2.40    2.70
 -10   1  -5   -4.00    2.60
 -10  -1  -5   -4.90    3.60
 -10  -1  -5    0.80    3.10
 -10  -1  -5    0.80    2.70
  10  -1   5   -1.40    3.30
 -10   1  -6    2.80    3.60
 -10   1  -6    5.20    2.70
 -10  -1  -6    3.10    3.30
  10  -1   6    2.70    2.20
 -10  -1  -6    1.20    3.10
 -10  -1  -6    1.70    3.60
 -10   1  -7   16.90    2.60
 -10  -1  -7   12.40    2.40
 -10  -1  -7   10.30    2.30
 -10   1  -8    0.50    2.20
 -10  -1  -8   -0.50    1.50
 -10  -1  -8   -3.30    1.60
 -10  -2   9    2.60    1.80
  10   2  -8   15.80    2.60
  10   2  -8   25.30    2.60
 -10   2   8   13.40    2.70
  10  -2  -8   21.70    2.60
 -10  -2   8   19.80    3.90
  10  -2  -8   21.10    2.10
  10   2  -7    0.40    2.30
 -10   2   7   -0.40    1.90
 -10   2   7   -2.20    3.70
  10   2  -7    0.10    2.60
  10  -2  -7    2.30    1.70
  10  -2  -7   -3.50    2.20
 -10  -2   7   -2.90    2.70
  10   2  -6    8.30    2.90
  10   2  -6   15.00    2.90
 -10   2   6   13.30    3.10
 -10   2   6   14.50    2.50
 -10   2   6   11.50    4.40
  10  -2  -6    8.20    2.10
 -10  -2   6    8.60    2.90
  10  -2  -6   10.30    3.50
 -10   2   5    8.20    3.10
  10   2  -5    3.90    2.60
 -10   2   5    2.80    3.20
 -10   2   5    6.80    3.20
  10   2  -5    0.40    2.80
 -10  -2   5    1.10    3.50
  10  -2  -5    1.30    2.40
 -10  -2   5    8.50    2.80
  10  -2  -5    4.40    2.00
  10   2  -4   -0.70    3.50
 -10   2   4    3.10    2.20
 -10   2   4    1.50    4.20
  10  -2  -4    0.90    1.90
  10  -2  -4    2.60    2.10
 -10  -2   4    0.70    2.90
  10  -2  -4    3.80    3.30
 -10   2   3    9.80    4.20
  10   2  -3   11.00    3.70
  10   2  -3   11.50    4.90
 -10   2   3    7.50    2.30
 -10   2   3    6.00    3.10
 -10  -2   3    7.00    3.40
  10  -2  -3   11.40    2.10
 -10  -2   3    6.80    3.20
  10  -2  -3    5.30    2.80
  10  -2  -3    8.60    2.50
  10  -2  -3    6.00    2.60
 -10   2   2    4.60    3.10
  10   2  -2    2.30    3.50
 -10   2   2   -4.20    2.70
  10   2  -2   -0.10    4.70
 -10  -2   2    4.60    3.40
  10  -2  -2    0.80    3.00
 -10  -2   2    0.00    3.20
  10  -2  -2    3.60    4.40
  10  -2  -2    0.00    2.30
  10  -2  -2    0.60    1.90
  10  -2  -2   -0.80    3.10
  10   2  -1   55.69    6.60
 -10   2   1   43.50    4.40
  10   2  -1   57.09    6.00
 -10   2   1   58.09    5.80
 -10   2   1   52.89    5.30
  10  -2  -1   52.69    4.10
  10  -2  -1   40.30    5.70
  10  -2  -1   51.29    5.70
  10  -2  -1   53.79    4.20
 -10  -2   1   44.30    4.70
 -10  -2   1   49.70    4.90
 -10  -2   1   58.19    5.60
 -10   2   0    7.90    3.10
 -10   2   0   10.10    3.40
  10   2   0    4.90    3.50
  10   2   0    5.40    4.90
 -10   2   0    4.40    3.20
 -10   2   0    2.60    3.20
  10  -2   0    8.10    1.80
 -10  -2   0    5.70    3.40
  10  -2   0    9.80    3.40
  10  -2   0    3.40    4.40
 -10  -2   0    9.60    3.40
  10  -2   0    7.40    2.30
 -10  -2   0    7.00    3.40
 -10   2  -1   77.49    6.40
  10   2   1   72.49    6.70
 -10   2  -1   76.69    5.90
 -10   2  -1   66.49    6.60
  10   2   1   76.89    7.90
 -10   2  -1   67.69    6.90
 -10  -2  -1   73.49    6.80
 -10  -2  -1   76.89    7.30
  10  -2   1   73.89    7.80
 -10  -2  -1   76.99    6.60
  10  -2   1   71.29    5.40
  10  -2   1   78.99    6.90
  10   2   2   -2.70    4.60
 -10   2  -2    5.40    3.60
 -10   2  -2    9.60    3.50
  10  -2   2    6.20    1.90
  10  -2   2   -0.30    4.50
 -10  -2  -2    9.60    3.60
 -10  -2  -2   12.80    3.90
  10  -2   2   11.40    3.70
 -10  -2  -2    5.50    3.40
 -10  -2  -2   11.10    3.20
 -10   2  -3  224.78   14.70
 -10   2  -3  240.78   15.00
 -10   2  -3  225.98   15.00
  10   2   3  210.18   15.90
 -10  -2  -3  257.47   15.50
  10  -2   3  230.88   16.00
 -10  -2  -3  234.68   15.20
  10  -2   3  267.27   15.60
 -10  -2  -3  252.77   15.30
 -10   2  -4    5.60    3.90
 -10   2  -4    1.90    4.30
 -10   2  -4   -1.90    3.40
 -10  -2  -4    3.50    3.40
 -10  -2  -4    1.90    2.70
  10  -2   4   -1.90    3.60
 -10  -2  -4   -1.40    2.70
 -10   2  -5   14.10    4.00
 -10   2  -5   14.30    2.80
 -10  -2  -5   14.60    4.00
 -10  -2  -5   11.40    3.50
  10  -2   5   12.20    2.80
 -10  -2  -5   10.20    2.80
 -10   2  -6    3.30    3.60
 -10   2  -6    3.10    3.50
 -10  -2  -6   -0.10    2.10
 -10  -2  -6    5.60    3.10
  10  -2   6    0.80    2.20
 -10  -2  -6    2.10    3.40
 -10   2  -7    4.30    2.20
 -10   2  -7    1.30    1.90
 -10  -2  -7    0.60    2.00
 -10  -2  -7   -1.50    2.70
  10  -2   7    2.30    1.80
 -10   2  -8    1.40    1.40
 -10  -2  -8    1.20    1.50
  10   3  -8    9.50    1.80
  10   3  -8    8.60    1.70
  10  -3  -8    9.10    1.40
  10  -3  -8    6.50    2.40
 -10  -3   8    9.10    2.40
  10   3  -7   -1.30    2.80
 -10   3   7   -0.70    3.70
 -10   3   7   -1.80    1.90
  10   3  -7   -0.60    1.80
 -10  -3   7   -2.80    2.50
  10  -3  -7   -0.20    2.70
  10  -3  -7   -0.80    1.70
 -10   3   6    1.20    2.20
  10   3  -6    2.30    3.20
 -10   3   6    0.80    3.60
 -10   3   6   -0.90    2.90
  10   3  -6    1.10    2.00
  10  -3  -6    1.20    2.90
  10  -3  -6   -0.20    1.90
 -10  -3   6    3.20    3.40
  10   3  -5   52.29    5.20
 -10   3   5   33.10    4.30
 -10   3   5   45.40    5.40
 -10   3   5   47.20    5.60
  10   3  -5   48.80    5.30
  10  -3  -5   43.50    4.40
  10  -3  -5   46.40    3.90
 -10  -3   5   39.50    4.60
  10  -3  -5   46.70    4.20
 -10  -3   5   33.90    4.00
 -10   3   4   50.19    4.50
 -10   3   4   37.60    5.50
  10   3  -4   31.90    3.90
  10   3  -4   39.50    4.50
 -10   3   4   45.50    3.70
 -10   3   4   38.20    3.90
  10  -3  -4   28.50    3.60
  10  -3  -4   43.00    3.60
  10  -3  -4   31.50    4.10
 -10  -3   4   25.10    3.90
 -10  -3   4   39.50    4.50
  10   3  -3   -2.00    3.40
 -10   3   3    4.10    4.10
 -10   3   3    0.20    2.70
 -10   3   3   -0.80    2.00
 -10   3   3   -2.30    2.20
  10   3  -3   -2.90    4.70
  10  -3  -3   -0.60    2.50
  10  -3  -3   -1.60    2.00
  10  -3  -3    0.40    3.00
 -10  -3   3    7.30    3.30
 -10  -3   3    3.00    3.70
  10  -3  -3    0.90    1.90
 -10   3   2    3.10    2.70
 -10   3   2    2.30    2.10
 -10   3   2   -3.60    3.10
  10   3  -2    3.00    4.80
  10   3  -2    3.30    3.50
  10  -3  -2   -1.40    2.50
 -10  -3   2   -3.20    3.30
  10  -3  -2   -3.70    4.30
  10  -3  -2    1.40    2.00
  10  -3  -2    4.20    2.20
 -10  -3   2    0.20    3.40
  10  -3  -2    2.20    1.90
 -10  -3   2    1.00    2.40
 -10   3   1   15.20    2.90
 -10   3   1   10.50    3.30
  10   3  -1    2.60    5.00
 -10   3   1    8.50    2.50
  10  -3  -1    6.60    3.20
  10  -3  -1   10.50    4.40
  10  -3  -1    7.70    2.10
  10  -3  -1    8.00    2.60
 -10  -3   1   13.00    3.70
  10  -3  -1   11.00    2.00
 -10  -3   1   10.70    2.60
 -10  -3   1    8.70    2.70
 -10   3   0  229.58   14.60
 -10   3   0  205.98   13.90
 -10   3   0  233.88   14.20
  10   3   0  225.18   15.40
 -10   3   0  243.58   14.40
  10  -3   0  220.68   15.20
  10  -3   0  220.58   13.60
  10  -3   0  199.28   13.90
 -10  -3   0  227.38   14.40
 -10  -3   0  234.58   14.50
  10  -3   0  233.88   13.50
  10  -3   0  205.08   13.90
 -10  -3   0  235.98   14.00
 -10   3  -1   53.69    4.30
 -10   3  -1   41.80    4.80
  10   3   1   36.50    5.90
 -10   3  -1   42.30    4.70
 -10   3  -1   50.69    5.40
  10  -3   1   41.30    4.60
 -10  -3  -1   44.40    4.50
  10  -3   1   48.90    6.10
  10  -3   1   48.60    3.80
 -10  -3  -1   42.00    4.80
 -10  -3  -1   38.60    5.00
  10  -3   1   45.10    3.80
 -10   3  -2   57.79    5.50
 -10   3  -2   55.09    5.30
  10   3   2   45.00    6.40
 -10   3  -2   66.39    5.90
  10  -3   2   55.89    5.30
 -10  -3  -2   55.59    6.10
 -10  -3  -2   62.19    6.00
  10  -3   2   63.69    4.60
 -10  -3  -2   59.09    5.50
 -10  -3  -2   53.59    4.90
  10  -3   2   52.59    6.40
 -10   3  -3    1.90    3.50
 -10   3  -3    2.20    2.60
  10  -3   3    3.00    3.70
 -10  -3  -3    2.50    3.80
 -10  -3  -3    4.80    2.50
 -10  -3  -3    1.40    2.70
  10  -3   3    2.30    1.50
 -10   3  -4    5.50    2.40
 -10   3  -4    5.30    2.50
  10   3   4    5.00    2.70
 -10   3  -4    2.40    3.80
 -10  -3  -4    6.30    2.60
  10  -3   4    5.90    3.80
 -10  -3  -4   11.90    2.80
 -10  -3  -4    8.20    2.90
  10   3   5    4.70    2.70
 -10   3  -5    4.80    2.50
 -10   3  -5    9.30    2.70
 -10  -3  -5    5.10    2.50
  10  -3   5    1.60    2.50
 -10  -3  -5    5.50    3.60
 -10  -3  -5    5.60    3.70
 -10   3  -6    0.50    3.10
 -10   3  -6   -0.60    2.40
 -10  -3  -6    3.40    2.20
 -10  -3  -6    1.90    2.50
  10  -3   6    0.00    2.20
 -10  -3  -6    0.20    2.30
 -10   3  -7    1.80    2.40
 -10   3  -7    3.10    1.90
  10  -3   7    3.20    2.50
 -10  -3  -7   -0.40    1.70
 -10  -3  -7   -2.00    2.50
  10   4  -8    1.20    1.40
  10  -4  -8   -0.10    1.20
 -10  -4   8   -0.40    2.80
  10   4  -7    1.70    1.70
 -10   4   7    3.60    2.70
  10  -4  -7    4.40    2.50
 -10  -4   7    0.20    3.00
  10   4  -6   33.60    3.60
 -10   4   6   34.60    3.40
 -10   4   6   33.20    3.90
 -10   4   6   38.30    4.00
 -10  -4   6   37.80    4.30
  10  -4  -6   36.40    3.30
 -10   4   5   -3.00    4.00
  10   4  -5    1.60    2.90
 -10   4   5    2.20    1.90
 -10   4   5    5.90    2.30
  10  -4  -5    2.50    2.00
 -10  -4   5    2.10    3.50
 -10  -4   5    5.90    2.90
  10  -4  -5    1.20    3.90
  10   4  -4   30.10    3.90
 -10   4   4   34.40    5.00
 -10   4   4   29.70    3.80
 -10   4   4   27.60    3.90
  10  -4  -4   37.60    3.40
 -10  -4   4   44.30    4.30
  10  -4  -4   36.20    3.50
 -10  -4   4   39.50    4.50
 -10   4   3   23.20    3.50
 -10   4   3   15.70    3.20
 -10   4   3   24.60    3.60
  10   4  -3   13.40    3.30
 -10   4   3   24.10    3.80
  10  -4  -3   13.60    3.20
  10  -4  -3   18.80    2.60
 -10  -4   3   19.50    4.00
 -10  -4   3   20.30    3.00
  10  -4  -3   19.10    2.40
 -10   4   2  300.97   17.70
 -10   4   2  287.27   17.80
  10   4  -2  285.97   17.60
 -10   4   2  300.87   17.80
  10  -4  -2  252.47   17.60
  10  -4  -2  281.17   17.10
  10  -4  -2  286.57   17.00
  10  -4  -2  284.87   17.30
 -10  -4   2  266.57   17.70
 -10  -4   2  319.37   18.00
 -10  -4   2  281.67   17.50
 -10   4   1   72.39    6.10
 -10   4   1   92.19    7.30
  10   4  -1   79.79    8.30
 -10   4   1   89.39    6.70
 -10  -4   1   75.99    6.40
 -10  -4   1   87.39    7.30
  10  -4  -1   89.09    5.70
  10  -4  -1   78.89    6.00
  10  -4  -1   73.39    6.80
  10  -4  -1   81.79    5.60
  10  -4  -1   74.49    8.00
 -10  -4   1   81.19    7.20
 -10   4   0   49.20    4.40
 -10   4   0   59.89    5.70
  10   4   0   60.59    5.80
 -10   4   0   41.40    5.10
 -10   4   0   46.60    4.90
 -10  -4   0   60.69    5.90
  10  -4   0   44.70    6.10
  10  -4   0   52.19    4.50
  10  -4   0   53.09    4.10
  10  -4   0   54.79    4.70
 -10  -4   0   43.70    5.10
 -10  -4   0   46.60    4.90
  10  -4   0   34.60    4.60
 -10   4  -1   15.00    2.90
  10   4   1   14.70    5.10
 -10   4  -1   12.20    2.90
 -10   4  -1   15.20    3.50
 -10   4  -1   11.40    3.70
  10  -4   1   13.60    2.00
 -10  -4  -1    9.00    4.00
 -10  -4  -1   13.30    2.80
  10  -4   1   12.30    2.10
  10  -4   1    5.10    4.70
 -10  -4  -1    8.30    3.40
  10  -4   1   14.20    3.50
  10  -4   1   12.00    2.90
 -10   4  -2   -0.50    2.20
 -10   4  -2   -4.20    3.50
 -10   4  -2   -3.50    3.60
  10  -4   2    8.10    3.40
 -10  -4  -2   -5.90    3.60
  10  -4   2   -0.50    1.70
 -10  -4  -2    0.20    3.40
 -10  -4  -2   -2.00    3.80
 -10  -4  -2    1.10    3.00
  10  -4   2   -3.50    2.20
 -10   4  -3   20.10    3.90
 -10   4  -3   17.20    3.10
  10  -4   3   15.80    2.30
  10  -4   3   12.80    3.80
 -10  -4  -3   15.40    3.80
 -10  -4  -3   24.90    4.10
 -10  -4  -3   25.30    4.20
 -10   4  -4   96.99    8.30
  10   4   4  110.39    7.50
 -10   4  -4   98.29    7.70
 -10  -4  -4   96.69    8.10
  10  -4   4  117.39    8.40
 -10  -4  -4   99.49    8.10
 -10  -4  -4  108.69    8.10
  10   4   5    5.90    2.60
 -10   4  -5    1.40    3.60
 -10   4  -5    5.20    2.40
 -10  -4  -5    5.40    2.30
  10  -4   5    4.20    2.40
 -10  -4  -5    1.40    3.30
 -10  -4  -5   -0.30    3.30
 -10   4  -6    4.10    3.20
 -10   4  -6    1.00    2.90
 -10  -4  -6    1.00    1.90
  10  -4   6    1.70    2.10
 -10  -4  -6    0.60    2.00
 -10   4  -7    5.70    1.70
 -10   4  -7    4.40    2.70
 -10  -4  -7    2.10    1.60
  10  -4   7    1.50    1.70
 -10  -4  -7    2.10    1.50
 -10   5   7    0.40    1.70
 -10   5   7   -2.70    2.30
  10   5  -7    0.30    1.60
  10  -5  -7   -0.80    1.40
 -10   5   6    0.70    1.90
 -10   5   6    0.10    1.70
  10   5  -6    1.80    1.80
  10  -5  -6   -1.50    1.60
 -10  -5   6    0.10    3.00
  10   5  -5   -2.80    2.00
 -10   5   5   -3.70    2.80
 -10   5   5    0.60    3.70
 -10   5   5   -0.70    2.80
 -10  -5   5    2.80    2.80
 -10  -5   5    1.30    3.40
  10  -5  -5    0.20    1.80
  10   5  -4    9.00    3.20
 -10   5   4   15.20    3.30
 -10   5   4   15.70    2.60
 -10   5   4   18.10    2.50
 -10  -5   4   15.20    3.80
  10  -5  -4   16.60    2.30
  10  -5  -4   16.80    2.20
 -10  -5   4   16.70    2.70
 -10   5   3   15.00    3.40
 -10   5   3    7.60    2.80
  10   5  -3   13.10    2.50
 -10   5   3   11.70    4.20
  10  -5  -3    8.00    2.40
  10  -5  -3   11.80    2.20
  10  -5  -3   13.00    2.10
 -10  -5   3   13.20    2.70
 -10  -5   3    4.50    3.60
 -10   5   2   54.39    5.00
 -10   5   2   65.09    6.80
 -10   5   2   72.39    6.30
  10   5  -2   58.19    5.90
  10  -5  -2   67.19    4.60
 -10  -5   2   53.79    5.20
 -10  -5   2   69.59    6.50
 -10  -5   2   59.59    5.40
  10  -5  -2   58.19    4.50
  10  -5  -2   50.29    4.80
 -10   5   1   -1.10    2.70
  10   5  -1   -1.30    3.10
 -10   5   1    0.70    3.30
 -10   5   1    3.40    2.60
 -10  -5   1    0.20    3.40
  10  -5  -1    0.70    1.90
  10  -5  -1    1.80    1.80
 -10  -5   1    4.20    2.70
  10  -5  -1    1.20    2.30
 -10  -5   1   -1.10    2.50
 -10   5   0    4.20    3.90
 -10   5   0    5.60    2.40
  10   5   0    8.00    3.10
 -10   5   0    1.50    2.40
 -10   5   0    4.10    3.60
  10  -5   0    3.60    3.00
 -10  -5   0    0.50    3.30
  10  -5   0    1.10    1.70
 -10  -5   0    0.40    3.50
  10  -5   0    1.80    1.90
 -10  -5   0   -0.20    3.90
  10  -5   0   -1.00    2.40
 -10   5  -1    3.60    2.50
 -10   5  -1   -1.90    3.50
 -10   5  -1   -0.30    2.50
 -10   5  -1    1.80    2.30
 -10  -5  -1    4.10    2.50
  10  -5   1   -2.20    3.00
  10  -5   1    0.70    1.70
  10  -5   1    4.40    3.20
 -10  -5  -1    2.80    3.20
 -10  -5  -1    2.80    3.90
  10  -5   1    0.40    2.20
 -10   5  -2    1.60    3.00
 -10   5  -2   13.40    3.80
 -10   5  -2   10.90    2.50
 -10   5  -2    6.80    2.60
 -10  -5  -2    2.80    3.40
  10  -5   2    4.20    2.40
 -10  -5  -2    3.10    2.10
 -10  -5  -2    8.30    3.80
 -10  -5  -2    5.90    2.70
  10  -5   2    7.10    1.80
  10  -5   2    6.00    1.90
  10   5   3   25.40    2.80
 -10   5  -3   28.10    4.10
  10  -5   3   28.20    2.80
 -10  -5  -3   31.80    3.50
 -10  -5  -3   25.70    3.40
  10  -5   3   24.90    4.00
 -10  -5  -3   19.60    3.80
 -10   5  -4   28.10    3.60
  10   5   4   19.60    2.60
 -10   5  -4   21.60    3.90
  10  -5   4   20.90    3.80
 -10  -5  -4   25.30    3.10
  10  -5   4   30.90    2.80
 -10  -5  -4   27.90    3.20
 -10  -5  -4   24.30    3.00
 -10   5  -5   18.10    2.40
  10   5   5   17.00    2.10
 -10   5  -5   14.60    2.60
 -10  -5  -5   19.00    3.20
 -10  -5  -5   13.20    3.20
  10  -5   5   19.40    2.70
 -10  -5  -5   11.80    2.40
  10   5   6    4.70    1.40
 -10   5  -6    2.50    2.40
 -10   5  -6    4.40    1.90
 -10  -5  -6    4.00    2.40
 -10  -5  -6    5.50    2.50
  10  -5   6    2.90    2.60
 -10   6   6   -0.90    1.50
 -10   6   6   -0.30    2.10
  10   6  -6    1.60    2.30
  10  -6  -6    0.70    1.40
 -10  -6   6   -1.10    2.60
 -10   6   5    3.10    1.70
 -10   6   5    4.00    1.90
 -10   6   5   -0.20    3.00
  10   6  -5    1.70    2.70
  10  -6  -5    3.20    1.60
 -10  -6   5    4.10    3.10
  10  -6  -5    3.30    1.20
 -10  -6   5    3.40    2.40
  10   6  -4   10.00    3.00
 -10   6   4    8.10    2.70
 -10   6   4    8.30    3.00
 -10   6   4   21.60    4.10
 -10  -6   4   15.10    3.20
 -10  -6   4   20.30    3.60
  10  -6  -4   15.40    2.00
  10  -6  -4   16.20    2.00
  10   6  -3   30.30    2.90
 -10   6   3   22.90    3.40
 -10   6   3   13.50    3.40
  10  -6  -3   21.40    2.30
 -10  -6   3   21.60    3.80
 -10  -6   3   21.40    2.90
  10  -6  -3   21.20    2.30
  10   6  -2    4.50    2.30
 -10   6   2    5.10    2.30
 -10   6   2   12.70    2.90
  10  -6  -2    6.30    1.80
  10  -6  -2    6.20    1.80
 -10  -6   2    4.10    2.50
 -10  -6   2    6.30    3.30
 -10  -6   2    5.80    3.50
 -10   6   1   -0.40    3.60
  10   6  -1    7.10    3.20
 -10   6   1    5.40    3.20
  10  -6  -1    6.40    2.40
  10  -6  -1    4.70    1.90
 -10  -6   1    2.80    3.70
 -10  -6   1    7.30    2.50
 -10  -6   1    4.80    2.40
  10  -6  -1    4.00    1.70
 -10   6   0    6.50    2.30
 -10   6   0    8.90    2.60
  10   6   0    4.60    2.20
  10  -6   0    6.40    1.70
  10  -6   0    2.60    1.80
 -10  -6   0    7.70    2.80
  10  -6   0    2.80    2.40
 -10  -6   0    4.20    3.10
 -10  -6   0    5.10    3.40
 -10   6  -1   10.80    2.70
 -10   6  -1   12.50    2.70
 -10   6  -1   16.40    2.50
  10   6   1   10.70    2.90
 -10  -6  -1   10.10    1.70
  10  -6   1   13.80    1.90
  10  -6   1    7.70    2.00
 -10  -6  -1   14.10    3.20
 -10  -6  -1   11.30    2.60
 -10  -6  -1   11.10    3.80
 -10   6  -2   15.60    3.80
  10   6   2   18.40    3.00
 -10   6  -2   20.10    2.70
 -10  -6  -2    8.00    3.30
 -10  -6  -2   15.00    1.80
  10  -6   2   13.40    1.90
  10  -6   2   12.10    2.10
 -10  -6  -2   22.80    3.80
  10  -6   2   17.90    3.30
 -10   6  -3   42.70    4.20
  10   6   3   49.10    4.30
  10  -6   3   31.10    2.70
 -10  -6  -3   45.60    4.90
 -10  -6  -3   39.40    3.90
  10  -6   3   36.80    3.80
 -10  -6  -3   26.60    3.00
 -10  -6  -3   36.20    3.60
  10  -6   3   34.50    3.20
 -10   6  -4   14.00    2.50
  10   6   4    9.80    1.90
  10  -6   4    6.10    3.10
 -10  -6  -4    7.70    2.10
  10  -6   4    9.30    1.60
 -10  -6  -4    9.00    3.10
 -10  -6  -4    7.80    2.20
 -10   6  -5   53.69    4.60
  10   6   5   54.79    4.00
 -10   6  -5   58.49    4.50
 -10  -6  -5   53.99    4.30
  10  -6   5   64.19    5.10
 -10   7   5   -2.20    2.00
  10   7  -5    3.90    1.50
 -10  -7   5    2.70    2.50
 -10  -7   5   -1.00    2.00
  10  -7  -5    1.60    1.20
 -10   7   4    3.10    2.20
  10   7  -4    2.60    1.80
 -10   7   4   -0.90    2.30
 -10  -7   4    2.60    2.80
 -10  -7   4    1.50    2.00
  10  -7  -4    1.60    1.40
 -10   7   3   11.20    2.60
 -10   7   3    3.80    2.70
  10   7  -3    6.00    2.70
 -10  -7   3    4.40    2.30
  10  -7  -3   10.90    1.70
 -10  -7   3    9.80    2.30
  10  -7  -3    7.90    1.60
 -10   7   2   56.89    5.70
 -10   7   2   49.00    4.20
  10   7  -2   43.70    4.20
  10  -7  -2   53.39    3.70
 -10  -7   2   44.80    4.30
 -10  -7   2   45.40    4.30
 -10  -7   2   56.09    5.20
  10  -7  -2   45.30    3.60
 -10   7   1   66.99    5.30
  10   7  -1   62.09    5.00
 -10   7   1   65.19    5.00
[truncated: 47,476 more chars]
