# Supplementary material for: rac-N-(4-Eth­oxy­phen­yl)-3-hy­droxy­butanamide
Source: IUCrdata. 2023 Mar 15;8(Pt 3):x230231. doi: 10.1107/S2414314623002316 (PMC10171321; doi:10.1107/S2414314623002316)
Supplement: Supplementary file 2 [file x-08-x230231-Isup2.hkl]

data_I                                                                          
_shelx_title ' Bucetin in P2(1)/c'                                              
_shelx_refln_list_code          4                                               
_shelx_F_calc_maximum      194.87                                               
_exptl_crystal_F_000       480.00                                               
_reflns_d_resolution_high  0.8288                                               
                                                                                
loop_                                                                           
 _space_group_symop_operation_xyz                                               
 'x, y, z'                                                                      
 '-x, y+1/2, -z+1/2'                                                            
 '-x, -y, -z'                                                                   
 'x, -y-1/2, z-1/2'                                                             
                                                                                
_cell_length_a    12.2343                                                       
_cell_length_b     9.6404                                                       
_cell_length_c     9.9098                                                       
_cell_angle_alpha  90.000                                                       
_cell_angle_beta   93.295                                                       
_cell_angle_gamma  90.000                                                       
                                                                                
_shelx_F_squared_multiplier     1.000                                           
                                                                                
loop_                                                                           
 _refln_index_h                                                                 
 _refln_index_k                                                                 
 _refln_index_l                                                                 
 _refln_F_squared_calc                                                          
 _refln_F_squared_meas                                                          
 _refln_F_squared_sigma                                                         
 _refln_observed_status                                                         
   1   0   0       4268.21       3561.16       145.52 o                         
   2   0   0       1532.18       1272.51        52.43 o                         
   3   0   0         29.97         37.55         2.85 o                         
   4   0   0         11.46          9.82         2.48 o                         
   5   0   0        708.90        770.07        23.35 o                         
   6   0   0       1242.88       1172.82        57.24 o                         
   7   0   0        179.99        202.63        13.49 o                         
   8   0   0        588.53        548.23        69.08 o                         
   9   0   0        134.89        135.83         8.42 o                         
  10   0   0       2357.90       2580.88        76.39 o                         
  11   0   0         28.70         31.81         6.90 o                         
  12   0   0        102.91         85.76         6.68 o                         
  13   0   0         50.12         39.10         6.21 o                         
  14   0   0         10.94         18.74         7.27 o                         
   1   1   0       2171.17       1907.03        45.22 o                         
   2   1   0        750.04        681.44        15.21 o                         
   3   1   0         84.57         96.18         2.92 o                         
   4   1   0        916.53        855.14        18.03 o                         
   5   1   0         25.94         26.46         1.96 o                         
   6   1   0          2.65          3.41         2.11 o                         
   7   1   0        973.55       1025.65        25.51 o                         
   8   1   0        267.17        275.80        13.55 o                         
   9   1   0        291.87        277.75         6.41 o                         
  10   1   0         39.65         39.31         3.22 o                         
  11   1   0        100.68        112.89         5.73 o                         
  12   1   0         37.57         39.63         4.09 o                         
  13   1   0          0.53          1.53         3.36 o                         
  14   1   0          2.53          7.23         3.33 o                         
   0   2   0        941.03        847.73        25.07 o                         
   1   2   0       2237.20       2004.88        44.20 o                         
   2   2   0         37.49         24.22         1.78 o                         
   3   2   0       1240.80       1201.26        26.98 o                         
   4   2   0         10.34         11.57         2.51 o                         
   5   2   0         56.91         61.49         3.02 o                         
   6   2   0          5.62         11.93         3.13 o                         
   7   2   0        454.57        451.08        12.60 o                         
   8   2   0          4.10          4.66         4.01 o                         
   9   2   0        108.47        124.43         4.45 o                         
  10   2   0         17.98         24.91         3.04 o                         
  11   2   0        377.69        413.55         8.93 o                         
  12   2   0         16.87         10.97         4.35 o                         
  13   2   0         33.07         28.77         4.28 o                         
  14   2   0         45.52         43.62         3.91 o                         
   1   3   0       1460.43       1305.30        29.22 o                         
   2   3   0       2654.61       2479.62        51.23 o                         
   3   3   0          1.06          5.16         2.10 o                         
   4   3   0         76.67         63.16         2.75 o                         
   5   3   0        229.46        227.87         7.27 o                         
   6   3   0        282.30        279.30         7.47 o                         
   7   3   0        528.40        575.83        14.19 o                         
   8   3   0         29.30         28.81         2.80 o                         
   9   3   0          0.09          3.33         2.71 o                         
  10   3   0        793.15        811.25        14.25 o                         
  11   3   0         13.24         19.60         3.71 o                         
  12   3   0          1.95          3.40         3.26 o                         
  13   3   0          3.11          1.81         3.62 o                         
  14   3   0         18.20         23.34         3.45 o                         
   0   4   0       1830.99       1730.97        51.14 o                         
   1   4   0         49.91         51.51         3.02 o                         
   2   4   0       2119.69       2069.89        45.93 o                         
   3   4   0          2.56          5.81         2.72 o                         
   4   4   0        311.97        315.53         8.55 o                         
   5   4   0         25.01         25.87         2.96 o                         
   6   4   0         65.48         51.06         3.00 o                         
   7   4   0         42.16         45.45         3.17 o                         
   8   4   0         54.75         55.69         2.69 o                         
   9   4   0         82.30         92.91         4.09 o                         
  10   4   0        166.88        182.08         6.80 o                         
  11   4   0         11.87         14.51         3.02 o                         
  12   4   0          7.74         14.91         2.92 o                         
  13   4   0         35.11         41.89         3.96 o                         
   1   5   0         43.78         49.33         3.04 o                         
   2   5   0         45.64         42.66         3.32 o                         
   3   5   0        309.17        332.47        11.07 o                         
   4   5   0          7.71          8.78         2.17 o                         
   5   5   0        139.64        156.52         5.34 o                         
   6   5   0          2.66          6.33         2.72 o                         
   7   5   0         35.47         37.93         2.51 o                         
   8   5   0        188.63        195.42         5.10 o                         
   9   5   0        104.12         96.81         3.35 o                         
  10   5   0         10.51          8.49         2.73 o                         
  11   5   0          9.08          9.12         2.72 o                         
  12   5   0         33.36         24.30         2.78 o                         
  13   5   0        171.76        181.77         7.74 o                         
   0   6   0         17.06         14.75         7.22 o                         
   1   6   0         13.00         17.27         4.83 o                         
   2   6   0        282.93        282.97        11.09 o                         
   3   6   0         41.50         33.65         5.19 o                         
   4   6   0         34.73         38.71         3.17 o                         
   5   6   0         48.01         60.70         4.36 o                         
   6   6   0         56.67         60.53         3.11 o                         
   7   6   0        488.46        468.15         8.87 o                         
   8   6   0        421.93        443.46         8.98 o                         
   9   6   0          2.52          4.47         2.61 o                         
  10   6   0         22.07         19.57         2.78 o                         
  11   6   0         64.09         60.46         3.67 o                         
  12   6   0         66.21         77.53         4.51 o                         
   1   7   0          3.64          6.14         3.48 o                         
   2   7   0         29.99         30.27         3.80 o                         
   3   7   0        193.11        204.94         8.44 o                         
   4   7   0        206.62        209.96         7.09 o                         
   5   7   0          8.94         10.88         3.28 o                         
   6   7   0         18.73         18.14         3.11 o                         
   7   7   0        141.80        130.08         4.98 o                         
   8   7   0        178.26        170.19         6.81 o                         
   9   7   0          7.17         10.44         3.30 o                         
  10   7   0         11.77         13.91         2.59 o                         
  11   7   0         34.88         34.14         2.59 o                         
   0   8   0        681.00        645.58        24.28 o                         
   1   8   0        138.76        160.02         6.32 o                         
   2   8   0         47.16         52.92         3.75 o                         
   3   8   0          5.88          8.70         2.60 o                         
   4   8   0        142.29        161.06         8.52 o                         
   5   8   0        117.97        128.07         6.56 o                         
   6   8   0        137.40        144.55         4.60 o                         
   7   8   0        218.93        232.74         5.91 o                         
   8   8   0        292.17        250.56         7.05 o                         
   9   8   0         62.79         54.54         2.49 o                         
  10   8   0         90.17         82.56         4.82 o                         
   1   9   0        249.91        269.36         8.83 o                         
   2   9   0         12.31         16.13         2.93 o                         
   3   9   0        322.16        326.32         9.43 o                         
   4   9   0          1.33         -1.79         3.09 o                         
   5   9   0        174.22        156.79         5.50 o                         
   6   9   0          1.97          2.43         2.68 o                         
   7   9   0          1.61          0.12         3.20 o                         
   8   9   0         16.47         20.08         4.27 o                         
   9   9   0        104.72        115.12         6.00 o                         
   0  10   0          5.93         11.36         7.26 o                         
   1  10   0         42.44         47.12         4.27 o                         
   2  10   0          7.49         14.09         4.05 o                         
   3  10   0          3.63          1.11         3.78 o                         
   4  10   0          8.88          8.11         4.31 o                         
   5  10   0          2.28          3.71         3.98 o                         
   6  10   0         74.68         86.19         4.58 o                         
   7  10   0          4.51          3.45         4.29 o                         
   1  11   0        100.84        102.77         8.35 o                         
   2  11   0        179.16        170.97         8.51 o                         
   3  11   0         12.27         14.26         3.58 o                         
   4  11   0        306.76        324.28        18.40 o                         
 -14   1   1          1.02         -3.13         5.71 o                         
 -13   1   1          7.72         10.69         4.03 o                         
 -12   1   1         66.91         59.81         5.38 o                         
 -11   1   1         64.92         74.67         4.49 o                         
 -10   1   1         93.40        103.73         5.88 o                         
  -9   1   1        210.93        226.20         6.34 o                         
  -8   1   1          0.46         -1.45         3.60 o                         
  -7   1   1        225.47        250.22         8.12 o                         
  -6   1   1       4939.00       5125.45       112.74 o                         
  -5   1   1       2705.36       2568.26        53.00 o                         
  -4   1   1        654.80        577.08        12.52 o                         
  -3   1   1        704.98        593.68        12.76 o                         
  -2   1   1         20.10         19.78         2.30 o                         
  -1   1   1       1755.89       1483.52        43.25 o                         
   0   1   1       1256.70       1151.69        27.45 o                         
   1   1   1          4.64          5.01         1.55 o                         
   2   1   1       1449.79       1381.64        40.41 o                         
   3   1   1        255.75        215.59         5.33 o                         
   4   1   1        708.77        676.71        15.72 o                         
   5   1   1         23.33         29.98         2.68 o                         
   6   1   1        107.20        110.03         4.14 o                         
   7   1   1        247.30        255.32         9.19 o                         
   8   1   1         45.71         76.21         6.46 o                         
   9   1   1        358.10        316.88         7.54 o                         
  10   1   1          1.48          6.73         3.21 o                         
  11   1   1        139.47        136.66         5.62 o                         
  12   1   1        233.10        259.95         9.55 o                         
  13   1   1          0.69          2.75         3.56 o                         
  14   1   1         19.99         21.26         3.36 o                         
 -14   2   1          1.40         -3.14         3.14 o                         
 -13   2   1         35.22         24.52         4.25 o                         
 -12   2   1         65.89         53.76         3.97 o                         
 -11   2   1        258.65        240.09         7.96 o                         
 -10   2   1        182.56        185.96         5.30 o                         
  -9   2   1        534.09        542.57        10.44 o                         
  -8   2   1        606.95        645.84        18.85 o                         
  -7   2   1        472.52        532.15        14.33 o                         
  -6   2   1         52.26         58.04         4.28 o                         
  -5   2   1       1693.23       1603.74        35.80 o                         
  -4   2   1        317.85        296.69         8.57 o                         
  -3   2   1        817.89        759.28        17.53 o                         
  -2   2   1       1604.31       1537.05        34.11 o                         
  -1   2   1         41.55         31.79         1.73 o                         
   0   2   1         84.38         70.86         2.93 o                         
   1   2   1      37972.89      34480.73       813.36 o                         
   2   2   1         30.68         27.37         2.06 o                         
   3   2   1       2864.65       2707.31        64.27 o                         
   4   2   1        565.05        517.09        11.50 o                         
   5   2   1        260.75        235.39         6.53 o                         
   6   2   1         36.89         30.62         3.60 o                         
   7   2   1        225.16        249.59         8.94 o                         
   8   2   1        934.08        969.78        27.00 o                         
   9   2   1          1.75          1.15         2.70 o                         
  10   2   1        241.04        267.60         6.94 o                         
  11   2   1       1054.91       1127.51        22.93 o                         
  12   2   1          5.74         12.80         3.95 o                         
  13   2   1         29.37         34.97         4.53 o                         
  14   2   1         31.69         32.14         3.28 o                         
 -14   3   1          0.05          2.63         3.81 o                         
 -13   3   1         96.63         81.64         6.32 o                         
 -12   3   1         34.81         36.48         3.70 o                         
 -11   3   1         57.43         55.54         3.79 o                         
 -10   3   1         29.74         35.93         2.90 o                         
  -9   3   1         29.60         34.51         3.08 o                         
  -8   3   1        377.38        339.15         9.40 o                         
  -7   3   1        466.96        432.44        12.19 o                         
  -6   3   1        251.66        278.61         8.16 o                         
  -5   3   1        237.70        198.62         6.07 o                         
  -4   3   1        632.08        610.06        12.09 o                         
  -3   3   1        696.30        666.11        14.66 o                         
  -2   3   1          2.13          3.25         2.28 o                         
  -1   3   1        119.67        148.67         4.98 o                         
   0   3   1          4.17          9.83         2.22 o                         
   1   3   1       2448.63       2271.52        54.08 o                         
   2   3   1        140.01        134.21         4.61 o                         
   3   3   1         32.64         29.02         2.02 o                         
   4   3   1          6.01         13.30         2.28 o                         
   5   3   1        654.85        692.44        16.70 o                         
   6   3   1        432.73        441.83         9.42 o                         
   7   3   1        175.08        181.15         6.17 o                         
   8   3   1         58.61         58.53         2.72 o                         
   9   3   1        283.92        273.03         6.45 o                         
  10   3   1        173.01        163.66         4.86 o                         
  11   3   1         88.94         86.46         3.98 o                         
  12   3   1          0.64          2.77         4.54 o                         
  13   3   1         37.08         47.86         3.87 o                         
  14   3   1         16.50         16.88         3.40 o                         
 -13   4   1         12.26          9.77         3.03 o                         
 -12   4   1         22.96         19.87         2.69 o                         
 -11   4   1         60.20         60.86         3.35 o                         
 -10   4   1        278.81        295.40         6.91 o                         
  -9   4   1         62.55         63.35         3.64 o                         
  -8   4   1        431.28        409.21         8.70 o                         
  -7   4   1        618.27        556.97        13.98 o                         
  -6   4   1        127.50        113.07         4.95 o                         
  -5   4   1         73.39         70.74         3.66 o                         
  -4   4   1         26.03         37.20         4.34 o                         
  -3   4   1          2.62          9.69         2.68 o                         
  -2   4   1          4.11         18.17         2.30 o                         
  -1   4   1        549.11        511.13        11.53 o                         
   0   4   1       1467.84       1395.36        31.36 o                         
   1   4   1         85.46         78.70         4.13 o                         
   2   4   1         96.88        112.88         5.24 o                         
   3   4   1        262.30        281.03         7.80 o                         
   4   4   1        284.55        309.78         8.51 o                         
   5   4   1         62.92         63.74         3.08 o                         
   6   4   1          5.36          6.84         2.34 o                         
   7   4   1        184.65        183.00         5.14 o                         
   8   4   1         29.90         24.40         2.32 o                         
   9   4   1        210.89        221.68         5.29 o                         
  10   4   1         47.86         45.58         3.02 o                         
  11   4   1         49.25         49.82         3.24 o                         
  12   4   1          6.61          4.83         2.59 o                         
  13   4   1         37.08         34.32         3.29 o                         
 -13   5   1          0.06         -0.70         2.49 o                         
 -12   5   1         48.23         44.99         2.66 o                         
 -11   5   1         91.62         90.97         6.38 o                         
 -10   5   1          3.15          3.42         2.82 o                         
  -9   5   1        298.87        299.89         7.04 o                         
  -8   5   1         39.54         34.00         2.95 o                         
  -7   5   1        246.76        250.20         6.13 o                         
  -6   5   1         87.13         89.86         5.54 o                         
  -5   5   1         10.79         12.02         2.64 o                         
  -4   5   1        462.83        448.42        12.57 o                         
  -3   5   1        484.15        441.93        12.51 o                         
  -2   5   1        179.70        197.99         7.79 o                         
  -1   5   1       1150.64       1048.14        24.08 o                         
   0   5   1        139.97        123.81         5.54 o                         
   1   5   1          6.41         11.83         2.22 o                         
   2   5   1        949.00        967.43        24.01 o                         
   3   5   1        328.28        353.69        10.17 o                         
   4   5   1          0.90          2.04         2.27 o                         
   5   5   1        230.28        216.13         7.48 o                         
   6   5   1         61.78         70.57         4.08 o                         
   7   5   1          0.75          4.68         2.42 o                         
   8   5   1        175.43        179.55         4.57 o                         
   9   5   1          1.38          1.97         2.41 o                         
  10   5   1          4.04          5.21         2.79 o                         
  11   5   1         44.94         39.31         3.02 o                         
  12   5   1         51.49         53.83         2.87 o                         
  13   5   1         45.47         48.68         4.11 o                         
 -12   6   1          5.44          9.82         2.53 o                         
 -11   6   1        104.15         92.08         5.40 o                         
 -10   6   1         20.70         17.38         2.97 o                         
  -9   6   1        181.32        181.91         8.75 o                         
  -8   6   1         11.69          9.44         2.74 o                         
  -7   6   1        238.46        220.63         5.42 o                         
  -6   6   1        279.61        262.24         6.46 o                         
  -5   6   1        545.78        498.15         9.92 o                         
  -4   6   1         91.01         95.50         5.50 o                         
  -3   6   1       1365.79       1405.61        42.41 o                         
  -2   6   1          0.00          3.62         3.99 o                         
  -1   6   1        543.70        520.43        17.50 o                         
   0   6   1        134.80        130.22         9.24 o                         
   1   6   1        341.42        315.96        12.67 o                         
   2   6   1        104.13        123.24         5.06 o                         
   3   6   1        963.09        955.47        24.27 o                         
   4   6   1         63.33         69.28         4.27 o                         
   5   6   1          0.08         -1.85         2.37 o                         
   6   6   1         44.06         42.97         2.80 o                         
   7   6   1          0.41         -2.37         2.59 o                         
   8   6   1          7.06          9.38         2.44 o                         
   9   6   1        180.92        174.59         5.08 o                         
  10   6   1         44.96         43.64         2.73 o                         
  11   6   1         11.08          8.56         2.21 o                         
  12   6   1          0.05          1.75         2.55 o                         
 -11   7   1        390.42        385.95        14.14 o                         
 -10   7   1        225.72        236.52         6.12 o                         
  -9   7   1         95.05         95.14         4.45 o                         
  -8   7   1        118.79        129.81         5.97 o                         
  -7   7   1         50.15         54.69         3.04 o                         
  -6   7   1          2.13         -2.63         2.63 o                         
  -5   7   1        118.45        125.66         4.44 o                         
  -4   7   1         88.95         85.58         3.98 o                         
  -3   7   1         44.90         46.66         3.75 o                         
  -2   7   1         36.61         48.09         5.02 o                         
  -1   7   1        149.03        158.86         6.74 o                         
   0   7   1         56.63         68.55         4.64 o                         
   1   7   1        340.78        319.77         8.68 o                         
   2   7   1        176.37        186.21         6.64 o                         
   3   7   1         35.43         31.59         3.50 o                         
   4   7   1         18.08         19.96         3.24 o                         
   5   7   1        207.07        223.18         6.22 o                         
   6   7   1        109.64        111.52         3.93 o                         
   7   7   1          0.34          0.22         2.34 o                         
   8   7   1          1.40          0.40         2.39 o                         
   9   7   1          1.31          5.26         2.49 o                         
  10   7   1          1.09          1.66         2.16 o                         
  11   7   1          4.54         -0.35         2.71 o                         
 -10   8   1        208.11        209.52         7.17 o                         
  -9   8   1          2.55          5.55         2.33 o                         
  -8   8   1         73.96         67.37         3.39 o                         
  -7   8   1         15.25         18.17         2.44 o                         
  -6   8   1         20.55         14.66         2.76 o                         
  -5   8   1          6.47         10.96         2.90 o                         
  -4   8   1         38.46         47.97         5.49 o                         
  -3   8   1        159.56        146.56         6.14 o                         
  -2   8   1         22.54         24.55         3.67 o                         
  -1   8   1        138.44        142.71         6.55 o                         
   0   8   1          0.91          0.47         4.06 o                         
   1   8   1         57.60         54.35         4.05 o                         
   2   8   1         84.10        103.13         5.53 o                         
   3   8   1          0.83          1.93         4.13 o                         
   4   8   1        106.45        109.39         5.28 o                         
   5   8   1         21.42         20.55         3.30 o                         
   6   8   1         16.95         14.81         2.67 o                         
   7   8   1        104.86         93.27         4.60 o                         
   8   8   1        159.56        139.81         5.49 o                         
   9   8   1          7.74          1.45         2.18 o                         
  10   8   1         25.39         18.70         2.50 o                         
  -9   9   1          3.21          0.67         3.32 o                         
  -8   9   1         27.54         27.21         3.60 o                         
  -7   9   1        136.15        123.86         4.46 o                         
  -6   9   1        212.05        209.51         7.74 o                         
  -5   9   1         83.63         85.58         4.21 o                         
  -4   9   1          0.23          0.00         3.35 o                         
  -3   9   1        201.28        219.46         8.61 o                         
  -2   9   1         14.76          8.66         3.80 o                         
  -1   9   1        211.07        215.85         7.86 o                         
   0   9   1        116.05        139.23         8.84 o                         
   1   9   1         34.48         28.90         3.61 o                         
   2   9   1        157.43        159.23         6.48 o                         
   3   9   1         51.71         57.70         3.92 o                         
   4   9   1        201.55        197.20        11.16 o                         
   5   9   1        144.65        152.30         7.40 o                         
   6   9   1          0.34          1.26         3.03 o                         
   7   9   1        170.40        160.95         6.61 o                         
   8   9   1          4.82          0.48         3.37 o                         
   9   9   1          2.63          5.17         2.85 o                         
  -7  10   1        196.53        181.50         8.74 o                         
  -6  10   1         51.59         55.93         7.99 o                         
  -5  10   1         16.25         17.81         2.76 o                         
  -4  10   1        108.82        116.09         4.92 o                         
  -3  10   1         76.56         92.27         4.60 o                         
  -2  10   1         48.13         46.89         4.54 o                         
  -1  10   1        402.21        373.32        11.80 o                         
   0  10   1        186.06        173.47         8.42 o                         
   1  10   1        327.66        332.87        11.03 o                         
   2  10   1          0.31         -2.49         4.63 o                         
   3  10   1          4.07         -2.68         3.03 o                         
   4  10   1          0.01         -2.71         3.49 o                         
   5  10   1         11.92          8.26         2.46 o                         
   6  10   1          0.06          0.41         3.60 o                         
   7  10   1          7.18          5.73         7.64 o                         
  -4  11   1          0.37         -2.22         3.23 o                         
  -3  11   1          7.68          6.12         3.13 o                         
  -2  11   1        162.52        142.47         6.26 o                         
  -1  11   1          8.65         13.12         4.97 o                         
   0  11   1        276.68        257.05        10.76 o                         
   1  11   1         11.46         15.40         4.36 o                         
   2  11   1         91.66         79.36         9.92 o                         
   3  11   1          5.02         16.69         5.80 o                         
   4  11   1         20.26         14.52         4.46 o                         
 -14   0   2          4.16          6.05         4.70 o                         
 -13   0   2          2.78          0.99         5.25 o                         
 -12   0   2         94.68         74.46         9.74 o                         
 -11   0   2         76.35         63.80         8.76 o                         
 -10   0   2          5.11         -4.05         4.83 o                         
  -9   0   2         14.08          5.52         4.16 o                         
  -8   0   2        241.97        215.05         9.63 o                         
  -7   0   2       1060.38       1079.15        29.34 o                         
  -6   0   2       2799.09       3113.29        81.53 o                         
  -5   0   2          0.00         24.43         3.65 o                         
  -4   0   2        304.34        356.94        13.74 o                         
  -3   0   2        220.13        199.85         8.75 o                         
  -2   0   2        141.58        121.68         6.28 o                         
  -1   0   2        949.47        802.75        33.80 o                         
   0   0   2         22.56         19.39         3.03 o                         
   1   0   2        183.92        151.18        10.46 o                         
   2   0   2      19825.29      18325.41       610.77 o                         
   3   0   2       1086.17        968.24        32.98 o                         
   4   0   2       2182.50       1933.13        80.36 o                         
   5   0   2         11.98         11.98         4.23 o                         
   6   0   2          0.72         -2.17         4.49 o                         
   7   0   2          2.23          1.12         4.23 o                         
   8   0   2        208.56        235.57        25.98 o                         
   9   0   2       1111.00       1116.23        27.95 o                         
  10   0   2        380.60        445.18        14.86 o                         
  11   0   2        914.02       1011.45        32.90 o                         
  12   0   2        946.16        952.29        33.81 o                         
  13   0   2         21.88         23.44         4.70 o                         
  14   0   2          7.84         11.52         3.94 o                         
 -14   1   2          0.38         -0.51         2.89 o                         
 -13   1   2          0.79         -0.13         4.15 o                         
 -12   1   2        138.74        132.14         8.85 o                         
 -11   1   2         88.58        102.25         5.36 o                         
 -10   1   2          1.46         -0.40         3.34 o                         
  -9   1   2          0.01          3.22         2.99 o                         
  -8   1   2        188.32        212.13         8.79 o                         
  -7   1   2         21.78         30.30         3.34 o                         
  -6   1   2         25.31         22.73         2.25 o                         
  -5   1   2       3359.68       3575.92        73.69 o                         
  -4   1   2          2.14          2.38         2.21 o                         
  -3   1   2         88.49         96.39         4.48 o                         
  -2   1   2        735.04        653.85        17.58 o                         
  -1   1   2         71.41         84.54         3.96 o                         
   0   1   2        704.58        708.76        24.44 o                         
   1   1   2       1083.09        949.72        25.07 o                         
   2   1   2       8831.24       8088.67       191.03 o                         
   3   1   2         13.65         26.78         2.63 o                         
   4   1   2         11.59         10.22         2.74 o                         
   5   1   2        953.22        944.56        18.98 o                         
   6   1   2         55.71         50.91         4.06 o                         
   7   1   2         76.18         76.74         5.12 o                         
   8   1   2          2.80          2.97         7.01 o                         
   9   1   2         43.77         42.33         3.09 o                         
  10   1   2        104.57        116.34         5.06 o                         
  11   1   2         33.97         20.01         3.90 o                         
  12   1   2        189.52        197.64         7.68 o                         
  13   1   2        167.74        155.24         6.62 o                         
  14   1   2          2.54          5.34         3.21 o                         
 -14   2   2         32.70         28.64         3.22 o                         
 -13   2   2         14.84         11.27         4.43 o                         
 -12   2   2         12.53         11.86         3.72 o                         
 -11   2   2         53.24         52.69         3.95 o                         
 -10   2   2          0.08          3.03         3.18 o                         
  -9   2   2       1069.53       1038.59        18.40 o                         
  -8   2   2        126.08        127.17         8.53 o                         
  -7   2   2         66.30         57.72         3.90 o                         
  -6   2   2        117.77        103.17         4.73 o                         
  -5   2   2         42.45         36.35         3.10 o                         
  -4   2   2         54.18         44.29         2.93 o                         
  -3   2   2       1004.16        950.47        25.59 o                         
  -2   2   2        155.95        189.70         6.71 o                         
  -1   2   2         58.06        100.01         4.40 o                         
   0   2   2          0.26         14.50         2.19 o                         
   1   2   2      13807.41      13287.73       384.31 o                         
   2   2   2       2005.38       1851.23        44.31 o                         
   3   2   2        865.97        938.11        21.29 o                         
   4   2   2        328.08        380.64         9.83 o                         
   5   2   2         32.65         36.29         2.95 o                         
   6   2   2         77.38         75.34         3.52 o                         
   7   2   2        188.28        185.12         7.00 o                         
   8   2   2          1.80         -2.35         2.53 o                         
   9   2   2         27.00         31.52         3.40 o                         
  10   2   2         27.19         26.10         4.86 o                         
  11   2   2          0.11         -1.49         4.49 o                         
  12   2   2         21.19         19.63         3.62 o                         
  13   2   2         21.61         18.61         3.53 o                         
  14   2   2         54.48         66.22        18.75 o                         
 -14   3   2          7.41          9.81         3.07 o                         
 -13   3   2         21.56         19.91         4.48 o                         
 -12   3   2         20.75         24.64         3.28 o                         
 -11   3   2          2.32          8.87         3.44 o                         
 -10   3   2          0.06          3.39         2.62 o                         
  -9   3   2        284.18        291.52         6.35 o                         
  -8   3   2        266.96        269.75         6.14 o                         
  -7   3   2         10.42          8.07         4.06 o                         
  -6   3   2        359.34        359.24        11.92 o                         
  -5   3   2        291.74        288.23         8.09 o                         
  -4   3   2        212.75        187.71         6.29 o                         
  -3   3   2          3.47         -1.35         2.45 o                         
  -2   3   2          5.92          3.14         1.44 o                         
  -1   3   2        516.86        481.34        11.52 o                         
   0   3   2          1.63          2.88         1.20 o                         
   1   3   2       2476.40       2502.15        55.33 o                         
   2   3   2        117.35        111.09         6.15 o                         
   3   3   2          0.77          5.34         2.13 o                         
   4   3   2        372.38        446.87        10.55 o                         
   5   3   2         13.90         19.08         3.12 o                         
   6   3   2         10.56         15.11         2.55 o                         
   7   3   2         20.13         15.27         2.76 o                         
   8   3   2         64.34         74.90         3.07 o                         
   9   3   2         63.48         69.13         4.01 o                         
  10   3   2        205.98        208.83         6.03 o                         
  11   3   2          5.77          1.50         3.14 o                         
  12   3   2          3.25          3.16         4.48 o                         
  13   3   2         13.16         10.61         3.68 o                         
 -13   4   2        115.08        116.33         7.36 o                         
 -12   4   2         78.58         62.61         3.24 o                         
 -11   4   2         32.55         20.03         3.03 o                         
 -10   4   2        995.00       1035.26        19.09 o                         
  -9   4   2        330.85        333.39         7.62 o                         
  -8   4   2        191.95        199.58         5.26 o                         
  -7   4   2        571.39        571.79        10.91 o                         
  -6   4   2          0.19         -2.70         2.70 o                         
  -5   4   2         41.24         42.69         3.61 o                         
  -4   4   2        765.83        695.99        16.79 o                         
  -3   4   2          9.07         15.46         3.40 o                         
  -2   4   2       4121.50       4406.90        97.04 o                         
  -1   4   2       1730.75       1909.42        46.15 o                         
   0   4   2        265.78        285.27         7.82 o                         
   1   4   2        843.30        823.05        18.96 o                         
   2   4   2        447.32        464.86        12.21 o                         
   3   4   2        476.82        447.24        11.26 o                         
   4   4   2        739.66        803.37        18.98 o                         
   5   4   2        343.56        360.24         8.16 o                         
   6   4   2        604.63        594.49        12.46 o                         
   7   4   2        170.59        166.29         3.72 o                         
   8   4   2       1222.07       1242.68        20.15 o                         
   9   4   2        814.66        853.93        14.47 o                         
  10   4   2          0.00         -3.31         3.31 o                         
  11   4   2         18.23         16.85         3.54 o                         
  12   4   2         29.02         23.48         3.90 o                         
  13   4   2          0.01         -2.24         2.89 o                         
 -13   5   2          6.76         16.18         3.20 o                         
 -12   5   2        248.22        255.94         7.38 o                         
 -11   5   2        140.97        152.05         5.71 o                         
 -10   5   2        194.01        218.81         7.35 o                         
  -9   5   2        792.11        895.15        17.81 o                         
  -8   5   2         57.67         70.42         3.51 o                         
  -7   5   2        368.41        344.97         7.47 o                         
  -6   5   2         87.41         87.10         3.77 o                         
  -5   5   2          6.35          7.37         3.80 o                         
  -4   5   2         93.64        110.41         7.34 o                         
  -3   5   2        208.93        203.68         7.54 o                         
  -2   5   2          0.78          2.59         3.04 o                         
  -1   5   2        492.49        517.25        12.30 o                         
   0   5   2        259.99        226.91         7.03 o                         
   1   5   2         12.61         11.61         3.24 o                         
   2   5   2         38.26         38.91         2.72 o                         
   3   5   2        185.21        184.40         6.75 o                         
   4   5   2        218.05        207.66         5.90 o                         
   5   5   2        165.45        167.35         4.98 o                         
   6   5   2         74.12         69.56         2.75 o                         
   7   5   2         74.94         64.51         2.69 o                         
   8   5   2         99.27         94.59         3.96 o                         
   9   5   2         11.45          8.33         2.65 o                         
  10   5   2         24.42         23.39         3.05 o                         
  11   5   2         45.13         47.12         3.35 o                         
  12   5   2          3.70          2.59         2.72 o                         
 -12   6   2          0.63          0.42         2.37 o                         
 -11   6   2          9.14         12.17         2.45 o                         
 -10   6   2         17.55         23.55         3.00 o                         
  -9   6   2         18.48         24.30         2.98 o                         
  -8   6   2        109.71        117.24         4.72 o                         
  -7   6   2        117.73        113.54         4.68 o                         
  -6   6   2        248.70        241.51         6.35 o                         
  -5   6   2         39.63         41.07         3.04 o                         
  -4   6   2          8.44         21.76         4.07 o                         
  -3   6   2         41.13         51.42         6.51 o                         
  -2   6   2          0.86          3.44         3.02 o                         
  -1   6   2          7.21         10.79         2.65 o                         
   0   6   2          0.09         -2.33         3.01 o                         
   1   6   2          0.60          5.06         3.41 o                         
   2   6   2          0.67          3.67         2.65 o                         
   3   6   2         61.69         63.16         3.31 o                         
   4   6   2          6.47          5.38         2.15 o                         
   5   6   2          5.34          5.85         2.54 o                         
   6   6   2          1.96          8.53         2.65 o                         
   7   6   2         13.11         18.34         2.38 o                         
   8   6   2         34.96         39.19         3.08 o                         
   9   6   2        221.28        210.84         5.28 o                         
  10   6   2         70.89         57.28         4.39 o                         
  11   6   2          0.53          2.51         2.29 o                         
  12   6   2          2.69          1.46         3.92 o                         
 -11   7   2        217.04        212.41         9.68 o                         
 -10   7   2        174.86        176.89         6.17 o                         
  -9   7   2        153.92        148.39         6.67 o                         
  -8   7   2          1.43         -0.15         2.81 o                         
  -7   7   2         38.03         42.97         3.38 o                         
  -6   7   2        436.43        428.95         9.37 o                         
  -5   7   2        164.92        158.33         5.14 o                         
  -4   7   2          4.29          6.37         2.79 o                         
  -3   7   2          3.50          2.79         4.16 o                         
  -2   7   2          6.35          6.92         3.42 o                         
  -1   7   2        449.87        440.83        12.12 o                         
   0   7   2        718.58        712.63        19.97 o                         
   1   7   2         39.99         48.50         3.33 o                         
   2   7   2         77.36         73.53         3.32 o                         
   3   7   2          3.57          1.36         2.67 o                         
   4   7   2        474.37        487.56        11.36 o                         
   5   7   2        341.31        362.60         9.01 o                         
   6   7   2          7.61         11.56         2.73 o                         
   7   7   2         14.65         14.70         2.45 o                         
   8   7   2        100.75         84.86         3.20 o                         
   9   7   2          2.46          1.18         2.38 o                         
  10   7   2         51.34         52.19         2.66 o                         
  11   7   2         12.68         10.22         2.41 o                         
 -10   8   2        118.03        120.19         4.64 o                         
  -9   8   2         56.21         49.20         3.27 o                         
  -8   8   2         11.03          9.93         3.21 o                         
  -7   8   2         13.23         13.41         2.86 o                         
  -6   8   2        388.78        372.52         8.18 o                         
  -5   8   2         90.27         91.45         3.94 o                         
  -4   8   2        101.02         99.83         5.82 o                         
  -3   8   2          1.74         -2.91         3.23 o                         
  -2   8   2        148.77        168.10         7.03 o                         
  -1   8   2         45.02         54.35         3.94 o                         
   0   8   2        121.78        138.83         6.61 o                         
   1   8   2        264.71        275.75         8.74 o                         
   2   8   2         14.82         21.44         3.48 o                         
   3   8   2         21.52         13.83         3.76 o                         
   4   8   2         13.03         14.75         3.81 o                         
   5   8   2          7.05          9.73         2.97 o                         
   6   8   2          2.59          3.87         2.79 o                         
   7   8   2         19.51         15.93         2.66 o                         
   8   8   2         29.28         25.96         2.72 o                         
   9   8   2          0.08          0.59         2.24 o                         
  10   8   2          3.07          8.84         2.38 o                         
  -9   9   2        112.20        113.23        11.55 o                         
  -8   9   2         14.56         18.00         2.73 o                         
  -7   9   2         67.76         52.33         3.07 o                         
  -6   9   2         38.07         32.95         3.51 o                         
  -5   9   2         12.51         16.89         4.36 o                         
  -4   9   2          8.63         10.09         3.05 o                         
  -3   9   2         83.67        111.02         8.50 o                         
  -2   9   2         27.11         36.46         3.92 o                         
  -1   9   2         68.67         75.24         4.90 o                         
   0   9   2         69.46         77.67         4.55 o                         
   1   9   2        535.82        565.71        14.96 o                         
   2   9   2         14.80         17.40         3.71 o                         
   3   9   2          5.30          0.03         2.88 o                         
   4   9   2         30.52         34.82         3.34 o                         
   5   9   2          0.89          3.86         3.06 o                         
   6   9   2         85.05         83.82         3.58 o                         
   7   9   2         53.99         39.92         2.52 o                         
   8   9   2          0.30          0.45         2.33 o                         
  -7  10   2          2.29          2.21         4.00 o                         
  -6  10   2          0.00         -2.62         2.62 o                         
  -5  10   2         21.60         23.50         3.09 o                         
  -4  10   2          0.48         -3.04         3.04 o                         
  -3  10   2         18.27         20.53         2.97 o                         
  -2  10   2        145.69        136.88         5.83 o                         
  -1  10   2         20.91         21.37         4.09 o                         
   0  10   2        206.89        201.58         9.43 o                         
   1  10   2          5.23          3.41         3.75 o                         
   2  10   2         20.87         25.20         4.26 o                         
   3  10   2         53.71         52.99         6.18 o                         
   4  10   2         24.31         18.73         3.17 o                         
   5  10   2          5.08          1.52         2.70 o                         
   6  10   2         38.93         27.41         2.53 o                         
  -4  11   2        187.17        190.35        18.25 o                         
  -3  11   2         25.86         35.16         4.14 o                         
  -2  11   2        199.59        197.51        10.27 o                         
  -1  11   2          2.32          9.92         3.70 o                         
   0  11   2         16.01         17.30         3.30 o                         
   1  11   2        140.28        137.95         6.06 o                         
   2  11   2          0.24         -0.59         6.67 o                         
   3  11   2         45.53         40.70         5.72 o                         
 -14   1   3         10.50         13.33         3.01 o                         
 -13   1   3         17.40         13.35         3.80 o                         
 -12   1   3          8.61          8.87         5.03 o                         
 -11   1   3          3.65          7.48         3.81 o                         
 -10   1   3         23.80         23.43         3.36 o                         
  -9   1   3          3.43          9.34         3.40 o                         
  -8   1   3          0.50          4.81         3.61 o                         
  -7   1   3          0.76          1.63         3.10 o                         
  -6   1   3        193.45        201.97         6.54 o                         
  -5   1   3        204.44        189.65         6.17 o                         
  -4   1   3       2050.55       2113.97        50.57 o                         
  -3   1   3        399.91        353.72         9.69 o                         
  -2   1   3       1156.81       1075.28        36.73 o                         
  -1   1   3        643.81        564.91        17.45 o                         
   0   1   3         75.21         94.72         5.04 o                         
   1   1   3         21.02         17.10         2.39 o                         
   2   1   3       1237.11       1160.38        24.17 o                         
   3   1   3         10.30         12.48         2.08 o                         
   4   1   3         37.29         32.83         3.31 o                         
   5   1   3        217.46        250.46         7.92 o                         
   6   1   3        327.57        339.35        12.91 o                         
   7   1   3         35.54         42.55         5.52 o                         
   8   1   3        167.66        178.54         5.64 o                         
   9   1   3          3.00          3.86         3.77 o                         
  10   1   3        210.37        223.10         7.17 o                         
  11   1   3        442.95        496.25        13.15 o                         
  12   1   3          0.12         10.42         4.31 o                         
  13   1   3          6.56          1.10         3.78 o                         
 -14   2   3         17.11         18.91         3.02 o                         
 -13   2   3          1.94          2.85         3.57 o                         
 -12   2   3         84.39         91.30         5.32 o                         
 -11   2   3        225.11        196.37         7.42 o                         
 -10   2   3         39.12         30.48         3.15 o                         
  -9   2   3        143.97        149.99         4.43 o                         
  -8   2   3          6.57          8.25         2.96 o                         
  -7   2   3         24.15         21.40         4.13 o                         
  -6   2   3       1076.36       1068.70        26.54 o                         
  -5   2   3        696.81        776.99        21.76 o                         
  -4   2   3        177.84        160.99         6.62 o                         
  -3   2   3          8.26          9.61         2.68 o                         
  -2   2   3       1804.29       1774.67        52.18 o                         
  -1   2   3        671.59        789.47        24.16 o                         
   0   2   3        476.78        508.36        16.22 o                         
   1   2   3        582.30        605.46        16.74 o                         
   2   2   3       1505.02       1454.19        35.13 o                         
   3   2   3        173.91        187.30         5.65 o                         
   4   2   3       2117.60       2143.78        47.71 o                         
   5   2   3        392.01        382.84        10.11 o                         
   6   2   3          3.01          6.79         2.67 o                         
   7   2   3         23.30         15.03         4.01 o                         
   8   2   3         54.53         50.91         3.17 o                         
   9   2   3        781.64        828.44        16.75 o                         
  10   2   3        773.79        863.93        18.60 o                         
  11   2   3        234.05        283.15        10.03 o                         
  12   2   3        465.86        487.63        13.31 o                         
  13   2   3         80.78         68.15         4.62 o                         
 -13   3   3         22.81         19.62         4.22 o                         
 -12   3   3         75.63         62.56         6.33 o                         
 -11   3   3        104.84        107.73         6.21 o                         
 -10   3   3          0.30          0.83         2.73 o                         
  -9   3   3          0.43          4.39         2.69 o                         
  -8   3   3        351.93        379.70         9.36 o                         
  -7   3   3        771.68        792.15        22.48 o                         
  -6   3   3         45.62         53.17         3.52 o                         
  -5   3   3       1076.87       1083.68        29.67 o                         
  -4   3   3        413.09        369.76         9.50 o                         
  -3   3   3        658.24        606.97        17.42 o                         
  -2   3   3       1057.10       1068.12        26.27 o                         
  -1   3   3        516.15        575.66        14.74 o                         
   0   3   3        733.42        738.22        20.40 o                         
   1   3   3        103.60         99.40         4.27 o                         
   2   3   3       1320.66       1308.71        31.83 o                         
   3   3   3       4868.41       4835.30       114.78 o                         
   4   3   3         72.94         88.27         4.03 o                         
   5   3   3          0.04          4.68         2.31 o                         
   6   3   3        260.31        289.00         7.41 o                         
   7   3   3         47.45         40.06         2.38 o                         
   8   3   3         18.99         24.59         2.83 o                         
   9   3   3          2.06          2.17         2.89 o                         
  10   3   3         11.11          9.33         3.42 o                         
  11   3   3          4.56         11.95         4.71 o                         
  12   3   3         11.44          5.47         3.08 o                         
  13   3   3        105.28        107.48         4.44 o                         
 -13   4   3          6.00          8.75         2.84 o                         
 -12   4   3         33.92         32.89         2.97 o                         
 -11   4   3         19.08         10.59         3.37 o                         
 -10   4   3         75.13         70.68         3.76 o                         
  -9   4   3         10.69          8.29         3.02 o                         
  -8   4   3        193.62        205.90         6.37 o                         
  -7   4   3         12.74         11.27         2.43 o                         
  -6   4   3        112.23        109.41         5.54 o                         
  -5   4   3         38.99         36.15         3.55 o                         
  -4   4   3         85.95         94.67         6.64 o                         
  -3   4   3          0.03          3.68         3.63 o                         
  -2   4   3        462.18        518.45        15.31 o                         
  -1   4   3          2.73          2.57         3.17 o                         
   0   4   3        171.68        182.44         7.15 o                         
   1   4   3         14.84         22.21         3.06 o                         
   2   4   3       1900.39       1869.69        49.39 o                         
   3   4   3        722.43        702.50        17.80 o                         
   4   4   3         58.08         76.42         3.16 o                         
   5   4   3         14.91         11.72         2.60 o                         
   6   4   3         33.75         34.12         2.96 o                         
   7   4   3          2.83         -1.85         2.15 o                         
   8   4   3          4.85          5.61         2.38 o                         
   9   4   3        111.12        129.26         5.83 o                         
  10   4   3         61.43         67.60         5.86 o                         
  11   4   3         63.01         69.86         3.74 o                         
  12   4   3         19.70         18.56         3.23 o                         
  13   4   3         11.35          8.22         2.91 o                         
 -12   5   3         22.59         23.78         3.04 o                         
 -11   5   3         10.27          9.18         2.85 o                         
 -10   5   3         42.66         41.84         3.25 o                         
  -9   5   3        375.90        402.80        10.24 o                         
  -8   5   3        953.51       1032.19        22.26 o                         
  -7   5   3          4.76         11.27         2.54 o                         
  -6   5   3         59.02         64.23         3.11 o                         
  -5   5   3         52.46         46.76         2.99 o                         
  -4   5   3        183.26        170.21        11.37 o                         
  -3   5   3         29.39         28.15         4.47 o                         
  -2   5   3          9.28         14.94         2.91 o                         
  -1   5   3          9.65         14.71         3.44 o                         
   0   5   3       1273.20       1229.37        28.08 o                         
   1   5   3         19.39         22.98         3.03 o                         
   2   5   3       3002.10       2961.84        77.43 o                         
   3   5   3        437.09        422.25        10.90 o                         
   4   5   3         79.87         90.10         3.89 o                         
   5   5   3          3.89          6.31         2.44 o                         
   6   5   3          1.97          0.41         2.11 o                         
   7   5   3          5.69          2.64         2.23 o                         
   8   5   3        111.76         98.67         4.56 o                         
   9   5   3          4.03          0.11         2.92 o                         
  10   5   3        104.97         96.80         4.60 o                         
  11   5   3         26.70         23.27         2.97 o                         
  12   5   3          1.44          3.15         2.66 o                         
 -12   6   3        121.97        139.50         6.62 o                         
 -11   6   3          8.30          6.01         2.47 o                         
 -10   6   3         84.58         82.06         4.70 o                         
  -9   6   3        705.35        739.27        17.64 o                         
  -8   6   3        107.50        115.90         4.62 o                         
  -7   6   3        565.59        576.85        12.50 o                         
  -6   6   3          0.06          2.97         2.59 o                         
  -5   6   3        126.75        125.58         4.16 o                         
  -4   6   3         95.91        101.88         3.63 o                         
  -3   6   3          0.09         -3.13         3.13 o                         
  -2   6   3       1013.20        924.83        32.46 o                         
  -1   6   3        203.25        247.54         8.20 o                         
   0   6   3         60.45         53.53         5.40 o                         
   1   6   3        136.23        134.62         6.78 o                         
   2   6   3        953.31        917.18        20.15 o                         
   3   6   3          1.88          1.36         2.44 o                         
   4   6   3        486.21        476.87        10.54 o                         
   5   6   3         21.88         23.36         2.66 o                         
   6   6   3        151.07        159.61         5.91 o                         
   7   6   3         10.54         12.15         2.29 o                         
   8   6   3         65.89         59.75         2.83 o                         
   9   6   3        379.27        390.22         9.05 o                         
  10   6   3        155.86        133.70         6.90 o                         
  11   6   3          0.00         -2.42         2.42 o                         
 -11   7   3         26.70         22.33         3.33 o                         
 -10   7   3         35.47         30.86         3.86 o                         
  -9   7   3        193.00        206.76         6.91 o                         
  -8   7   3        661.95        668.02        14.81 o                         
  -7   7   3         25.96         28.65         3.32 o                         
  -6   7   3          2.95          1.83         2.86 o                         
  -5   7   3          1.49          2.03         2.90 o                         
  -4   7   3         14.54         13.43         3.04 o                         
  -3   7   3         28.35         31.43         2.80 o                         
  -2   7   3        161.09        166.95         5.94 o                         
  -1   7   3        128.76        147.19         5.74 o                         
   0   7   3          7.36          3.16         3.33 o                         
   1   7   3        163.64        151.98         5.53 o                         
   2   7   3        376.21        375.92         9.23 o                         
   3   7   3        165.04        187.06         6.35 o                         
   4   7   3        188.99        197.18         6.54 o                         
   5   7   3         68.57         61.17         3.22 o                         
   6   7   3         54.65         60.50         4.22 o                         
   7   7   3         93.52        100.79         3.87 o                         
   8   7   3        100.76         81.36         4.88 o                         
   9   7   3         81.87         65.72         4.37 o                         
  10   7   3          0.46         -2.91         2.91 o                         
 -10   8   3         47.74         43.56         6.03 o                         
  -9   8   3         53.94         53.42         3.47 o                         
  -8   8   3         12.58         12.31         2.68 o                         
  -7   8   3          4.76          6.44         3.54 o                         
  -6   8   3          0.16         -0.76         2.73 o                         
  -5   8   3          7.44         13.80         3.30 o                         
  -4   8   3         36.06         34.87         3.28 o                         
  -3   8   3        120.71        133.96         5.22 o                         
  -2   8   3         19.77         33.30         6.50 o                         
  -1   8   3        111.91        130.58         8.15 o                         
   0   8   3        397.18        399.40        11.71 o                         
   1   8   3        790.51        751.53        17.79 o                         
   2   8   3         24.15         32.06         3.79 o                         
   3   8   3         77.35         88.91         4.64 o                         
   4   8   3         41.01         50.06         4.53 o                         
   5   8   3          1.26          0.31         2.94 o                         
   6   8   3          7.13          5.12         2.39 o                         
   7   8   3         95.25         78.45         3.35 o                         
   8   8   3          5.39          3.30         2.16 o                         
   9   8   3         21.27         19.62         2.24 o                         
  -8   9   3         14.23         12.82         2.73 o                         
  -7   9   3         37.10         39.79         3.14 o                         
  -6   9   3          0.02         -0.48         2.47 o                         
  -5   9   3          2.12          3.21         2.54 o                         
  -4   9   3          7.46          6.95         3.49 o                         
  -3   9   3         81.19         90.88         5.58 o                         
  -2   9   3          1.98          7.83         3.68 o                         
  -1   9   3          0.34          1.39         3.20 o                         
   0   9   3        160.68        179.65         6.69 o                         
   1   9   3        236.04        225.57         8.36 o                         
   2   9   3         31.13         36.53         3.52 o                         
   3   9   3         31.49         30.66         2.87 o                         
   4   9   3         25.64         25.14         3.40 o                         
   5   9   3        103.48        102.18         3.93 o                         
   6   9   3        271.75        280.55         6.96 o                         
   7   9   3          1.53          1.00         2.57 o                         
   8   9   3         21.87         22.96         3.18 o                         
  -6  10   3         15.01         11.54         3.32 o                         
  -5  10   3        172.22        174.33        10.14 o                         
  -4  10   3         36.52         38.25         3.71 o                         
  -3  10   3          0.28         -0.20         2.84 o                         
  -2  10   3          5.47          2.18         3.91 o                         
  -1  10   3          7.13          8.80         3.27 o                         
   0  10   3          3.98          2.52         3.16 o                         
   1  10   3        252.89        246.43         9.30 o                         
   2  10   3        425.75        433.15        14.15 o                         
   3  10   3         85.94         90.44         6.19 o                         
   4  10   3        165.45        163.36         8.15 o                         
   5  10   3          3.63          6.13         2.69 o                         
   6  10   3         12.92         11.11         3.18 o                         
  -3  11   3          8.83          7.90         3.31 o                         
  -2  11   3          5.67          9.11         4.87 o                         
  -1  11   3          0.01          1.87         3.41 o                         
   0  11   3          0.59         -0.02         3.45 o                         
   1  11   3          3.78          6.11         3.11 o                         
   2  11   3         36.65         30.63         3.56 o                         
 -14   0   4          5.39          2.75         4.57 o                         
 -13   0   4          8.91          9.70         4.16 o                         
 -12   0   4          8.39         -0.87         5.61 o                         
 -11   0   4        137.14        133.00        14.68 o                         
 -10   0   4        547.28        474.37        16.37 o                         
  -9   0   4          5.83         10.40         4.05 o                         
  -8   0   4        446.50        412.41        12.64 o                         
  -7   0   4       1305.83       1272.64        53.57 o                         
  -6   0   4          0.11         -1.02         3.44 o                         
  -5   0   4        621.74        679.23        24.90 o                         
  -4   0   4        480.76        524.92        19.89 o                         
  -3   0   4       1091.76       1076.32        37.35 o                         
  -2   0   4       2946.59       2922.53        85.24 o                         
  -1   0   4       5904.41       5987.47       200.51 o                         
   0   0   4          0.64          1.08         6.86 o                         
   1   0   4         89.94        102.11        10.10 o                         
   2   0   4        507.27        501.63        15.87 o                         
   3   0   4         11.44         13.78         4.16 o                         
   4   0   4        759.53        744.99        32.78 o                         
   5   0   4       3797.98       3692.27       238.47 o                         
   6   0   4          8.73          6.77         6.22 o                         
   7   0   4        193.93        200.37        16.71 o                         
   8   0   4        301.71        324.76        11.86 o                         
   9   0   4          5.40         11.71         5.51 o                         
  10   0   4        224.47        240.01        10.68 o                         
  11   0   4        168.86        172.48         9.89 o                         
  12   0   4        228.16        235.01        11.57 o                         
  13   0   4        588.23        625.56        38.97 o                         
 -14   1   4         21.04         25.19         4.36 o                         
 -13   1   4          3.40          1.64         3.71 o                         
 -12   1   4          4.45          5.85         4.80 o                         
 -11   1   4        286.58        262.47         9.36 o                         
 -10   1   4         24.58         27.73         3.54 o                         
  -9   1   4         98.03        104.14         4.78 o                         
  -8   1   4          0.33          2.76         2.67 o                         
  -7   1   4         33.49         26.83         5.58 o                         
  -6   1   4        140.10        142.50         5.80 o                         
  -5   1   4        195.21        202.27         7.70 o                         
  -4   1   4       2115.56       2135.64        58.67 o                         
  -3   1   4        379.00        339.52        11.85 o                         
  -2   1   4        215.40        198.15         6.80 o                         
  -1   1   4        258.74        262.94         8.45 o                         
   0   1   4        402.71        430.63        12.41 o                         
   1   1   4        231.92        230.60         7.78 o                         
   2   1   4        218.52        212.90         6.58 o                         
   3   1   4        173.46        194.59         7.05 o                         
   4   1   4        878.09        964.87        29.26 o                         
   5   1   4        127.09        152.22         7.24 o                         
   6   1   4        565.44        599.39        23.12 o                         
   7   1   4        152.38        145.98         6.64 o                         
   8   1   4         21.11         19.26         3.72 o                         
   9   1   4         43.33         59.33         4.87 o                         
  10   1   4         15.43         21.14         5.22 o                         
  11   1   4         45.89         43.61         5.82 o                         
  12   1   4         86.88         81.44         5.57 o                         
  13   1   4         12.93         16.52         4.65 o                         
 -13   2   4          5.36         11.87         3.76 o                         
 -12   2   4          6.73          6.56         3.65 o                         
 -11   2   4         65.87         76.61         4.27 o                         
 -10   2   4          7.63          6.41         3.51 o                         
  -9   2   4        100.38        111.47         4.00 o                         
  -8   2   4        227.67        218.80         5.60 o                         
  -7   2   4        111.30        114.64        10.14 o                         
  -6   2   4          6.87          8.45         2.84 o                         
  -5   2   4         44.64         55.85         3.56 o                         
  -4   2   4         55.52         81.78         4.68 o                         
  -3   2   4       1466.64       1496.57        51.23 o                         
  -2   2   4        128.11        126.30         6.03 o                         
  -1   2   4       1473.84       1587.18        38.29 o                         
   0   2   4        419.65        488.41        12.72 o                         
   1   2   4        121.10        133.34         7.30 o                         
   2   2   4         80.35         84.50         3.86 o                         
   3   2   4        997.11        963.27        24.00 o                         
   4   2   4        388.25        371.20        11.25 o                         
   5   2   4        120.35        137.09         6.91 o                         
   6   2   4         30.39         40.05         4.95 o                         
   7   2   4        139.21        136.28         5.00 o                         
   8   2   4         28.19         34.86         3.51 o                         
   9   2   4         39.90         44.46         5.23 o                         
  10   2   4          5.95          3.45         4.49 o                         
  11   2   4         68.75         75.08         5.49 o                         
  12   2   4        138.33        142.52         9.48 o                         
  13   2   4          7.51          3.25         3.96 o                         
 -13   3   4         14.45         10.85         4.36 o                         
 -12   3   4          6.20          7.66         5.75 o                         
 -11   3   4         41.44         44.69         3.94 o                         
 -10   3   4        143.18        138.64         6.57 o                         
  -9   3   4        292.38        311.56         7.04 o                         
  -8   3   4        943.20        936.18        16.98 o                         
  -7   3   4        343.11        331.26         7.20 o                         
  -6   3   4        136.68        122.72         6.72 o                         
  -5   3   4        641.54        651.18        19.05 o                         
  -4   3   4          3.99         -4.34         4.95 o                         
  -3   3   4         72.66         73.00         4.25 o                         
  -2   3   4         23.29         35.11         3.14 o                         
  -1   3   4        630.71        612.87        16.40 o                         
   0   3   4         87.93        128.41         5.09 o                         
   1   3   4         16.76         16.72         3.01 o                         
   2   3   4         34.61         44.92         3.17 o                         
   3   3   4       4637.58       4622.35       120.42 o                         
   4   3   4        311.79        330.09         8.99 o                         
   5   3   4        131.31        147.56         5.21 o                         
   6   3   4        131.14        137.47         4.68 o                         
   7   3   4          4.13          7.04         2.61 o                         
   8   3   4          9.71          6.47         2.95 o                         
   9   3   4        180.00        183.59         5.66 o                         
  10   3   4         29.53         24.13         3.60 o                         
  11   3   4         23.43         25.61         3.54 o                         
  12   3   4         46.91         43.06         3.76 o                         
  13   3   4         71.60         66.87         5.13 o                         
 -13   4   4          0.59         -0.62         4.07 o                         
 -12   4   4         30.61         31.46         4.15 o                         
 -11   4   4         24.58         34.52         3.23 o                         
 -10   4   4        135.08        127.95         6.10 o                         
  -9   4   4         49.35         59.36         3.78 o                         
  -8   4   4       1063.50       1120.74        24.34 o                         
  -7   4   4        215.30        244.82         6.98 o                         
  -6   4   4        414.75        373.40         9.57 o                         
  -5   4   4         15.28         29.49         5.81 o                         
  -4   4   4        689.57        655.27        18.90 o                         
  -3   4   4         91.16         89.27         4.54 o                         
  -2   4   4          4.52          2.00         3.23 o                         
  -1   4   4       1426.60       1406.99        34.42 o                         
   0   4   4        315.61        361.38        10.10 o                         
   1   4   4        134.90        131.23         4.64 o                         
   2   4   4        705.60        687.09        16.36 o                         
   3   4   4       1682.37       1596.91        35.89 o                         
   4   4   4        123.01        140.22         5.44 o                         
   5   4   4        212.86        218.29         5.42 o                         
   6   4   4         28.67         28.19         2.30 o                         
   7   4   4         77.94         71.34         2.95 o                         
   8   4   4         23.89         22.38         2.46 o                         
   9   4   4         42.91         40.21         3.35 o                         
  10   4   4        333.86        377.03        10.93 o                         
  11   4   4        106.17        116.77         6.40 o                         
  12   4   4          0.27          0.10         2.87 o                         
 -12   5   4          0.01         -1.32         2.71 o                         
 -11   5   4          0.80         -1.09         2.51 o                         
 -10   5   4         52.21         58.37         3.44 o                         
  -9   5   4        146.47        134.44         5.54 o                         
  -8   5   4         37.69         40.11         3.90 o                         
  -7   5   4        543.35        602.52        12.84 o                         
  -6   5   4        258.84        278.95         7.71 o                         
  -5   5   4          2.26          3.82         2.46 o                         
  -4   5   4        233.38        215.24         5.47 o                         
  -3   5   4        226.34        205.32         8.22 o                         
  -2   5   4        226.42        193.57         7.86 o                         
  -1   5   4        770.77        795.63        22.35 o                         
   0   5   4         44.07         37.16         4.14 o                         
   1   5   4         18.57         19.85         2.56 o                         
   2   5   4         63.19         75.78         4.06 o                         
   3   5   4        457.87        448.14        10.76 o                         
   4   5   4        332.74        344.37         7.20 o                         
   5   5   4        172.04        169.03         6.61 o                         
   6   5   4         66.71         62.49         2.84 o                         
   7   5   4         24.80         29.00         2.58 o                         
   8   5   4         22.79         25.05         2.67 o                         
   9   5   4         86.09         68.93         3.73 o                         
  10   5   4         98.16         92.08         4.47 o                         
  11   5   4          9.71          2.90         3.83 o                         
  12   5   4          0.81         -0.37         2.67 o                         
 -11   6   4          4.54          0.83         2.46 o                         
 -10   6   4         59.91         54.92         5.45 o                         
  -9   6   4         44.49         42.92         3.34 o                         
  -8   6   4         14.07         12.26         3.76 o                         
  -7   6   4        103.65        133.51         5.04 o                         
  -6   6   4          0.13         -0.61         2.77 o                         
  -5   6   4         43.15         47.09         2.99 o                         
  -4   6   4          2.28          6.61         2.73 o                         
  -3   6   4         38.83         41.04         2.86 o                         
  -2   6   4          0.09          1.69         2.50 o                         
  -1   6   4         74.84         91.94         6.11 o                         
   0   6   4        221.04        196.73         6.96 o                         
   1   6   4          9.23         11.00         2.25 o                         
   2   6   4        396.37        376.97         8.63 o                         
   3   6   4         91.12         93.01         4.56 o                         
   4   6   4         29.68         30.77         2.71 o                         
   5   6   4        105.18        113.36         4.23 o                         
   6   6   4        179.40        181.83         5.84 o                         
   7   6   4         48.81         46.43         2.73 o                         
   8   6   4          0.67          4.32         2.41 o                         
   9   6   4         41.69         40.46         3.05 o                         
  10   6   4         32.93         34.41         2.98 o                         
  11   6   4          4.18          2.15         2.49 o                         
 -10   7   4          8.61          6.32         2.86 o                         
  -9   7   4          5.39          5.53         3.15 o                         
  -8   7   4        281.50        274.25         9.22 o                         
  -7   7   4        345.62        374.62         9.49 o                         
  -6   7   4        173.53        168.37         5.64 o                         
  -5   7   4          2.84          3.08         2.96 o                         
  -4   7   4          3.16          5.66         2.90 o                         
  -3   7   4         60.53         62.10         3.27 o                         
  -2   7   4         81.30         87.57         3.69 o                         
  -1   7   4          0.93          2.86         2.62 o                         
   0   7   4          3.06          6.90         4.42 o                         
   1   7   4        375.24        384.46         9.00 o                         
   2   7   4        559.31        585.75        12.60 o                         
   3   7   4        284.49        299.12         7.39 o                         
   4   7   4         61.45         66.86         3.72 o                         
   5   7   4          1.69          5.30         2.87 o                         
   6   7   4         62.18         55.78         3.21 o                         
   7   7   4         20.84         16.36         2.95 o                         
   8   7   4          3.95          4.79         2.41 o                         
   9   7   4          7.89          9.81         2.33 o                         
  10   7   4         78.26         66.03         4.11 o                         
  -9   8   4         45.40         46.50         3.54 o                         
  -8   8   4         48.94         46.38         4.53 o                         
  -7   8   4          1.04         -1.06         3.11 o                         
  -6   8   4         96.39        106.27         5.19 o                         
  -5   8   4          0.10          0.05         3.22 o                         
  -4   8   4        179.11        174.68         5.98 o                         
  -3   8   4         31.35         41.10         3.30 o                         
  -2   8   4         63.20         70.19         4.39 o                         
  -1   8   4        666.24        655.81        15.72 o                         
   0   8   4         45.50         52.78         3.74 o                         
   1   8   4        280.71        286.21         7.69 o                         
   2   8   4         77.92         87.58         4.22 o                         
   3   8   4        704.43        753.40        15.66 o                         
   4   8   4        208.33        204.39         5.88 o                         
   5   8   4        513.54        534.48        10.84 o                         
   6   8   4         24.08         23.19         2.75 o                         
   7   8   4         59.95         50.82         2.88 o                         
   8   8   4          5.16          3.33         2.64 o                         
   9   8   4         65.34         49.37         6.53 o                         
  -8   9   4         28.86         28.69         6.20 o                         
  -7   9   4         35.88         27.88         4.77 o                         
  -6   9   4         63.71         62.31         4.41 o                         
  -5   9   4        577.58        532.94        13.81 o                         
  -4   9   4        347.21        329.96         9.29 o                         
  -3   9   4         83.68         86.36         6.19 o                         
  -2   9   4         59.04         72.93         5.16 o                         
  -1   9   4        139.90        142.94         6.10 o                         
   0   9   4        114.74        125.41         4.59 o                         
   1   9   4         22.68         30.34         4.02 o                         
   2   9   4         95.78        114.88         5.07 o                         
   3   9   4        164.17        173.23         6.21 o                         
   4   9   4          0.06          2.43         2.48 o                         
   5   9   4         91.11        113.45         5.31 o                         
   6   9   4         19.11         20.57         2.86 o                         
   7   9   4         60.71         71.60         6.45 o                         
  -5  10   4         13.62         14.62         3.51 o                         
  -4  10   4          0.00         -0.40         3.73 o                         
  -3  10   4         41.06         46.24         4.02 o                         
  -2  10   4         57.27         63.99         4.13 o                         
  -1  10   4          5.12         12.03         3.76 o                         
   0  10   4         50.75         61.64         5.34 o                         
   1  10   4         29.71         33.81         4.25 o                         
   2  10   4         99.87         89.40         7.06 o                         
   3  10   4          2.98          7.55         3.56 o                         
   4  10   4         12.16          7.87         3.17 o                         
   5  10   4          1.06          3.50         2.64 o                         
 -13   1   5         52.72         66.82         5.34 o                         
 -12   1   5         14.07         13.24         5.05 o                         
 -11   1   5         48.80         47.14         7.18 o                         
 -10   1   5        201.02        192.95         8.81 o                         
  -9   1   5        368.84        396.44        11.02 o                         
  -8   1   5        762.09        775.62        17.19 o                         
  -7   1   5       1180.14       1142.26        20.76 o                         
  -6   1   5        422.98        389.73        19.06 o                         
  -5   1   5         61.12         60.86         4.15 o                         
  -4   1   5         41.52         57.94         5.10 o                         
  -3   1   5          1.42         25.45        12.03 o                         
  -2   1   5         15.34         17.10         3.69 o                         
  -1   1   5        135.69        145.02         6.13 o                         
   0   1   5          0.38          1.66         2.70 o                         
   1   1   5       1060.28       1136.86        34.27 o                         
   2   1   5        273.01        266.77         9.92 o                         
   3   1   5        117.81        100.81         6.04 o                         
   4   1   5          7.52         24.83         3.79 o                         
   5   1   5          2.39          9.97         6.69 o                         
   6   1   5        225.81        230.33         7.41 o                         
   7   1   5        674.28        694.00        17.05 o                         
   8   1   5         57.46         50.03         4.55 o                         
   9   1   5         20.80         21.57         5.01 o                         
  10   1   5          0.03         -3.34         4.33 o                         
  11   1   5        107.93        112.25         6.57 o                         
  12   1   5        165.02        182.10         8.57 o                         
 -13   2   5         13.32         13.12         4.16 o                         
 -12   2   5         19.91         19.89         4.11 o                         
 -11   2   5         14.66         26.16         3.68 o                         
 -10   2   5         16.55         14.88         3.28 o                         
  -9   2   5        844.49        827.84        18.42 o                         
  -8   2   5         79.59         96.88         4.51 o                         
  -7   2   5         16.71         15.61         2.83 o                         
  -6   2   5        263.22        253.35        10.99 o                         
  -5   2   5         20.36         15.42         5.89 o                         
  -4   2   5          0.48          1.19         3.06 o                         
  -3   2   5        669.12        687.65        21.93 o                         
  -2   2   5        194.28        191.79         8.36 o                         
  -1   2   5        219.91        230.83         7.53 o                         
   0   2   5       2053.23       2174.50        57.50 o                         
   1   2   5        304.98        308.86         9.99 o                         
   2   2   5        459.01        456.23        12.40 o                         
   3   2   5         12.90         29.44         3.22 o                         
   4   2   5          7.48         11.67         3.33 o                         
   5   2   5         16.71         13.33         3.96 o                         
   6   2   5        305.49        323.29         9.19 o                         
   7   2   5         80.90         73.20         4.43 o                         
   8   2   5         44.33         48.47         4.90 o                         
   9   2   5         19.24         26.12         4.19 o                         
  10   2   5         47.33         46.14         4.70 o                         
  11   2   5         37.62         44.56         4.95 o                         
  12   2   5          5.37          6.67         2.98 o                         
 -13   3   5         41.87         38.76         5.98 o                         
 -12   3   5         17.99         11.36         3.47 o                         
 -11   3   5         14.91         15.24         3.48 o                         
 -10   3   5        179.52        157.94         5.92 o                         
  -9   3   5         24.28         26.15         2.90 o                         
  -8   3   5        585.13        547.26        11.67 o                         
  -7   3   5          0.19          6.08         3.15 o                         
  -6   3   5        266.32        297.21         7.58 o                         
  -5   3   5        100.59        103.01         8.21 o                         
  -4   3   5         78.68         80.82         5.38 o                         
  -3   3   5       1603.47       1549.31        41.93 o                         
  -2   3   5        832.89        776.91        22.08 o                         
  -1   3   5        172.95        146.90         6.36 o                         
   0   3   5        733.58        816.91        22.81 o                         
   1   3   5        142.27        134.95         5.17 o                         
   2   3   5         26.89         20.39         2.48 o                         
   3   3   5          0.46          0.21         2.72 o                         
   4   3   5        321.21        332.56        14.26 o                         
   5   3   5        321.37        339.58         7.51 o                         
   6   3   5         33.91         28.44         2.95 o                         
   7   3   5         39.13         48.12         3.15 o                         
   8   3   5          8.68          9.65         3.46 o                         
   9   3   5         32.83         29.28         4.06 o                         
  10   3   5         23.79         18.92         3.79 o                         
  11   3   5          0.36         -0.20         3.64 o                         
  12   3   5         16.45         12.87         3.70 o                         
 -12   4   5          6.34          5.97         3.86 o                         
 -11   4   5          0.76          0.06         2.74 o                         
 -10   4   5          9.40          9.46         3.34 o                         
  -9   4   5        103.35        106.71         4.20 o                         
  -8   4   5         15.63         17.98         3.46 o                         
  -7   4   5        393.84        398.90         9.08 o                         
  -6   4   5          2.24          1.91         2.76 o                         
  -5   4   5          2.61          3.41         3.00 o                         
  -4   4   5         23.96         26.13         3.75 o                         
  -3   4   5        192.56        179.55         8.18 o                         
  -2   4   5         44.36         55.83         4.03 o                         
  -1   4   5         81.52         83.30         7.18 o                         
   0   4   5         20.02         14.69         2.88 o                         
   1   4   5         35.24         20.82         2.98 o                         
   2   4   5        165.71        162.06         5.25 o                         
   3   4   5         40.73         37.90         3.31 o                         
   4   4   5        183.80        180.91         5.17 o                         
   5   4   5        190.29        189.37         4.98 o                         
   6   4   5         23.35         18.97         2.61 o                         
   7   4   5        214.79        225.64         6.43 o                         
   8   4   5          3.12         -2.16         2.95 o                         
   9   4   5          7.63          3.41         3.33 o                         
  10   4   5         12.92         13.17         3.71 o                         
  11   4   5          1.39          0.02         2.88 o                         
  12   4   5         38.66         28.63         3.78 o                         
 -12   5   5         24.91         17.68         4.33 o                         
 -11   5   5         23.32         17.88         2.46 o                         
 -10   5   5          1.10         -1.76         3.44 o                         
  -9   5   5         57.20         55.03         3.88 o                         
  -8   5   5        279.09        289.75         9.00 o                         
  -7   5   5        935.05        940.55        20.53 o                         
  -6   5   5        618.46        640.68        15.51 o                         
  -5   5   5          3.47          2.54         2.82 o                         
  -4   5   5        288.17        253.90         7.11 o                         
  -3   5   5        113.54        117.62         4.07 o                         
  -2   5   5         92.98         94.72         3.55 o                         
  -1   5   5          1.69          5.92         2.32 o                         
   0   5   5        385.90        374.18         8.41 o                         
   1   5   5          9.28          8.31         2.26 o                         
   2   5   5        109.56        104.76         3.54 o                         
   3   5   5        246.38        246.17         6.05 o                         
   4   5   5       1748.52       1784.61        31.94 o                         
   5   5   5        220.73        233.52         5.86 o                         
   6   5   5         15.32         19.31         2.56 o                         
   7   5   5          2.77         -0.57         2.58 o                         
   8   5   5          0.26          1.30         2.51 o                         
   9   5   5         12.38          7.26         3.29 o                         
  10   5   5         62.33         59.81         3.64 o                         
  11   5   5        102.21         82.87         7.01 o                         
 -11   6   5         48.07         49.92         3.19 o                         
 -10   6   5          8.09         10.76         2.41 o                         
  -9   6   5          0.35          2.74         2.73 o                         
  -8   6   5        379.17        386.22        11.54 o                         
  -7   6   5        291.68        315.87         9.17 o                         
  -6   6   5         72.33         92.54         4.10 o                         
  -5   6   5        287.33        288.30         7.51 o                         
  -4   6   5          9.58         11.49         2.95 o                         
  -3   6   5        333.41        323.71         7.87 o                         
  -2   6   5        156.62        167.31         5.25 o                         
  -1   6   5         34.96         30.14         2.54 o                         
   0   6   5        859.05        790.89        15.45 o                         
   1   6   5        108.81        112.63         4.00 o                         
   2   6   5       1060.32       1053.30        21.25 o                         
   3   6   5        227.29        232.01         6.16 o                         
   4   6   5       1569.99       1612.40        34.07 o                         
   5   6   5          6.33         10.99         2.65 o                         
   6   6   5        117.28        119.52         5.42 o                         
   7   6   5          0.51         -1.93         2.36 o                         
   8   6   5        105.94        104.64         6.95 o                         
   9   6   5          2.64          2.44         2.30 o                         
  10   6   5        208.44        204.97         7.19 o                         
 -10   7   5          4.01          4.25         3.69 o                         
  -9   7   5          0.00          0.58         2.76 o                         
  -8   7   5         11.65          8.60         3.23 o                         
  -7   7   5        352.76        338.99        10.89 o                         
  -6   7   5         12.81         13.69         3.20 o                         
  -5   7   5         24.65         31.84         3.11 o                         
  -4   7   5         92.11         83.08         3.47 o                         
  -3   7   5        156.85        145.56         6.49 o                         
  -2   7   5        101.08        111.32         4.44 o                         
  -1   7   5        394.09        375.97         8.15 o                         
   0   7   5        398.51        393.45         8.59 o                         
   1   7   5        396.67        388.32         8.62 o                         
   2   7   5        225.95        240.61         6.30 o                         
   3   7   5        339.39        343.29        10.26 o                         
   4   7   5         23.08         34.85         5.19 o                         
   5   7   5         11.80         18.14         2.70 o                         
   6   7   5          3.51          1.08         2.58 o                         
   7   7   5          2.79          3.79         3.07 o                         
   8   7   5         12.45         11.86         2.55 o                         
   9   7   5          3.08          0.17         2.33 o                         
  -9   8   5         24.40         20.22         3.04 o                         
  -8   8   5          4.03          0.76         3.65 o                         
  -7   8   5          3.61         -3.42         5.00 o                         
  -6   8   5        303.51        287.45        10.69 o                         
  -5   8   5         61.38         66.02         4.02 o                         
  -4   8   5          8.92          6.62         3.04 o                         
  -3   8   5         51.43         50.72         3.60 o                         
  -2   8   5          0.18          0.19         3.36 o                         
  -1   8   5        208.28        197.81         5.70 o                         
   0   8   5         19.16         22.14         2.61 o                         
   1   8   5         27.83         32.33         2.87 o                         
   2   8   5         52.06         48.88         3.58 o                         
   3   8   5        162.69        137.12         4.42 o                         
   4   8   5          6.91          4.81         3.05 o                         
   5   8   5          7.94          6.92         2.44 o                         
   6   8   5          1.50          2.04         2.32 o                         
   7   8   5          3.80          1.78         2.54 o                         
   8   8   5          6.69          7.58         2.86 o                         
  -7   9   5          3.67          1.91         3.92 o                         
  -6   9   5         74.97         67.11         3.78 o                         
  -5   9   5        190.13        178.25         7.22 o                         
  -4   9   5          0.00          1.48         3.07 o                         
  -3   9   5         34.71         38.82         3.30 o                         
  -2   9   5        156.32        158.26         6.78 o                         
  -1   9   5         62.50         67.25         3.46 o                         
   0   9   5        131.34        132.26         6.49 o                         
   1   9   5         29.16         37.78         3.24 o                         
   2   9   5         73.58         97.75         5.08 o                         
   3   9   5         12.51         11.53         2.74 o                         
   4   9   5         22.38         26.28         3.65 o                         
   5   9   5         80.92         86.30         7.66 o                         
   6   9   5         17.28         20.97         4.02 o                         
  -4  10   5         17.65         31.82         6.05 o                         
  -3  10   5         80.87         95.28         7.94 o                         
  -2  10   5         68.34         48.10         7.09 o                         
  -1  10   5          7.50          8.81         3.09 o                         
   0  10   5        125.45        143.35         5.94 o                         
   1  10   5          1.20          1.96         2.89 o                         
   2  10   5          0.72          0.26         2.92 o                         
   3  10   5          1.24          3.31         2.88 o                         
 -13   0   6         15.47          9.87         6.22 o                         
 -12   0   6         24.90         30.58         5.67 o                         
 -11   0   6          0.09          2.97         6.73 o                         
 -10   0   6         36.53         32.39        19.66 o                         
  -9   0   6        206.23        152.89        14.97 o                         
  -8   0   6        494.56        465.75        14.60 o                         
  -7   0   6        811.65        824.22        20.73 o                         
  -6   0   6         17.16         20.45         3.44 o                         
  -5   0   6        208.89        187.06         9.87 o                         
  -4   0   6         96.28        115.11         9.27 o                         
  -3   0   6          0.34          0.55         3.65 o                         
  -2   0   6        185.12        188.09         9.09 o                         
  -1   0   6        853.39        824.88        29.13 o                         
   0   0   6        345.80        309.54        11.06 o                         
   1   0   6       1649.84       1639.10        55.82 o                         
   2   0   6        959.36        935.65        40.15 o                         
   3   0   6          0.00         -1.80         9.74 o                         
   4   0   6          9.93         10.46        10.82 o                         
   5   0   6         62.24         79.06         7.27 o                         
   6   0   6         82.18        104.81         7.36 o                         
   7   0   6         81.04        112.34        17.55 o                         
   8   0   6         33.66         34.56         6.40 o                         
   9   0   6          7.38         14.56         5.80 o                         
  10   0   6          1.15         -2.01         6.08 o                         
  11   0   6         40.32         43.31         6.49 o                         
  12   0   6          9.57          5.31         4.74 o                         
 -13   1   6         31.15         36.25        10.10 o                         
 -12   1   6         11.84         17.09         3.72 o                         
 -11   1   6          1.07          3.74         5.49 o                         
 -10   1   6        128.01        101.81         6.00 o                         
  -9   1   6        184.20        171.88         7.85 o                         
  -8   1   6        212.99        209.01         8.74 o                         
  -7   1   6       1231.32       1198.16        21.92 o                         
  -6   1   6        116.77        120.50         3.86 o                         
  -5   1   6          0.02          2.20         3.23 o                         
  -4   1   6         83.20         93.60         5.18 o                         
  -3   1   6         78.87         82.65         4.38 o                         
  -2   1   6          8.96          6.31         3.15 o                         
  -1   1   6         14.92         19.17         3.70 o                         
   0   1   6        404.20        439.06        13.35 o                         
   1   1   6        155.64        187.10         7.97 o                         
   2   1   6        253.11        274.51         9.97 o                         
   3   1   6         95.45         98.75        12.27 o                         
   4   1   6          1.45         -4.45         4.94 o                         
   5   1   6          8.24          5.12         3.12 o                         
   6   1   6         93.76         72.62         4.26 o                         
   7   1   6          6.93          3.28         4.77 o                         
   8   1   6        208.52        241.74         8.84 o                         
   9   1   6         37.98         34.94         4.29 o                         
  10   1   6          0.27         10.31         4.33 o                         
  11   1   6         61.73         52.52         4.29 o                         
  12   1   6         43.65         39.76         6.22 o                         
 -12   2   6          2.85          9.29         5.23 o                         
 -11   2   6         64.84         67.08         5.41 o                         
 -10   2   6         49.75         42.22         3.64 o                         
  -9   2   6          0.65          2.22         3.08 o                         
  -8   2   6         18.58         19.64         4.47 o                         
  -7   2   6        330.98        346.96         8.78 o                         
  -6   2   6       1097.20       1046.57        18.46 o                         
  -5   2   6        178.46        175.23         5.66 o                         
  -4   2   6        212.01        196.83         7.98 o                         
  -3   2   6         64.87         63.00         6.34 o                         
  -2   2   6         24.67         25.25         3.22 o                         
  -1   2   6        426.00        442.10        13.42 o                         
   0   2   6          0.30         -1.55         2.68 o                         
   1   2   6          9.92         14.83         3.03 o                         
   2   2   6         29.13         26.33         3.40 o                         
   3   2   6         55.67         51.35         6.56 o                         
   4   2   6         32.83         33.93         2.96 o                         
   5   2   6        109.12        109.92         4.46 o                         
   6   2   6         77.77         86.67         5.35 o                         
   7   2   6         14.14         16.77         5.11 o                         
   8   2   6         51.99         51.50         5.88 o                         
   9   2   6         47.68         50.57         4.51 o                         
  10   2   6          4.53          7.76         4.08 o                         
  11   2   6          9.13         12.22         3.32 o                         
  12   2   6          2.26          5.17         4.51 o                         
 -12   3   6          2.00          3.25         3.39 o                         
 -11   3   6          1.20          3.10         2.88 o                         
 -10   3   6          2.42          3.51         3.25 o                         
  -9   3   6         67.07         58.80         3.73 o                         
  -8   3   6        100.58        117.78         4.74 o                         
  -7   3   6         88.22         95.48         4.35 o                         
  -6   3   6       1296.33       1266.83        25.56 o                         
  -5   3   6         36.30         41.14         3.61 o                         
  -4   3   6         22.15         25.14         2.90 o                         
  -3   3   6        228.13        218.73         7.90 o                         
  -2   3   6         15.01         21.34         3.39 o                         
  -1   3   6         78.06         83.33         7.36 o                         
   0   3   6        331.67        320.73        10.44 o                         
   1   3   6        447.80        439.51        12.95 o                         
   2   3   6         55.25         53.51         7.18 o                         
   3   3   6          5.08          2.18         2.67 o                         
   4   3   6        439.40        421.25         9.09 o                         
   5   3   6         53.63         66.88         3.42 o                         
   6   3   6          0.48         -2.02         3.09 o                         
   7   3   6        141.34        148.23         7.87 o                         
   8   3   6        132.26        141.33         9.98 o                         
   9   3   6          4.89         10.65         5.21 o                         
  10   3   6          0.14          3.35         3.54 o                         
  11   3   6         22.12         25.21         3.33 o                         
 -12   4   6         70.77         81.18         8.30 o                         
 -11   4   6         18.40         21.27         3.63 o                         
 -10   4   6        134.73        128.50         5.45 o                         
  -9   4   6         46.80         49.93         3.53 o                         
  -8   4   6        298.17        322.26         9.06 o                         
  -7   4   6        320.15        357.03         9.52 o                         
  -6   4   6        166.32        177.01         6.08 o                         
  -5   4   6          1.12          4.94         2.93 o                         
  -4   4   6         19.98         22.67         3.16 o                         
  -3   4   6          0.52         -2.02         2.77 o                         
  -2   4   6       1005.80        973.93        27.96 o                         
  -1   4   6         16.05         13.66         2.31 o                         
   0   4   6        187.37        189.16         5.57 o                         
   1   4   6         45.81         42.40         2.81 o                         
   2   4   6         14.28         12.42         2.68 o                         
   3   4   6       1566.35       1579.72        33.26 o                         
   4   4   6         24.04         28.68         2.82 o                         
   5   4   6        328.53        340.71         7.51 o                         
   6   4   6        209.73        209.19         5.73 o                         
   7   4   6         41.64         38.51         3.60 o                         
   8   4   6        182.24        200.72        11.12 o                         
   9   4   6          0.29          3.62         4.02 o                         
  10   4   6          3.02          5.45         3.66 o                         
  11   4   6        134.20        124.10         9.96 o                         
 -11   5   6         35.76         43.53         4.02 o                         
 -10   5   6          1.38          0.72         3.01 o                         
  -9   5   6          0.03          2.32         3.08 o                         
  -8   5   6          6.96          4.75         3.47 o                         
  -7   5   6        228.81        237.97         8.37 o                         
  -6   5   6        334.32        340.96         9.61 o                         
  -5   5   6         85.66         88.29         4.24 o                         
  -4   5   6        100.95         96.80         4.23 o                         
  -3   5   6         14.56         17.91         3.15 o                         
  -2   5   6        196.27        188.07         8.07 o                         
  -1   5   6        110.32        118.68         5.80 o                         
   0   5   6        327.98        316.14         8.05 o                         
   1   5   6        308.77        308.28         7.52 o                         
   2   5   6         26.90         28.76         2.91 o                         
   3   5   6        500.16        546.01        11.88 o                         
   4   5   6       1275.29       1306.03        24.79 o                         
   5   5   6         11.04         19.32         2.69 o                         
   6   5   6         10.52          7.58         2.84 o                         
   7   5   6        101.72         95.53         3.67 o                         
   8   5   6          0.00          2.36         3.24 o                         
   9   5   6          0.12         -0.15         3.39 o                         
  10   5   6         10.80         14.83         3.00 o                         
 -10   6   6          3.40          0.04         2.93 o                         
  -9   6   6         36.31         35.89         2.83 o                         
  -8   6   6          3.93          6.79         3.34 o                         
  -7   6   6         23.10         25.28         3.05 o                         
  -6   6   6         29.25         24.46         3.26 o                         
  -5   6   6        131.29        139.57         6.48 o                         
  -4   6   6        189.16        170.02         5.61 o                         
  -3   6   6         46.28         69.05         4.64 o                         
  -2   6   6         49.72         68.35         3.85 o                         
  -1   6   6          4.32          4.35         2.76 o                         
   0   6   6          1.88          1.64         2.80 o                         
   1   6   6        155.46        157.86         5.33 o                         
   2   6   6         95.66        109.51         4.40 o                         
   3   6   6         10.57         11.58         2.89 o                         
   4   6   6         82.70         95.40         4.05 o                         
   5   6   6         39.85         38.41         3.17 o                         
   6   6   6        138.33        133.45         7.77 o                         
   7   6   6         33.02         30.69         2.91 o                         
   8   6   6         22.16         22.42         3.11 o                         
   9   6   6          0.23          4.96         3.29 o                         
  -9   7   6          5.96          7.62         2.33 o                         
  -8   7   6        107.72         91.30         4.80 o                         
  -7   7   6        331.90        307.89        12.93 o                         
  -6   7   6        127.32        117.36         6.19 o                         
  -5   7   6        231.53        223.05         8.15 o                         
  -4   7   6        417.36        386.46         9.43 o                         
  -3   7   6          9.11         10.45         3.21 o                         
  -2   7   6         19.44         15.12         3.07 o                         
  -1   7   6         54.21         63.05         3.62 o                         
   0   7   6          5.15          6.99         2.98 o                         
   1   7   6          8.54         10.66         2.78 o                         
   2   7   6         38.83         42.53         2.85 o                         
   3   7   6          0.80         -2.80         2.80 o                         
   4   7   6        307.86        318.10         8.13 o                         
   5   7   6        149.60        142.03         7.19 o                         
   6   7   6         67.27         73.42         3.36 o                         
   7   7   6         27.66         24.75         2.45 o                         
   8   7   6         19.61         23.01         2.60 o                         
  -8   8   6          0.69          0.78         3.34 o                         
  -7   8   6         11.67          6.93         2.84 o                         
  -6   8   6        141.45        133.82         5.44 o                         
  -5   8   6         53.03         55.45         7.85 o                         
  -4   8   6         12.02         24.97         3.04 o                         
  -3   8   6         46.66         39.55         3.38 o                         
  -2   8   6         43.00         49.94         4.51 o                         
  -1   8   6          0.18          6.05         2.70 o                         
   0   8   6         15.81         19.25         3.18 o                         
   1   8   6        243.81        261.62         8.04 o                         
   2   8   6          4.03          7.63         2.55 o                         
   3   8   6         62.53         60.41         3.39 o                         
   4   8   6         33.85         30.33         2.70 o                         
   5   8   6        157.49        146.12         6.39 o                         
   6   8   6          1.35          5.73         2.49 o                         
   7   8   6         81.27         80.78         8.28 o                         
  -6   9   6        104.61         33.19         7.22 o                         
  -5   9   6         22.59         14.83         3.14 o                         
  -4   9   6         52.60         58.37         4.40 o                         
  -3   9   6         59.50         54.19         3.13 o                         
  -2   9   6         62.80         61.19         3.51 o                         
  -1   9   6          1.91          2.57         2.91 o                         
   0   9   6         21.25         17.00         2.78 o                         
   1   9   6         57.21         70.14         3.87 o                         
   2   9   6        130.95        134.20         5.54 o                         
   3   9   6          2.79          1.66         2.86 o                         
   4   9   6         58.16         52.64         4.17 o                         
   5   9   6        113.64         97.65         5.02 o                         
  -1  10   6          0.16         -6.13         6.13 o                         
   0  10   6          9.68          8.66         7.58 o                         
 -12   1   7         64.37         75.31         5.83 o                         
 -11   1   7         23.11         16.58         4.35 o                         
 -10   1   7         32.82         27.82         3.97 o                         
  -9   1   7        114.53         96.15         6.18 o                         
  -8   1   7        246.74        247.19        10.00 o                         
  -7   1   7        158.62        176.65        11.68 o                         
  -6   1   7        399.21        391.63         8.41 o                         
  -5   1   7       1180.59       1160.66        21.22 o                         
  -4   1   7        171.14        171.15         5.77 o                         
  -3   1   7        108.30        122.83         4.63 o                         
  -2   1   7         11.88         11.91         2.91 o                         
  -1   1   7         37.08         38.37         7.24 o                         
   0   1   7         77.06         91.68         5.70 o                         
   1   1   7        804.19        826.58        20.77 o                         
   2   1   7          0.95          3.09         2.72 o                         
   3   1   7        347.98        321.52         8.78 o                         
   4   1   7          7.70          4.63         3.47 o                         
   5   1   7        233.32        218.87         7.64 o                         
   6   1   7        135.18        133.28         6.73 o                         
   7   1   7         55.98         54.19         6.52 o                         
   8   1   7        136.09        117.05        11.20 o                         
   9   1   7        199.45        186.12        10.68 o                         
  10   1   7         54.75         48.65         6.54 o                         
  11   1   7          1.71          6.31         3.69 o                         
 -12   2   7         19.22         20.57         6.13 o                         
 -11   2   7         14.43         13.29         3.64 o                         
 -10   2   7          2.15         -2.27         3.07 o                         
  -9   2   7          0.02          3.31         3.02 o                         
  -8   2   7         49.93         44.84         4.19 o                         
  -7   2   7        142.04        135.31         4.75 o                         
  -6   2   7       1492.32       1526.60        28.90 o                         
  -5   2   7        161.30        170.91         5.37 o                         
  -4   2   7          0.52          1.90         2.39 o                         
  -3   2   7         73.74         85.29         4.49 o                         
  -2   2   7          0.04          0.52         2.38 o                         
  -1   2   7          1.04          3.02         2.54 o                         
   0   2   7         28.08         25.42         2.87 o                         
   1   2   7        124.75        130.86         8.03 o                         
   2   2   7         91.81        101.85         4.45 o                         
   3   2   7        600.61        593.24        13.58 o                         
   4   2   7        194.53        195.04         6.20 o                         
   5   2   7         68.78         65.31         4.04 o                         
   6   2   7          3.02         -2.01         3.63 o                         
   7   2   7         49.07         46.48         6.68 o                         
   8   2   7         56.11         47.30         6.64 o                         
   9   2   7         86.88         76.34         5.93 o                         
  10   2   7          5.15          5.49         3.32 o                         
  11   2   7         24.55         31.07         4.08 o                         
 -11   3   7          1.78          2.30         3.21 o                         
 -10   3   7          0.05         -3.02         3.02 o                         
  -9   3   7        128.31        109.00         4.94 o                         
  -8   3   7         73.01         77.38         5.94 o                         
  -7   3   7         64.44         70.96         4.02 o                         
  -6   3   7        174.49        170.42         5.06 o                         
  -5   3   7         14.09         19.99         3.00 o                         
  -4   3   7        105.67        126.94         4.74 o                         
  -3   3   7        215.26        228.36         6.84 o                         
  -2   3   7        102.00        115.96         4.25 o                         
  -1   3   7         37.17         52.76         4.55 o                         
   0   3   7        110.97        117.56         7.40 o                         
   1   3   7        428.64        408.88        10.92 o                         
   2   3   7         67.47         68.40         3.36 o                         
   3   3   7         53.61         57.94         3.45 o                         
   4   3   7        174.57        191.32         8.89 o                         
   5   3   7        251.07        247.41         7.78 o                         
   6   3   7          4.10          2.53         3.67 o                         
   7   3   7        201.48        196.01        10.37 o                         
   8   3   7        294.63        307.01        12.50 o                         
   9   3   7         11.63         16.49         3.82 o                         
  10   3   7          4.29          4.06         3.41 o                         
 -11   4   7          0.06         -1.80         3.97 o                         
 -10   4   7          5.41          8.87         4.15 o                         
  -9   4   7          9.68          5.29         4.21 o                         
  -8   4   7        185.26        183.10         5.97 o                         
  -7   4   7         79.18         88.14         5.58 o                         
  -6   4   7         42.54         42.37         3.35 o                         
  -5   4   7        732.32        721.47        17.40 o                         
  -4   4   7          3.80          4.42         3.26 o                         
  -3   4   7         32.83         34.03         3.75 o                         
  -2   4   7         45.00         61.23         3.74 o                         
  -1   4   7         54.73         65.06         4.04 o                         
   0   4   7          6.06         12.20         3.38 o                         
   1   4   7          5.30          4.15         3.11 o                         
   2   4   7        124.09        137.32         4.62 o                         
   3   4   7         97.17        100.94         4.34 o                         
   4   4   7         25.99         27.11         3.01 o                         
   5   4   7        336.47        342.43         8.13 o                         
   6   4   7          5.99          2.80         3.03 o                         
   7   4   7          2.11         -1.67         3.10 o                         
   8   4   7          5.10          5.77         3.69 o                         
   9   4   7         28.07         22.12         3.78 o                         
  10   4   7         16.28         11.13         2.80 o                         
 -10   5   7          0.61         -2.02         3.01 o                         
  -9   5   7         26.50         27.37         2.77 o                         
  -8   5   7          1.55          0.33         2.94 o                         
  -7   5   7         10.15          8.79         2.91 o                         
  -6   5   7          9.41         13.05         3.21 o                         
  -5   5   7          2.08          2.22         3.53 o                         
  -4   5   7         43.84         43.76         3.75 o                         
  -3   5   7        238.92        219.51         7.35 o                         
  -2   5   7          7.40          4.39         3.29 o                         
  -1   5   7          0.24         -2.71         3.47 o                         
   0   5   7        282.35        294.18         8.26 o                         
   1   5   7        306.79        307.57         7.91 o                         
   2   5   7        370.00        361.80         8.63 o                         
   3   5   7         73.66         72.96         3.48 o                         
   4   5   7         54.83         58.93         4.40 o                         
   5   5   7        402.78        411.63         9.51 o                         
   6   5   7          0.05         -2.76         2.76 o                         
   7   5   7         79.26         93.86         6.66 o                         
   8   5   7          2.16         -2.98         2.98 o                         
   9   5   7         33.77         30.69         5.05 o                         
  -9   6   7          4.52         -0.44         2.56 o                         
  -8   6   7         38.51         47.77         4.72 o                         
  -7   6   7          0.23         -1.35         3.23 o                         
  -6   6   7         38.73         46.92         5.08 o                         
  -5   6   7         88.37        104.94         4.22 o                         
  -4   6   7         42.50         65.27         3.87 o                         
  -3   6   7        119.57        125.13         4.87 o                         
  -2   6   7        477.84        443.58        11.70 o                         
  -1   6   7          5.73          8.53         2.94 o                         
   0   6   7         11.64         11.04         2.58 o                         
   1   6   7         18.58         23.68         2.88 o                         
   2   6   7          8.72         11.65         2.92 o                         
   3   6   7          5.25          6.91         2.46 o                         
   4   6   7        338.76        342.60         8.14 o                         
   5   6   7         97.51        102.87         8.65 o                         
   6   6   7        366.42        362.25        11.47 o                         
   7   6   7         27.60         24.00         3.02 o                         
   8   6   7          6.55          5.82         2.24 o                         
  -8   7   7          0.67          1.99         2.86 o                         
  -7   7   7         27.50         28.44         3.59 o                         
  -6   7   7         45.05         46.32         3.42 o                         
  -5   7   7        185.39        168.25         7.05 o                         
  -4   7   7        239.46        209.18         8.18 o                         
  -3   7   7         37.95         37.34         4.43 o                         
  -2   7   7         21.20         35.38         3.89 o                         
  -1   7   7         56.83         54.49         2.99 o                         
   0   7   7          2.09          3.72         2.69 o                         
   1   7   7        153.25        145.68         4.94 o                         
   2   7   7         62.48         65.59         3.42 o                         
   3   7   7         22.31         24.58         2.66 o                         
   4   7   7         25.95         27.46         2.80 o                         
   5   7   7        608.38        555.96        14.51 o                         
   6   7   7        275.96        261.55         8.57 o                         
   7   7   7         36.13         46.14         2.95 o                         
  -6   8   7          1.22          2.83         3.14 o                         
  -5   8   7        114.52        119.16         6.29 o                         
  -4   8   7         20.48         17.23         3.86 o                         
  -3   8   7         21.49         12.37         3.60 o                         
  -2   8   7          2.15          1.66         4.22 o                         
  -1   8   7         16.50         11.74         3.06 o                         
   0   8   7         23.17         20.61         2.69 o                         
   1   8   7          0.55          3.93         2.60 o                         
   2   8   7         43.34         39.90         3.79 o                         
   3   8   7          0.03          1.83         2.29 o                         
   4   8   7         19.78         18.48         3.22 o                         
   5   8   7        270.37        241.60        13.12 o                         
  -4   9   7        155.27        143.59         8.66 o                         
  -3   9   7         60.70         55.51         7.20 o                         
  -2   9   7          7.45          9.43         3.12 o                         
  -1   9   7          1.04          4.61         3.57 o                         
   0   9   7         59.63         77.22         6.68 o                         
   1   9   7         28.11         28.12         3.94 o                         
   2   9   7         29.12         21.16         4.39 o                         
   3   9   7         41.34         44.47        11.25 o                         
 -11   0   8         24.41         23.58         5.29 o                         
 -10   0   8        252.49        300.51        23.81 o                         
  -9   0   8        171.51        192.06        13.97 o                         
  -8   0   8         60.16         73.20        10.10 o                         
  -7   0   8        205.97        246.57        10.93 o                         
  -6   0   8          8.48         13.27         4.92 o                         
  -5   0   8       3887.28       3995.72       116.65 o                         
  -4   0   8        391.51        402.71        14.68 o                         
  -3   0   8        262.84        265.55         9.52 o                         
  -2   0   8        426.31        416.03        15.79 o                         
  -1   0   8         77.87         85.93         7.02 o                         
   0   0   8        437.52        401.66        15.78 o                         
   1   0   8         21.64         20.26        11.00 o                         
   2   0   8        239.73        217.52        11.25 o                         
   3   0   8          5.79         -1.44         9.38 o                         
   4   0   8       1091.15       1118.14        65.85 o                         
   5   0   8         15.67         13.47         8.01 o                         
   6   0   8        371.80        355.72        25.98 o                         
   7   0   8         10.59         14.76         6.77 o                         
   8   0   8          8.41         12.68         9.38 o                         
   9   0   8         61.65         57.66         7.90 o                         
  10   0   8         11.82          8.66         5.77 o                         
 -11   1   8          9.19          6.91         5.26 o                         
 -10   1   8          1.01         -1.18         3.57 o                         
  -9   1   8          3.04          2.17         3.21 o                         
  -8   1   8        156.75        137.53        10.08 o                         
  -7   1   8         16.72         17.03         3.44 o                         
  -6   1   8        176.85        170.71         6.17 o                         
  -5   1   8         48.16         50.41         3.96 o                         
  -4   1   8        167.78        189.15         8.81 o                         
  -3   1   8         63.01         73.47         4.34 o                         
  -2   1   8          7.10          8.21         2.78 o                         
  -1   1   8          0.31         -0.91         2.73 o                         
   0   1   8        156.89        178.35         7.37 o                         
   1   1   8        234.13        234.57         7.86 o                         
   2   1   8       1292.67       1316.53        39.41 o                         
   3   1   8        173.96        171.25         8.48 o                         
   4   1   8         15.86         27.56         4.22 o                         
   5   1   8         20.92         15.89         5.64 o                         
   6   1   8        166.75        174.92         8.92 o                         
   7   1   8          4.32         -1.77         4.22 o                         
   8   1   8         62.03         48.76         5.54 o                         
   9   1   8          5.29          5.41         4.30 o                         
  10   1   8          0.08         -3.86         3.86 o                         
 -11   2   8         78.63         93.54         6.01 o                         
 -10   2   8         59.88         73.91         5.14 o                         
  -9   2   8         75.07         78.45         4.96 o                         
  -8   2   8        186.71        168.22         9.45 o                         
  -7   2   8         53.23         53.48         4.01 o                         
  -6   2   8         76.17         75.50         4.52 o                         
  -5   2   8          3.25          4.53         2.93 o                         
  -4   2   8        182.14        184.31         5.67 o                         
  -3   2   8         81.64         81.21         4.72 o                         
  -2   2   8          2.51          7.22         2.86 o                         
  -1   2   8         85.89         94.04         4.93 o                         
   0   2   8         61.39         67.12         3.47 o                         
   1   2   8         26.29         25.82         3.18 o                         
   2   2   8          9.86         12.33         2.92 o                         
   3   2   8        164.29        157.51         7.87 o                         
   4   2   8        428.71        462.68        13.08 o                         
   5   2   8        147.51        161.52         9.93 o                         
   6   2   8        166.10        170.81         7.54 o                         
   7   2   8         37.16         39.01         5.14 o                         
   8   2   8         36.08         30.46         4.76 o                         
   9   2   8          1.64          6.48         4.43 o                         
  10   2   8          4.34          4.70         3.69 o                         
 -10   3   8         26.61         31.87         2.93 o                         
  -9   3   8         52.46         43.62         3.87 o                         
  -8   3   8         60.54         53.73         3.66 o                         
  -7   3   8         89.87         88.44         4.24 o                         
  -6   3   8          1.82          0.78         2.87 o                         
  -5   3   8        128.60        133.19         5.67 o                         
  -4   3   8          4.21          6.58         2.73 o                         
  -3   3   8          0.12          2.87         2.76 o                         
  -2   3   8        110.55        109.04         5.51 o                         
  -1   3   8          3.92          0.73         3.10 o                         
   0   3   8         55.10         53.69         3.11 o                         
   1   3   8        611.55        631.17        16.79 o                         
   2   3   8        735.00        759.56        18.15 o                         
   3   3   8         93.90         86.97         4.04 o                         
   4   3   8         28.04         23.86         3.70 o                         
   5   3   8        349.93        368.70        10.20 o                         
   6   3   8        160.06        159.35         7.69 o                         
   7   3   8        186.63        158.86         7.53 o                         
   8   3   8         40.68         35.55         3.52 o                         
   9   3   8         51.90         35.27         3.40 o                         
 -10   4   8          1.24          1.20         3.13 o                         
  -9   4   8          6.94          5.60         2.96 o                         
  -8   4   8         17.90         13.15         3.05 o                         
  -7   4   8        157.06        151.38         5.27 o                         
  -6   4   8          6.78          4.47         2.94 o                         
  -5   4   8        381.14        358.01         9.05 o                         
  -4   4   8          0.00          4.26         3.46 o                         
  -3   4   8        182.94        165.67         5.59 o                         
  -2   4   8         27.93         29.93         3.04 o                         
  -1   4   8        138.68        128.40         5.08 o                         
   0   4   8          5.20          5.40         2.89 o                         
   1   4   8          8.40          8.70         3.53 o                         
   2   4   8         60.58         66.91         5.02 o                         
   3   4   8          6.56          8.36         3.36 o                         
   4   4   8         46.02         55.67         5.81 o                         
   5   4   8        346.31        344.49        10.73 o                         
   6   4   8          6.31          4.07         3.34 o                         
   7   4   8          0.89          3.45         3.03 o                         
   8   4   8         49.26         52.51         6.84 o                         
   9   4   8          2.32         -0.11         3.33 o                         
  -9   5   8          6.14          6.18         2.56 o                         
  -8   5   8          6.33         -0.69         2.81 o                         
  -7   5   8         16.72         17.94         2.92 o                         
  -6   5   8          7.27          6.39         2.88 o                         
  -5   5   8         45.03         58.29         3.31 o                         
  -4   5   8         70.03         94.27         4.36 o                         
  -3   5   8          6.36         10.41         3.10 o                         
  -2   5   8        212.47        206.47         7.27 o                         
  -1   5   8         49.34         73.72         4.30 o                         
   0   5   8         18.77         18.37         3.10 o                         
   1   5   8         13.02         14.36         3.08 o                         
   2   5   8          5.07          6.59         2.97 o                         
   3   5   8         14.64         11.94         2.87 o                         
   4   5   8         59.56         57.59         3.20 o                         
   5   5   8         13.79         11.70         2.64 o                         
   6   5   8        202.15        174.39         6.21 o                         
   7   5   8         39.60         38.79         3.76 o                         
   8   5   8        129.86        120.83        15.40 o                         
  -8   6   8         39.93         46.46         3.59 o                         
  -7   6   8         47.06         45.99         3.79 o                         
  -6   6   8         67.33         61.93         4.07 o                         
  -5   6   8         24.22         21.66         2.87 o                         
  -4   6   8         24.17         20.80         3.46 o                         
  -3   6   8         15.92         14.92         4.08 o                         
  -2   6   8        148.11        131.98         5.76 o                         
  -1   6   8         74.42         84.48         4.37 o                         
   0   6   8         10.78         11.49         3.49 o                         
   1   6   8          1.79          1.55         2.55 o                         
   2   6   8         40.20         36.75         3.18 o                         
   3   6   8         43.44         48.78         4.61 o                         
   4   6   8         15.11         13.47         2.43 o                         
   5   6   8          9.51         10.29         2.53 o                         
   6   6   8         21.23         20.31         3.87 o                         
   7   6   8          0.53          3.04         4.47 o                         
  -6   7   8          5.48          4.78         3.52 o                         
  -5   7   8         27.98         27.06         3.44 o                         
  -4   7   8         16.02         16.46         2.82 o                         
  -3   7   8         63.31         59.76         3.64 o                         
  -2   7   8        116.66        118.04         7.03 o                         
  -1   7   8         23.64         26.84         3.80 o                         
   0   7   8          1.61          0.90         3.09 o                         
   1   7   8          0.15         -2.68         2.85 o                         
   2   7   8         63.30         58.21         5.04 o                         
   3   7   8         32.26         32.97         2.95 o                         
   4   7   8          0.38         -0.15         2.83 o                         
   5   7   8         37.66         26.32         3.66 o                         
  -4   8   8        142.89        145.30         5.77 o                         
  -3   8   8        209.97        242.03         9.81 o                         
  -2   8   8        148.19        141.56         5.84 o                         
  -1   8   8        209.06        191.65         6.97 o                         
   0   8   8         30.97         26.99         3.46 o                         
   1   8   8          7.34         10.45         2.52 o                         
   2   8   8          0.44         -0.57         2.18 o                         
   3   8   8         10.27         11.63         2.36 o                         
 -10   1   9         19.35         15.44         3.80 o                         
  -9   1   9         47.11         48.54         4.17 o                         
  -8   1   9          1.98         -0.20         4.91 o                         
  -7   1   9          9.08          6.90         3.37 o                         
  -6   1   9        182.57        164.61        11.99 o                         
  -5   1   9         91.50         98.34         5.52 o                         
  -4   1   9          9.13          6.75         3.51 o                         
  -3   1   9        171.68        185.96         6.66 o                         
  -2   1   9        124.20        122.38         5.42 o                         
  -1   1   9         50.39         59.94         4.38 o                         
   0   1   9        124.81        117.88         7.19 o                         
   1   1   9          1.48          6.81         4.01 o                         
   2   1   9        121.51        129.03         6.90 o                         
   3   1   9        414.82        450.64        15.37 o                         
   4   1   9          2.07          0.72         5.87 o                         
   5   1   9         75.15         68.64         6.31 o                         
   6   1   9        282.54        259.53        10.00 o                         
   7   1   9         68.29         73.44         4.92 o                         
   8   1   9          0.80         -3.68         3.68 o                         
 -10   2   9          9.24          9.38         6.49 o                         
  -9   2   9         49.29         44.77         4.35 o                         
  -8   2   9         14.23         16.88         2.95 o                         
  -7   2   9         16.89         19.71         2.87 o                         
  -6   2   9        134.78        131.63         9.17 o                         
  -5   2   9         83.70        101.69         6.97 o                         
  -4   2   9       2447.10       2508.29        60.09 o                         
  -3   2   9          0.87         -1.56         2.77 o                         
  -2   2   9         62.69         62.54         3.80 o                         
  -1   2   9         14.80         17.29         3.30 o                         
   0   2   9         22.74         26.75         3.71 o                         
   1   2   9        141.23        135.71         5.65 o                         
   2   2   9          0.11          1.68         3.46 o                         
   3   2   9        149.79        174.91         7.86 o                         
   4   2   9          1.25         -0.20         3.88 o                         
   5   2   9        214.24        203.58        10.17 o                         
   6   2   9        259.80        252.58        26.17 o                         
   7   2   9         21.49         22.87         4.00 o                         
   8   2   9          0.45         -1.08         2.98 o                         
  -9   3   9         25.80         26.07         4.48 o                         
  -8   3   9          2.96          1.28         2.45 o                         
  -7   3   9         97.65         83.82         4.82 o                         
  -6   3   9        177.89        179.92         7.93 o                         
  -5   3   9        235.74        237.83         6.48 o                         
  -4   3   9        272.53        287.06         7.67 o                         
  -3   3   9         46.39         60.82         3.65 o                         
  -2   3   9         13.20         12.20         2.97 o                         
  -1   3   9        104.06        109.66         3.97 o                         
   0   3   9          4.99          3.99         2.92 o                         
   1   3   9         79.38         82.12         5.08 o                         
   2   3   9         60.90         64.97         3.69 o                         
   3   3   9        216.52        219.74         7.84 o                         
   4   3   9        278.77        262.84         8.82 o                         
   5   3   9        116.27        108.41         6.69 o                         
   6   3   9          4.65          2.20         3.96 o                         
   7   3   9         88.81         86.64        13.29 o                         
   8   3   9          4.45          2.98         3.68 o                         
  -8   4   9          5.25         13.64         3.33 o                         
  -7   4   9         27.10         22.83         3.50 o                         
  -6   4   9         51.58         57.62         3.17 o                         
  -5   4   9         45.22         43.28         3.35 o                         
  -4   4   9         10.60          7.33         2.85 o                         
  -3   4   9         68.98         69.69         3.46 o                         
  -2   4   9          4.67          3.69         3.03 o                         
  -1   4   9        179.01        175.28         5.79 o                         
   0   4   9          6.11          8.06         2.88 o                         
   1   4   9         10.40          7.66         3.03 o                         
   2   4   9          0.40         -3.50         3.50 o                         
   3   4   9          6.16          6.94         3.12 o                         
   4   4   9         66.56         64.29         4.83 o                         
   5   4   9         84.09         81.94         8.29 o                         
   6   4   9         64.36         65.74         4.84 o                         
   7   4   9         73.41         65.14         3.91 o                         
  -7   5   9        169.06        177.33         6.36 o                         
  -6   5   9          2.57          0.96         2.25 o                         
  -5   5   9          4.67          3.67         2.18 o                         
  -4   5   9         54.03         55.18         3.02 o                         
  -3   5   9        219.65        190.19         8.33 o                         
  -2   5   9          8.70          3.45         2.31 o                         
  -1   5   9         98.51        113.77         8.22 o                         
   0   5   9          5.56          1.17         2.78 o                         
   1   5   9         34.31         34.64         3.17 o                         
   2   5   9        233.17        208.95         6.41 o                         
   3   5   9        260.79        242.88         7.48 o                         
   4   5   9         32.61         24.98         2.65 o                         
   5   5   9         21.16         14.54         2.52 o                         
   6   5   9         29.20         22.86         3.44 o                         
  -6   6   9        252.38        259.88        11.51 o                         
  -5   6   9         78.96         82.53         5.39 o                         
  -4   6   9          0.01         -1.17         2.25 o                         
  -3   6   9         40.60         43.40         2.79 o                         
  -2   6   9         19.50         11.58         2.78 o                         
  -1   6   9         96.83        103.98         7.02 o                         
   0   6   9        232.95        201.01         9.46 o                         
   1   6   9         65.46         67.39         3.32 o                         
   2   6   9         12.14         12.13         2.24 o                         
   3   6   9          4.11          6.54         2.07 o                         
   4   6   9          0.37          0.78         2.42 o                         
   5   6   9          0.13         -1.01         2.97 o                         
  -4   7   9         43.32         50.43         3.24 o                         
  -3   7   9         58.28         67.08         4.43 o                         
  -2   7   9         25.66         37.19         2.80 o                         
  -1   7   9          0.91          3.65         2.60 o                         
   0   7   9         39.42         47.38         4.67 o                         
   1   7   9         90.32         79.09         7.02 o                         
   2   7   9          0.09          1.61         2.09 o                         
   3   7   9          1.53         -0.73         2.46 o                         
  -8   0  10         94.41         85.09         9.85 o                         
  -7   0  10         28.89         30.42        10.82 o                         
  -6   0  10          9.00          4.49         5.55 o                         
  -5   0  10         64.60         67.04        15.97 o                         
  -4   0  10         14.25         16.57         6.87 o                         
  -3   0  10       2069.10       1934.71        81.00 o                         
  -2   0  10          4.28          2.77         6.13 o                         
  -1   0  10         95.22         73.60        10.10 o                         
   0   0  10          1.77          1.26         6.63 o                         
   1   0  10          1.20          2.09         7.81 o                         
   2   0  10         14.21         11.25         5.87 o                         
   3   0  10         84.18        111.51         8.16 o                         
   4   0  10        340.64        375.58        17.99 o                         
   5   0  10         78.00         95.49        19.84 o                         
   6   0  10        375.68        403.11        24.90 o                         
   7   0  10        397.05        451.40        47.63 o                         
  -8   1  10         10.26          8.49         2.62 o                         
  -7   1  10          2.90          5.18         3.25 o                         
  -6   1  10         22.91         18.21         3.54 o                         
  -5   1  10          7.70          4.49         3.46 o                         
  -4   1  10        295.45        317.81        10.30 o                         
  -3   1  10        283.92        302.13         9.69 o                         
  -2   1  10         71.79         87.14         7.27 o                         
  -1   1  10         14.10         12.97         4.55 o                         
   0   1  10          4.07          6.55         3.42 o                         
   1   1  10         62.30         56.69         5.79 o                         
   2   1  10          2.22          3.11         5.02 o                         
   3   1  10          0.01          4.13         5.66 o                         
   4   1  10         18.95         17.42         5.13 o                         
   5   1  10         19.34         11.15         3.67 o                         
   6   1  10        146.44        147.67         6.87 o                         
   7   1  10         96.07         95.82        12.63 o                         
  -8   2  10         88.19         89.69         5.95 o                         
  -7   2  10          1.46         -1.29         3.48 o                         
  -6   2  10          6.52          2.39         3.00 o                         
  -5   2  10         44.18         45.34         5.90 o                         
  -4   2  10         44.14         51.04         4.15 o                         
  -3   2  10         16.98         22.52         3.65 o                         
  -2   2  10        100.33        114.32         7.53 o                         
  -1   2  10         20.49         25.52         5.51 o                         
   0   2  10         71.50         91.03         4.95 o                         
   1   2  10          0.02         -3.53         3.53 o                         
   2   2  10          0.09          1.25         3.39 o                         
   3   2  10         49.32         55.75         5.89 o                         
   4   2  10          3.95          1.05         3.82 o                         
   5   2  10         65.16         74.45        11.18 o                         
   6   2  10        158.11        148.38        13.37 o                         
  -7   3  10         10.14         12.20         2.87 o                         
  -6   3  10         49.93         56.36         7.53 o                         
  -5   3  10         22.05         20.66         3.01 o                         
  -4   3  10         49.81         57.60         3.13 o                         
  -3   3  10          7.34         10.23         2.81 o                         
  -2   3  10          0.34          0.25         2.70 o                         
  -1   3  10         84.26         78.54         4.20 o                         
   0   3  10          5.05          5.84         3.18 o                         
   1   3  10          0.69          5.37         3.19 o                         
   2   3  10          4.60          2.78         3.69 o                         
   3   3  10        117.67        115.53        11.12 o                         
   4   3  10        123.08        110.42        12.09 o                         
   5   3  10         34.38         27.55         6.13 o                         
   6   3  10         18.91         19.52         3.64 o                         
  -7   4  10        196.88        191.19        15.15 o                         
  -6   4  10         14.88         16.30         2.61 o                         
  -5   4  10        289.37        243.53         7.63 o                         
  -4   4  10        164.15        154.04         7.03 o                         
  -3   4  10        260.69        231.59         6.58 o                         
  -2   4  10         10.63          7.93         4.01 o                         
  -1   4  10        384.53        329.91        11.82 o                         
   0   4  10         19.22         14.02         2.84 o                         
   1   4  10          0.45         -1.08         3.15 o                         
   2   4  10         36.26         33.94         3.87 o                         
   3   4  10         45.49         48.64         3.50 o                         
   4   4  10          5.39          6.93         2.56 o                         
   5   4  10         65.81         60.31         9.38 o                         
  -5   5  10         10.40         11.90         2.52 o                         
  -4   5  10          0.18         -0.77         2.06 o                         
  -3   5  10         78.12         92.20         4.20 o                         
  -2   5  10        133.83        143.00         5.98 o                         
  -1   5  10         30.90         38.25         3.04 o                         
   0   5  10          5.58          2.63         2.87 o                         
   1   5  10          0.53         -1.11         2.79 o                         
   2   5  10         98.36         93.05         6.57 o                         
   3   5  10         45.37         48.38         3.55 o                         
   4   5  10          0.49         -3.97         3.97 o                         
  -3   6  10         44.11         38.97         5.52 o                         
  -2   6  10         65.68         68.61         6.24 o                         
  -1   6  10         17.73         18.49         3.23 o                         
   0   6  10          7.21          6.96         2.20 o                         
   1   6  10          3.69         -2.37         2.37 o                         
   2   6  10          7.87         14.94         3.38 o                         
  -6   1  11          2.65          2.65         3.33 o                         
  -5   1  11         67.23         59.53         6.21 o                         
  -4   1  11         24.66         24.97         3.78 o                         
  -3   1  11        153.66        149.24        10.88 o                         
  -2   1  11          1.37         -1.42         4.15 o                         
  -1   1  11         33.21         36.25         4.04 o                         
   0   1  11        149.98        128.68         9.25 o                         
   1   1  11         29.38         20.75         7.40 o                         
   2   1  11         67.66         83.76        16.60 o                         
   3   1  11          9.23          9.52         4.82 o                         
   4   1  11          0.33          2.59         4.02 o                         
  -5   2  11         15.07         17.54         3.37 o                         
  -4   2  11         24.21         26.96         3.60 o                         
  -3   2  11         16.09         17.78         4.13 o                         
  -2   2  11        347.49        313.32        13.73 o                         
  -1   2  11          1.10         -2.14         3.57 o                         
   0   2  11        346.99        313.05        18.86 o                         
   1   2  11         91.90         73.49        12.39 o                         
   2   2  11         15.58         22.06         4.35 o                         
   3   2  11          6.99          2.78         3.95 o                         
   4   2  11        142.94        124.48         7.90 o                         
  -5   3  11         14.10         25.98        14.07 o                         
  -4   3  11          1.26          2.68         3.13 o                         
  -3   3  11          1.85          3.32         2.86 o                         
  -2   3  11        231.80        218.85        19.79 o                         
  -1   3  11         15.19         17.76         3.97 o                         
   0   3  11         43.55         47.88         3.71 o                         
   1   3  11        137.56        133.99         9.07 o                         
   2   3  11          2.15          8.30         3.21 o                         
   3   3  11         10.52          9.74         3.61 o                         
  -3   4  11        265.78        275.59        13.41 o                         
  -2   4  11         76.14         65.43         6.41 o                         
  -1   4  11          2.89         -1.61         3.36 o                         
   0   4  11         11.49         11.61         5.67 o                         
   1   4  11         49.04         47.51         6.86 o                         
                                                                                
